# Supplementary material for: Phylogenomic Analyses and DNA Barcoding Development Within Moraceae: Insights Into Genomic Features, Mutational Hotspots, and Adaptive Evolution
Source: Ecol Evol. 2025 Nov 9;15(11):e72399. doi: 10.1002/ece3.72399 (PMC12597254; doi:10.1002/ece3.72399)
Supplement: Supplementary file 1 — Table S1: Basic information of Moraceae accessions used for phylogenetic analyses. [file ECE3-15-e72399-s009.xlsx]

## Sheet: Table S1
Table S1: Basic information of Moraceae accessions used for phylogenetic analyses.
Family	Tribe	Genus	Species	Chinese name	Taxonomy ID	Data Type	Vou. No.	Sample type: Silica-gel dried/Specimen/NA	Shipment to US: Yes/No, receiver,received date)	Colloctor	BOT	Col. Date	Distribution	Country	Province/Region	County	Accession No.
Urticacea		Boehmeria	Boehmeria nivea	苎麻	83906	Genome Skimming	ZM-1963	/	No	/	Medicinal Herbarium Center of Zhejiang Chinese Medical University	/	/	/	Zhejiang	Hangzhou	NC_056894
Cannabaceae		Cannabis	Cannabis sativa	大麻	3483	Genome Skimming	OFC 769 (H2016/00223)	/	No	/	/	/	/	/	/	/	KP274871
Moraceae	Moreae	Afromorus	Afromorus mesozygia	No corresponding Chinese name is available.	3054370	Genome Skimming	Jongkind 10397	/	No	Jongkind C.C.H. Jongkind C.C.H.	Meise Botanic Garden	2011/4/27	Guinea	Guinea	Nzérékoré	south of Mr Yonon	MZ274134
		Milicia	Milicia regia	王金油木	140313	Genome Skimming	Hawthorne 53	/	No	/	/	2013-02-15	Ghana	Ghana	/	/	MZ274133
			Milicia excelsa	金油木	58664	Genome Skimming	Demenou 72	/	No	/	/	2014-05-15	Ghana	Ghana	/	/	MZ274132
		Morus	Morus alba	白桑	3498	Genome Skimming	2019HSL004	/	No	/	Herbarium of Yunnan Agricultural University	/	China	China	Yunnan	Kunming	MN102359
			Morus cathayana	华桑	226895	Genome Skimming	/	/	No	/	Shaanxi Key Laboratory of Sericulture	/	China	China	Shanxi	Qinba Mountain Region	NC_031822
			Morus celtidifolia	No corresponding Chinese name is available.	873451	Genome Skimming	No.JXPHICWM02	/	No	/	Jiangxi Provincial Hospital of Integrated Traditional Chinese and Western Medicine	/	China	China	Jiangxi	Nanchang	NC_047236
			Morus indica	印度桑	248361	Genome Skimming	/	/	No	/	Interdisciplinary Centre for Plant Genomics (ICPG), Department of Plant Molecular Biology, University of Delhi South Campus		India	India	Delhi	New Delhi	NC_008359
			Morus mongolica	蒙桑	229049	Genome Skimming	/	/	No	/	the Key Sericultural Laboratory of Shaanxi, Ankang University	/	China	China	Shanxi	Baoji	NC_025772
			Morus nigra	No corresponding Chinese name is available.	85232	Genome Skimming	/	/	No	/	Henan University	2023-03-26	China	China	Henan	Kaifeng	OQ693695
			Morus notabilis	川桑	981085	Genome Skimming	/	/	No	/	Henan University	2023-03-29	China	China	Henan	Kaifeng	OQ714482
			Morus rubra	红果桑	32202	Genome Skimming	/	/	No	/	Henan University	2023-03-27	China	China	Henan	Kaifeng	OQ693696
			Morus bombycis	鸡桑	66393	Genome Skimming	/	/	No	/	Henan University	2023-03-18	China	China	Henan	Kaifeng	OQ656314
		Paratrophis	Paratrophis pendulinus	No corresponding Chinese name is available.	194261	Genome Skimming	/	/	No	/	School of Science, The University of Waikato	/	New Zealand	New Zealand	Hamilton	Hillcrest Road	MW238801
		Taxotrophis	Taxotrophis ilicifolia	刺桑	1750992	Genome Skimming	Pan Li 008732	Silica-gel dried	No	Pan Li	HZU	20201021	China	China	Yunnan	Xishuangbanna	PP584598
	Antiarideae	Olmedia	Olmedia aspera	牛筋木	681501	Genome Skimming	Fuentes Claros and Alfredo Fernando 5323	/	No	/	Missouri Botanical Garden Herbarium	/	Bolivia	Bolivia	La Paz	Parque Nacional Madidi	NC_057293
		Antiaris	Antiaris toxicaria	见血封喉	241857	Genome Skimming	/	/	No	/	Key Laboratory of Bio-resource and Eco-environment of Ministry of Education	/	China	China	Yunnan	Jinghong	NC_042884
	Dorstenieae	Allaeanthus	Allaeanthus luzonicus	吕宋落叶花桑	1968119	Genome Skimming	/	/	No	/	Biodiversity Research Center, Academia Sinica	/	China	China	Taiwan	Taibei	NC_047180
			Allaeanthus kurzii	落叶花桑	1867291	Genome Skimming	/	/	No	/	Biodiversity Research Center, Academia Sinica	/	China	China	Taiwan	Taibei	NC_041637
		Broussonetia	Broussonetia kazinoki x Broussonetia papyrifera	杂种构树	1736113	Genome Skimming	20170520GS	/	No	/	Central South University of Forestry and Technology	20170520	China	China	Anhui	Anqing	NC_037021
			Broussonetia papyrifera	构树	172644	Genome Skimming	2021ZYH001	Silica-gel dried	No	Yonghua Zhang	WZU	20221121	China	China	Zhejiang	Wenzhou	PP584596
			Broussonetia monoica	小构树	1968120	Genome Skimming	2021ZYH002	Silica-gel dried	No	Yonghua Zhang	WZU	20221121	China	China	Zhejiang	Taizhou	PP584592
			Broussonetia kaempferi	藤构	1566870	Genome Skimming	2021ZYH003	Silica-gel dried	No	Yonghua Zhang	WZU	20221121	China	China	Zhejiang	Wenzhou	PP584595
		Dorstenia	Dorstenia contrajerva	厚叶盘花木	984801	Genome Skimming	LP185575	Silica-gel dried	No	Pan Li	HZU	20180716	USA	USA	Wisconsin	Madison	PP584593
		Fatoua	Fatoua villosa	水蛇麻	66391	Genome Skimming	ANUB09206	Silica-gel dried	No	Pan Li	HZU	20201009	China	China	Anhui	Chizhou	PP584594
		Malaisia	Malaisia scandens	牛筋藤	241935	Genome Skimming	Pan Li 009823	Silica-gel dried	No	Pan Li	HZU	20220320	China	China	Hainan	Danzhou	PP584597
	Paratocarpeae	Pseudostreblus	Pseudostreblus indicus	假鹊肾树	714510	Genome Skimming	YAFH0012756	/	No	/	YAF	20180611	China	China	Yunnan	Puer	NC_053933
	Ficeae	Ficus	Ficus vasculosa	白肉榕	463886	Genome Skimming	/	/	No	/	IBSC	/	China	China	Guangdong	Guangzhou	MW801270
			Ficus maxima	No corresponding Chinese name is available.	100557	Genome Skimming	V000009	/	No	Gang Wang	Brazil	20200725	China	China	Yunnan	Xishuangbanna	CRR116976
			Ficus adhatodifolia	No corresponding Chinese name is available.	463831	Genome Skimming	V000013	/	No	Gang Wang	Brazil	20200725	China	China	Yunnan	Xishuangbanna	CRR116975
			Ficus microcarpa	榕树	66385	Genome Skimming	/	/	No	/	SWFC	/	China	China	Yunnan	Kunming	NC_053834
			Ficus religiosa	菩提树	66387	Genome Skimming	Rønsted 86 (C)	/	No	/	Natural History Museum of Denmark	/	Denmark	Denmark	Copenhagen	Soelvgade	NC_033979
			Ficus aurea	No corresponding Chinese name is available.	463836	Genome Skimming	/	/	No	/	/	/	/	/	/	/	CRR034466
			Ficus cyathistipula	革叶榕	378019	Genome Skimming	/	/	No	/	/	/	/	/	/	/	CRR116979
			Ficus sagittata	羊乳榕	463870	Genome Skimming	V000004	/	No	Gang Wang	XTBG	20200725	China	China	Yunnan	Xishuangbanna	CRR034464
			Ficus pumila	薜荔	66386	Genome Skimming	/	/	No	/	IBK	/	China	China	Guangxi	Guilin	NC_058617
			Ficus microdictya	No corresponding Chinese name is available.	100558	Genome Skimming	/	/	No	/	/	/	/	/	/	/	CRR116981
			Ficus auriculata	大果榕	100541	Genome Skimming	/	/	No	/	SWFC	/	China	China	Yunnan	Kunming	MW039147
			Ficus oligodon	苹果榕	665991	Genome Skimming	BN-FO6	/	No	/	HITBC	/	China	China	Yunnan	Xishuangbanna	NC_066474
			Ficus carica	无花果	3494	Genome Skimming	C. Lee 0002	/	No	/	the University of Texas and Lundell herbaria	/	/	/	/	/	NC_035237
			Ficus erecta	天仙果	66383	Genome Skimming	/	/	No	/	IBSC	/	China	China	Guangdong	Guangzhou	MW801134
			Ficus tikoua	地果	463880	Genome Skimming	LJ2020010505	/	No	/	Dali University	/	China	China	Yunan	Dali Bai Autonomous Prefecture	NC_050927
			Ficus tinctoria	染料榕	100577	Genome Skimming	out7, out8	/	No	/	HITBC	/	China	China	Yunnan	Xishuangbanna	NC_066477
			Ficus cyrtophylla	歪叶榕	463850	Genome Skimming	V000006	/	No	/	XTBG	/	/	/	/	/	CRR034461
	Chlorophorea	Maclura	Maclura tricuspidata	柘	210328	Genome Skimming	/	/	No	/	SDNU	/	China	China	Shandong	Jinan	MW244565
			Maclura cochinchinensis	构棘	194324	Genome Skimming	/	/	No	/	IBSC	/	China	China	Guangdong	Guangzhou	MW801136
	Artocarpeae	Artocarpus	Artocarpus communis	面包树	194251	Genome Skimming	/	/	No	/	/	/	China	China	Hannan		NC_059002
			Artocarpus heterophyllus	波罗蜜	3489	Genome Skimming	/	/	No	/	Center of molecular biology, Yunnan Institute of Tropical Crop	/	China	China	Yunnan	Xishuangbanna	NC_057308
			Artocarpus hypargyreus	白桂木	1955528	Genome Skimming	/	/	No	/	the Herbarium of Shaoguan university	/	China	China	Guangdong	Shaoguan	NC_057287
			Artocarpus petelotii	短绢毛波罗蜜	709060	Genome Skimming	XTBG-BRG-10003	/	No	/	HITBC	/	China	China	Yunnan	Xishuangbanna	NC_056286
			Artocarpus tonkinensis	胭脂	3492	Genome Skimming	2020080101	/	No	/	GXFI	/	China	China	Guangxi	Nanning	MZ379793
			Artocarpus gomezianus	长圆叶波罗蜜	1867283	Genome Skimming	/	/	No	/	/	/	China	China	Guangdong	Guangzhou	MW837773
			Artocarpus camansi	多籽面包树	709039	Genome Skimming	/	/	No	/	/	/	Brazil	Brazil	Goias	Goiania	MW149075
			Artocarpus integer	榴莲蜜	3490	Genome Skimming	/	/	No	/	Center of molecular biology, Yunnan Institute of Tropical Crop	/	China	China	Yunan	Xishuangbanna	MT900597
Tips: Bold text indicates newly measured individuals; the slash$ (/) $denotes the location of information.
