# Supplementary material for: Phylogenomic Analyses and DNA Barcoding Development Within Moraceae: Insights Into Genomic Features, Mutational Hotspots, and Adaptive Evolution
Source: Ecol Evol. 2025 Nov 9;15(11):e72399. doi: 10.1002/ece3.72399 (PMC12597254; doi:10.1002/ece3.72399)
Supplement: Supplementary file 2 — Table S2: Features of plastomes of 53 Moraceae species. [file ECE3-15-e72399-s004.xlsx]

## Sheet: Sheet1
Table S2 The features of plastomes of 53 Moraceae species.
Species	Total(bp)	LSC(bp)	SSC (bp)	IR(bp)	CDS (bp)	Gene	CDS	Pseudo	tRNA	rRNA
Broussonetia kaempferi	160691	89147	19968	51576	79668	135	87	3	37	8
Broussonetia monoica	160702	89055	19965	51682	79605	135	87	3	37	8
Broussonetia papyrifera	160500	88895	19913	51692	80046	136	88	3	37	8
Malaisia scandens	161478	89801	20037	51640	79560	136	88	3	37	8
Dorstenia contrajerva	159892	88901	19795	51196	79679	136	88	3	37	8
Fatoua villosa	160998	89404	19574	52020	79158	137	88	4	37	8
Taxotrophis ilicifolia	159449	88348	19721	51380	80055	136	88	3	37	8
Morus alba	159290	88065	19845	51380	80355	136	88	3	37	8
Morus nigra	159370	88144	19870	51356	79506	136	88	3	37	8
Morus notabilis	159548	88177	19981	51390	79527	136	88	3	37	8
Morus rubra	159396	88211	19837	51348	79458	136	88	3	37	8
Morus bombycis	159184	87993	19835	51356	79524	136	88	3	37	8
paratrophis pendulinus	158820	87831	19719	51270	79642	137	88	4	37	8
Maclura tricuspidata	161348	89364	20246	51738	80115	136	88	3	37	8
Maclura cochinchinensis	161211	89229	20252	51730	79353	136	88	3	37	8
Milicia excelsa	160136	88679	19871	51586	79929	137	88	4	37	8
Milicia regia	160232	88729	19917	51586	79614	137	88	4	37	8
Afromorus mesozygia	160014	88803	19825	51386	79356	136	88	3	37	8
Artocarpus tonkinensis	160987	89551	20072	51364	80010	136	88	3	37	8
Morus indica	158484	87386	19742	51356	80520	136	88	3	37	8
Morus mongolica	158459	87367	19736	51356	80349	136	88	3	37	8
Morus cathayana	159265	88143	19844	51278	80370	136	88	3	37	8
Ficus religiosa	160627	88815	20106	51706	80331	137	88	4	37	8
Ficus carica	160602	88661	20137	51804	80391	137	88	4	37	8
B.kazinoki x B.papyrifera	160903	89220	20079	51604	79578	136	87	4	37	8
Allaeanthus kurzii	162170	90174	20150	51846	79623	137	88	4	37	8
Antiaris toxicaria	161412	89884	20374	51154	80004	136	88	3	37	8
Allaeanthus luzonicus	162594	89980	19560	53054	79566	137	88	4	37	8
Morus celtidifolia	159485	88226	19871	51388	80190	136	88	3	37	8
Ficus tikoua	160556	88620	20184	51752	80316	137	88	4	37	8
Ficus microcarpa	160735	88824	20159	51752	80148	136	88	3	37	8
Pseudostreblus indicus	159853	88950	19313	51590	80241	136	88	3	37	8
Artocarpus petelotii	161009	89552	20093	51364	80004	136	88	3	37	8
Artocarpus hypargyreus	160952	89476	20070	51406	80301	137	88	4	37	8
Olmedia aspera	161445	89633	20024	51788	80118	136	88	3	37	8
Artocarpus heterophyllus	158568	88076	19028	51464	80424	137	88	4	37	8
Ficus pumila	160248	88405	20101	51742	80253	136	88	3	37	8
Artocarpus communis	160184	88791	19925	51468	80085	137	88	4	37	8
Ficus vasculosa	160405	88502	20115	51788	79632	137	88	4	37	8
Ficus maxima	160461	88777	19872	51812	80259	137	88	4	37	8
Ficus adhatodifolia	160560	88859	19879	51822	80253	137	88	4	37	8
Ficus aurea	160524	88651	20103	51770	80304	137	88	4	37	8
Ficus cyathistipula	160465	88537	20146	51782	80352	137	88	4	37	8
Ficus sagittata	160309	88419	20154	51736	80319	137	88	4	37	8
Ficus microdictya	160535	88668	20127	51740	80229	137	88	4	37	8
Ficus auriculata	162558	85902	20072	56584	81499	139	91	4	36	8
Ficus oligodon	160358	88590	20062	51706	80289	137	88	4	37	8
Ficus erecta	160613	88668	20149	51796	80310	137	88	4	37	8
Ficus tinctoria	160258	88452	20088	51718	80280	137	88	4	37	8
Ficus cyrtophylla	160493	88623	20086	51784	80292	137	88	4	37	8
Artocarpus gomezianus	160743	89242	20121	51380	79950	136	88	3	37	8
Artocarpus camansi	160096	88746	19884	51466	79893	136	88	3	37	8
Artocarpus integer	158568	88077	19029	51462	79935	136	88	3	37	8
