# Supplementary material for: Phylogenomic Analyses and DNA Barcoding Development Within Moraceae: Insights Into Genomic Features, Mutational Hotspots, and Adaptive Evolution
Source: Ecol Evol. 2025 Nov 9;15(11):e72399. doi: 10.1002/ece3.72399 (PMC12597254; doi:10.1002/ece3.72399)
Supplement: Supplementary file 3 — Table S3: List of genes in the plastomes of Moraceae. [file ECE3-15-e72399-s012.xlsx]

## Sheet: Sheet1
Table S3 List of genes in the plastomes of Moraceae.
Gene category	Groups	Gene name
Self-replication	Transfer RNA	trnA-UGCa*,b（×2）, trnC-GCA, trnD-GUC, trnE-UUC, trnF-GAA, trnG-UCC, trnG-UCCa*, trnH-GUG, trnI-CAUb（×2）, trnI-GAUa*,b（×2）, trnK-UUUa*, trnL-CAAb（×2）, trnL-UAAa*, trnL-UAG, trnM-CAU（×2）, trnN-GUUb（×2）, trnP-UGG, trnQ-UUG, trnR-ACGb（×2）, trnR-UCU, trnS-GCU, trnS-GGA, trnS-UGA, trnT-GGU, trnT-UGU, trnV-GACb（×2）, trnV-UACa*, trnW-CCA, trnY-GUA
	Ribosome RNA	rrn4.5b（×2）, rrn5b（×2）, rrn16b（×2）, rrn23b（×2）
	Large subunit	rpl2a*,b（×2） , rpl14, rpl16a*, rpl20, rpl22, rpl23b（×2）, rpl32, rpl33, rpl36
	Small subunit	rps2, rps3, rps4, rps7b（×2）, rps8, rps11, rps12a**,b（×2）, rps14, rps15, rps16a*, rps18, rps19, Ψrps19b
	RNA polymerase	rpoA, rpoB, rpoC1a*, rpoC2
Photosynthesis	ATP synthase	atpA, atpB, atpE, atpFa*, atpH, atpI
	NADH dehydrogenase	ndhAa*, ndhBa*,b（×2）, ndhC, ndhD, ndhE, ndhF, ndhG, ndhH, ndhI, ndhJ, ndhK
	Cytochrome	petA, petBa*, petDa*, petG, petL, petN
	Photosystem I	psaA, psaB, psaC, psaI, psaJ
	Photosystem II	psbA, psbB, psbC, psbD, psbE, psbF, psbH, psbI, psbJ, psbK, psbL, psbM, psbN, psbT, psbZ
Other genes	Rubisco	rbcL
	Acetyl-CoA carboxylase	accD
	C-Type cytochrome synthesis	ccsA
	Envelop membrane protein	cemA
	Maturase	matK
	Protease	clpPa**
	Hypothetical reading frames	ycf1b, Ψycf1b , ycf2b（×2）, ycf3 a**, ycf4, ycf15b（×2 Ψycf15b （×2），ycf68a**,b（×2）
Note:
a. Genes with introns; superscript * indicates the number of introns in the gene.
b. Genes located in the IR region, ×2 indicates two copies; Ψ represents pseudogenes. Broussonetia kaempferi, Broussonetia monoica and B.kazinoki × B.papyrifera, missing rpl22 gene. Only some species have Ψrps19.
