# Supplementary material for: Phylogenomic Analyses and DNA Barcoding Development Within Moraceae: Insights Into Genomic Features, Mutational Hotspots, and Adaptive Evolution
Source: Ecol Evol. 2025 Nov 9;15(11):e72399. doi: 10.1002/ece3.72399 (PMC12597254; doi:10.1002/ece3.72399)
Supplement: Supplementary file 4 — Table S4: Comparison of GC content of each part. [file ECE3-15-e72399-s013.xlsx]

## Sheet: Sheet1
Table S4 Comparison of GC content of each part
Species	Whole genome	LSC	SSC	IRs	CDS
Broussonetia kaempferi	35.6	33.2	28.4	42.7	37.2
Broussonetia monoica	35.8	33.4	28.6	42.7	37.3
Broussonetia papyrifera	35.8	33.5	28.5	42.7	37.2
Malaisia scandens	35.9	33.5	28.8	42.8	37.3
Dorstenia contrajerva	35.3	32.6	27.9	42.9	37.1
Fatoua villosa	36	33.7	29.1	42.6	37.2
Taxotrophis ilicifolia	36.2	33.7	29.3	42.9	37.3
Morus alba	36.2	33.8	29.2	42.9	37.4
Morus nigra	36.1	33.8	29.1	42.9	37.4
Morus notabilis	36.1	33.8	29.1	42.9	37.4
Morus rubra	36.1	33.8	29.2	42.9	37.4
Morus bombycis	36.2	33.8	29.2	42.9	37.4
paratrophis pendulinus	36.2	33.8	29.3	42.9	37.3
Maclura tricuspidata	36.1	33.7	29.3	42.8	37.4
Maclura cochinchinensis	36.1	33.8	29.2	42.8	37.5
Milicia excelsa	36	33.6	29.2	42.8	37.4
Milicia regia	36	33.6	29.2	42.8	37.4
Afromorus mesozygia	36	33.5	29.1	42.9	37.4
Artocarpus tonkinensis	35.8	33.4	28.6	42.8	37.3
Morus indica	36.4	34.1	29.3	42.9	37.4
Morus mongolica	36.3	34	29.3	42.9	37.4
Morus cathayana	36.2	33.8	29.2	42.9	37.4
Ficus religiosa	35.9	33.5	28.9	42.6	37.2
Ficus carica	35.9	33.5	28.9	42.6	37.2
B. kazinoki x B.papyrifera	35.7	33.3	28.5	42.7	37.2
Allaeanthus kurzii	35.7	33.2	28.5	42.7	37.2
Antiaris toxicaria	35.9	33.5	29	42.8	37.3
Allaeanthus luzonicus	35.7	33.3	28.5	42.3	37.2
Morus celtidifolia	36.1	33.8	29.2	42.9	37.4
Ficus tikoua	35.9	33.5	28.9	42.6	37.2
Ficus microcarpa	35.9	33.5	28.9	42.6	37.2
Pseudostreblus indicus	36.1	33.7	29.3	42.7	37.4
Artocarpus petelotii	35.8	33.4	28.6	42.8	37.3
Artocarpus hypargyreus	35.8	33.4	28.6	42.7	37.2
Olmedia aspera	35.7	33.3	28.8	42.6	37.2
Artocarpus heterophyllus	36.3	34	29.5	42.8	37.3
Ficus pumila	36	33.7	29.1	42.7	37.3
Artocarpus communis	36	33.7	28.8	42.7	37.3
Ficus vasculosa	35.9	33.6	29	42.6	37.4
Ficus maxima	35.9	33.5	29.1	42.6	37.3
Ficus adhatodifolia	35.9	33.4	29.1	42.6	37.2
Ficus aurea	35.9	33.5	28.9	42.6	37.2
Ficus cyathistipula	35.9	33.5	28.9	42.6	37.2
Ficus sagittata	36.1	33.7	29.2	42.7	37.3
Ficus microdictya	35.9	33.5	29	42.6	37.3
Ficus auriculata	35.8	33.6	29	41.7	37.2
Ficus oligodon	35.9	33.5	29	42.7	37.3
Ficus erecta	35.9	33.5	29	42.6	37.2
Ficus tinctoria	36	33.6	29.1	42.6	37.3
Ficus cyrtophylla	35.9	33.5	29	42.6	37.3
Artocarpus gomezianus	35.8	33.4	28.6	42.7	37.3
Artocarpus camansi	36	33.7	28.8	42.7	37.3.
Artocarpus integer	36.3	34	29.5	42.8	37.4
