# Supplementary material for: Phylogenomic Analyses and DNA Barcoding Development Within Moraceae: Insights Into Genomic Features, Mutational Hotspots, and Adaptive Evolution
Source: Ecol Evol. 2025 Nov 9;15(11):e72399. doi: 10.1002/ece3.72399 (PMC12597254; doi:10.1002/ece3.72399)
Supplement: Supplementary file 5 — Table S5: (A) Analysis of the overall sliding window of 49 Moraceae plastomes. (B) Analysis of nucleotide polymorphism of protein coding gene. [file ECE3-15-e72399-s002.xlsx]

## Sheet: Table S5a
Table S5a Analysis of the overall sliding window of 49 Moraceae plastomes.
Window	Midpoint	Pi
1-1564	1264	0.02546
1165-1764	1464	0.01123
1365-1964	1664	0.00818
1565-2164	1864	0.0098
1765-2494	2064	0.02049
1965-2808	2275	0.02595
2165-3056	2621	0.03731
2495-3256	2941	0.03671
2809-3456	3156	0.03905
3057-3662	3356	0.03527
3257-3877	3556	0.03309
3457-4083	3762	0.03193
3663-4301	3983	0.03131
3878-4513	4189	0.03323
4084-4799	4407	0.03378
4302-5043	4677	0.03519
4514-5355	4933	0.03395
4814-5630	5210	0.03533
5044-6374	5456	0.04102
5356-7284	6118	0.04829
5631-7497	7169	0.0448
6375-7812	7384	0.0428
7285-8085	7665	0.03682
7498-8348	7961	0.04015
7813-8681	8240	0.03912
8086-9184	8574	0.04462
8349-9565	8889	0.04878
8682-10334	9399	0.04593
9185-10666	10191	0.03836
9566-10876	10520	0.03025
10385-11609	10776	0.03097
10667-11991	11509	0.03483
10877-13028	11869	0.05003
11610-13256	12330	0.05271
11992-13476	13138	0.04724
13029-13733	13363	0.03533
13257-13978	13592	0.02994
13477-14581	13869	0.02747
13734-14856	14464	0.02789
13979-15056	14756	0.02209
14582-15256	14956	0.02092
14857-15456	15156	0.01485
15057-15656	15356	0.01974
15257-15856	15556	0.01842
15457-16056	15756	0.02248
15657-16256	15956	0.02234
15857-16490	16156	0.02907
16057-16690	16390	0.02905
16257-16991	16590	0.0254
16491-17308	16790	0.02641
16691-17609	17114	0.03035
16992-17820	17472	0.0313
17309-18202	17720	0.03823
17610-18500	17982	0.04198
17821-18700	18350	0.03852
18203-18966	18600	0.02876
18501-19340	18834	0.02815
18701-19671	19189	0.04289
18967-20202	19510	0.04721
19341-20563	19827	0.04499
19672-20763	20424	0.03209
20203-20963	20663	0.02366
20564-21163	20863	0.01401
20764-21381	21063	0.01452
20964-21677	21263	0.02023
21164-21877	21577	0.02501
21382-22077	21777	0.02639
21678-22277	21977	0.02185
21878-22625	22177	0.02705
22078-22825	22472	0.03049
22278-23025	22725	0.03109
22626-23225	22925	0.02317
22826-23425	23125	0.02223
23026-23637	23325	0.02432
23226-23849	23525	0.03547
23426-24098	23743	0.03792
23638-24301	23989	0.03924
23850-24501	24198	0.03277
24099-24713	24401	0.03108
24302-24919	24613	0.02854
24502-25119	24813	0.0265
24714-25353	25019	0.03448
24920-25553	25225	0.03434
25126-25753	25453	0.03112
25354-25953	25653	0.02089
25554-26153	25853	0.0233
25754-26353	26053	0.02576
25954-26553	26253	0.02184
26154-26753	26453	0.01768
26354-26964	26653	0.01709
26554-27208	26859	0.02558
26754-27435	27108	0.02807
26965-27635	27308	0.02647
27209-27835	27535	0.02315
27436-28035	27735	0.02299
27636-28235	27935	0.02208
27836-28435	28135	0.01875
28036-28635	28335	0.01717
28236-28877	28535	0.02133
28436-29211	28740	0.02593
28636-29453	29033	0.02712
28878-29676	29335	0.02634
29212-29876	29576	0.0239
29454-30082	29776	0.02075
29677-30295	29976	0.01745
29877-30495	30195	0.01286
30083-30695	30395	0.01365
30296-30895	30595	0.01334
30496-31095	30795	0.01881
30696-31295	30995	0.01878
30896-31495	31195	0.02051
31096-31695	31395	0.01878
31296-31895	31595	0.01802
31496-32101	31795	0.02181
31696-32301	32001	0.02171
31896-32501	32201	0.02226
32102-32701	32401	0.01831
32302-32901	32601	0.01713
32502-33101	32801	0.01615
32702-33301	33001	0.01719
32902-33574	33201	0.02716
33102-34047	33432	0.04134
33302-34368	33750	0.05474
33575-34722	34224	0.0531
34048-34995	34565	0.04747
34369-35388	34889	0.05051
34723-35961	35215	0.05917
34996-36303	35523	0.06688
35389-36533	36173	0.05377
35962-36856	36423	0.03993
36304-37284	36654	0.04019
36534-37630	37004	0.0518
36857-37950	37499	0.05985
37285-38302	37799	0.05532
37631-38518	38151	0.037
37951-39157	38402	0.0368
38303-39418	38948	0.02991
38519-39757	39306	0.03946
39158-39967	39620	0.02745
39419-40641	39862	0.03453
39758-40994	40106	0.0385
39968-41491	40851	0.04879
40654-41888	41095	0.05045
40995-42263	41758	0.0446
41528-43023	42039	0.05056
41889-43243	42422	0.03713
42264-43443	43143	0.02874
43024-43643	43343	0.01347
43244-43843	43543	0.01351
43444-44043	43743	0.01266
43644-44249	43943	0.0089
43844-44449	44143	0.00987
44044-44649	44349	0.01161
44250-44849	44549	0.01465
44450-45049	44749	0.01542
44650-45249	44949	0.01612
44850-45449	45149	0.01484
45050-45702	45349	0.01872
45250-45991	45561	0.03045
45450-46339	45886	0.03951
45703-46539	46157	0.03458
45992-48090	46439	0.03336
46340-48457	46673	0.03363
46540-48696	48192	0.04113
48091-48908	48557	0.03651
48458-49116	48808	0.02836
48697-49341	49008	0.02286
48909-49541	49241	0.01529
49117-49741	49441	0.01503
49342-49941	49641	0.01283
49542-50141	49841	0.01319
49742-50341	50041	0.01013
49942-50541	50241	0.00884
50142-50741	50441	0.01045
50342-50941	50641	0.01243
50542-51141	50841	0.01281
50742-51341	51041	0.01055
50942-51541	51241	0.00929
51142-51741	51441	0.00901
51342-51941	51641	0.01169
51542-52141	51841	0.01291
51742-52341	52041	0.01357
51942-52541	52241	0.00943
52142-52741	52441	0.01184
52342-52941	52641	0.01216
52542-53141	52841	0.01325
52742-53341	53041	0.01192
52942-53541	53241	0.01194
53142-53757	53441	0.01603
53342-54028	53641	0.02144
53542-54431	53879	0.03545
53758-54959	54272	0.03675
54029-55232	54859	0.03698
54432-55495	55088	0.02789
54960-55727	55362	0.02893
55234-55956	55605	0.02623
55496-56162	55856	0.01847
55728-56422	56056	0.01539
55957-56643	56272	0.02071
56163-57102	56533	0.02886
56423-57337	56753	0.0311
56644-57889	57202	0.03278
57103-58355	57539	0.04078
57338-58614	58095	0.04345
57898-59002	58478	0.04742
58356-59202	58795	0.03744
58615-59402	59102	0.03012
59003-59609	59302	0.02094
59203-60226	59502	0.03747
59403-61894	60099	0.05348
59610-62529	60415	0.06188
60227-62832	62356	0.04707
61895-63282	62639	0.03928
62530-63554	63156	0.03842
62833-63802	63427	0.04086
63283-64285	63702	0.04767
63555-64646	64108	0.0449
63803-64848	64443	0.04122
64286-65048	64748	0.02759
64647-65315	64948	0.02063
64849-65528	65148	0.02324
65049-65734	65425	0.02466
65316-65934	65634	0.0232
65529-66148	65834	0.01903
65735-66348	66034	0.01697
65935-66553	66248	0.0207
66149-66912	66448	0.03446
66349-67403	66734	0.04351
66554-67610	67228	0.04079
66913-67875	67503	0.03296
67404-68157	67765	0.03243
67611-68429	67987	0.03668
67876-68710	68264	0.0349
68158-68910	68603	0.02605
68430-69110	68810	0.01724
68711-69310	69010	0.01271
68911-69510	69210	0.01153
69111-69710	69410	0.0123
69311-69910	69610	0.00985
69511-70110	69810	0.01187
69711-70310	70010	0.01399
69911-70533	70210	0.01517
70111-70954	70410	0.02299
70311-71314	70811	0.03261
70534-71557	71189	0.0316
70955-71757	71457	0.02459
71315-71957	71657	0.02195
71558-72157	71857	0.02334
71758-72357	72057	0.02667
71958-72557	72257	0.02285
72158-72757	72457	0.02112
72358-73036	72657	0.0208
72558-73305	72857	0.02347
72758-73595	73163	0.03227
73037-73966	73475	0.04077
73306-74181	73861	0.04584
73596-74402	74069	0.04741
73967-74641	74281	0.04252
74182-74844	74523	0.03624
74403-75044	74744	0.02776
74642-75244	74944	0.02028
74845-75444	75144	0.01448
75045-76410	75344	0.02611
75245-77141	75566	0.03819
75445-77413	77006	0.04878
76411-77667	77262	0.0468
77142-77877	77532	0.03614
77414-78083	77774	0.02823
77668-78283	77983	0.01817
77878-79359	78183	0.02701
78084-79580	78427	0.03022
78284-79786	79474	0.03838
79371-79986	79680	0.02849
79581-80193	79886	0.02657
79787-80446	80086	0.02338
79987-80652	80346	0.02442
80194-80852	80552	0.02403
80447-81052	80752	0.01796
80653-81252	80952	0.01865
80853-81472	81152	0.01741
81053-82102	81352	0.03132
81253-82764	81606	0.03838
81473-82984	82294	0.03885
82103-83198	82884	0.02532
82765-83418	83090	0.01346
82985-83618	83298	0.00856
83199-83835	83518	0.01341
83419-84291	83730	0.02973
83619-84610	84138	0.046
83836-85107	84440	0.05349
84292-85437	84972	0.04499
84611-85666	85337	0.03785
85108-85908	85564	0.03033
85438-86166	85766	0.03211
85667-86778	86009	0.0332
85909-87029	86270	0.03286
86167-87371	86885	0.04207
86779-87668	87211	0.04389
87030-87871	87557	0.04617
87372-88162	87768	0.03749
87669-88362	88040	0.02902
87872-88753	88262	0.03049
88163-88954	88598	0.02612
88363-89160	88854	0.02733
88754-89424	89054	0.02481
88955-89659	89265	0.02462
89161-89973	89538	0.03145
89425-90196	89805	0.02834
89660-90465	90096	0.03065
89981-90715	90365	0.02852
90197-91064	90565	0.03172
90466-91468	90941	0.03292
90716-91676	91321	0.02707
91068-91876	91576	0.0277
91469-92264	91776	0.02366
91677-92647	92159	0.03399
91877-92915	92365	0.03675
92265-93158	92783	0.03668
92648-93510	93016	0.03524
92916-93732	93340	0.03083
93159-93932	93632	0.02852
93511-94132	93832	0.01822
93733-94332	94032	0.01146
93933-94532	94232	0.01168
94133-94732	94432	0.01346
94333-94932	94632	0.01599
94533-95138	94832	0.01785
94733-95368	95032	0.02357
94933-95615	95264	0.02652
95139-95841	95510	0.02333
95369-96048	95737	0.01882
95616-96272	95941	0.02867
95842-96541	96162	0.03895
96049-96791	96402	0.04257
96273-97028	96653	0.03777
96542-97234	96915	0.02804
96792-97434	97134	0.02288
97029-97634	97334	0.01657
97235-97845	97534	0.02015
97435-98125	97744	0.03095
97635-98407	98010	0.03644
97846-98654	98307	0.04098
98126-98894	98536	0.03527
98408-99094	98794	0.02838
98655-99294	98994	0.02055
98895-99620	99194	0.03051
99095-99835	99450	0.0348
99295-100035	99720	0.03316
99621-100241	99935	0.02735
99836-100441	100141	0.02879
100036-100649	100341	0.0357
100242-100849	100541	0.03317
100442-101059	100749	0.03175
100650-101332	100949	0.03646
100850-101601	101232	0.04188
101060-101825	101463	0.05146
101333-102031	101725	0.04444
101602-102321	101931	0.03692
101826-102576	102141	0.02546
102032-102778	102476	0.02423
102322-103053	102676	0.02426
102577-103253	102953	0.02226
102779-103508	103153	0.02233
103054-104029	103353	0.03103
103254-104244	103726	0.03837
103509-104603	104135	0.04891
104030-104874	104450	0.04088
104245-105141	104718	0.03559
104605-105341	105041	0.02666
104883-105541	105241	0.0269
105142-106509	105441	0.03109
105342-106709	105641	0.03547
105542-107018	106609	0.03144
106510-107218	106918	0.02066
106710-107418	107118	0.00877
107019-107626	107318	0.00387
107219-107826	107526	0.00348
107419-108026	107726	0.00359
107627-108226	107926	0.00222
107827-108432	108126	0.00289
108027-108644	108326	0.00446
108227-108845	108544	0.00527
108433-109045	108745	0.00654
108645-109245	108945	0.00513
108846-109451	109145	0.00552
109046-109651	109351	0.00445
109246-109851	109551	0.00424
109452-110057	109751	0.00497
109652-110257	109957	0.00526
109852-110457	110157	0.00697
110058-110657	110357	0.00745
110258-110857	110557	0.00911
110458-111066	110757	0.0093
110658-111272	110957	0.00958
110858-111472	111166	0.0091
111067-111713	111372	0.007
111273-111913	111587	0.0066
111473-112113	111813	0.00544
111714-112313	112013	0.008
111914-112513	112213	0.01011
112114-112719	112413	0.0087
112314-112925	112619	0.00732
112514-113125	112819	0.00519
112720-113331	113025	0.00498
112926-113552	113231	0.00685
113126-113752	113443	0.00702
113332-113952	113652	0.00891
113553-114182	113852	0.00905
113753-114382	114058	0.00914
113953-114582	114282	0.00897
114183-114782	114482	0.00797
114383-114982	114682	0.00654
114583-115191	114882	0.00735
114783-115401	115091	0.01319
114983-115610	115301	0.0154
115192-115810	115510	0.01426
115402-116015	115710	0.00785
115611-116256	115910	0.00614
115811-116477	116149	0.01081
116016-116688	116372	0.01157
116257-116945	116582	0.01125
116478-117236	116797	0.0093
116689-117442	117071	0.00774
116946-117648	117336	0.00647
117237-117848	117548	0.00404
117449-118048	117748	0.00299
117649-118249	117948	0.00376
117849-118462	118148	0.00403
118049-118667	118362	0.00474
118250-118867	118567	0.00364
118463-119067	118767	0.00218
118668-119267	118967	0.00202
118868-119467	119167	0.00352
119068-119675	119367	0.00336
119268-119902	119567	0.00612
119468-120102	119788	0.00592
119676-120302	120002	0.00522
119903-120508	120202	0.00212
120103-120719	120403	0.0015
120303-120927	120614	0.00335
120509-121127	120826	0.00335
120720-121328	121027	0.00459
120928-121639	121227	0.00598
121128-121925	121454	0.00968
121329-122178	121764	0.01022
121640-122411	122030	0.0091
121926-122646	122301	0.01
122179-122862	122536	0.00931
122412-123067	122750	0.00911
122647-123295	122967	0.00584
122863-123495	123181	0.00584
123068-123695	123395	0.00491
123296-123895	123595	0.00324
123496-124095	123795	0.00152
123696-124295	123995	0.00047
123896-124495	124195	0.00139
124096-124695	124395	0.00147
124296-124895	124595	0.00207
124496-125101	124795	0.00267
124696-125307	125001	0.01044
124896-125508	125207	0.01045
125102-125714	125408	0.00983
125308-125926	125608	0.00343
125509-126143	125815	0.00494
125715-126348	126042	0.00765
125927-126549	126243	0.00686
126144-126757	126448	0.0061
126349-126994	126650	0.00438
126550-127203	126857	0.00517
126758-127414	127102	0.00564
126995-127614	127303	0.00442
127204-127814	127514	0.00541
127415-128014	127714	0.00337
127615-128214	127914	0.00263
127815-128415	128114	0.00107
128015-128615	128315	0.00217
128215-128816	128515	0.00224
128416-129016	128716	0.00187
128616-129216	128916	0.00085
128817-129416	129116	0.00092
129017-129616	129316	0.00177
129217-129816	129516	0.00266
129417-130016	129716	0.00286
129617-130216	129916	0.00215
129817-130416	130116	0.00298
130017-130694	130316	0.00838
130217-130934	130584	0.00973
130417-131145	130794	0.01042
130695-131450	131045	0.01144
130935-131673	131350	0.01391
131146-131883	131563	0.01663
131451-132105	131783	0.01496
131674-132314	131983	0.01082
131884-132517	132205	0.00694
132106-132717	132414	0.00343
132315-132939	132617	0.0067
132518-133806	132817	0.01276
132718-134050	133093	0.02435
132940-134250	133950	0.03906
133807-134480	134150	0.05278
134051-134718	134371	0.06046
134251-134918	134612	0.05187
134481-135118	134818	0.03779
134719-135318	135018	0.03014
134919-135518	135218	0.03102
135119-135718	135418	0.03439
135319-135918	135618	0.03215
135519-136118	135818	0.03688
135719-136501	136018	0.04864
135919-137496	136324	0.06922
136119-138098	136955	0.08181
136502-138444	137820	0.07192
137497-140982	138344	0.06607
138099-141592	138563	0.05379
138445-141855	141472	0.06034
140983-142055	141731	0.0454
141593-142261	141955	0.03706
141856-142476	142161	0.03146
142056-142676	142376	0.02875
142262-142996	142576	0.03802
142477-143231	142801	0.04359
142677-143431	143131	0.04356
142997-143631	143331	0.03334
143232-143831	143531	0.02046
143432-144031	143731	0.01978
143632-144231	143931	0.01803
143832-144431	144131	0.01883
144032-144631	144331	0.02218
144232-144880	144531	0.03046
144432-145116	144778	0.02998
144632-145413	144980	0.03597
144881-145661	145280	0.0324
145123-145940	145561	0.0338
145414-146229	145761	0.03471
145662-146429	146104	0.03246
145941-146629	146329	0.03312
146230-146875	146529	0.02628
146430-147215	146744	0.04209
146630-147415	147044	0.03896
146876-147615	147315	0.03709
147216-147837	147515	0.02255
147416-148043	147720	0.02401
147616-148243	147937	0.02068
147838-148475	148143	0.02286
148044-148865	148343	0.04055
148244-149242	148713	0.0502
148476-149458	149033	0.051
148866-149748	149352	0.04156
149243-149996	149582	0.03672
149459-150196	149896	0.03684
149749-150396	150096	0.03026
149997-150596	150296	0.0275
150197-150796	150496	0.02303
150397-150996	150696	0.02204
150597-151196	150896	0.02073
150797-151396	151096	0.02235
150997-151614	151296	0.02491
151197-151867	151496	0.03016
151397-152142	151767	0.03912
151615-152446	151967	0.05566
151868-152665	152308	0.05899
152185-152871	152565	0.05819
152447-153071	152771	0.05092
152666-153277	152971	0.04785
152872-153638	153177	0.04322
153072-153865	153377	0.04083
153278-154089	153744	0.05193
153639-154313	153989	0.06171
153866-154546	154189	0.06654
154090-154794	154425	0.06578
154314-155018	154652	0.06083
154547-155227	154897	0.057
154795-155496	155127	0.05235
155019-155717	155363	0.04536
155228-155917	155596	0.03884
155497-156165	155817	0.05105
155718-156593	156059	0.0629
155918-156877	156265	0.07499
156166-157224	156708	0.06492
156594-157457	157106	0.06909
156878-157660	157345	0.06415
157225-157920	157557	0.05357
157458-158148	157766	0.03123
157661-158348	158048	0.01447
157921-158551	158248	0.00682
158149-158760	158451	0.00343
158349-158982	158660	0.00668
158552-159192	158882	0.0105
158761-159415	159082	0.01471
158983-159728	159302	0.01699
159193-159939	159515	0.0144
159416-160177	159828	0.0113
159729-160460	160077	0.01026
159940-160660	160287	0.0099
160178-160860	160560	0.00872
160461-161060	160760	0.00298
160661-161260	160960	0.00169
160861-161460	161160	0.00286
161061-161660	161360	0.00266
161261-161860	161560	0.00177
161461-162060	161760	0.00092
161661-162261	161960	0.00161
161861-162461	162160	0.00187
162061-162662	162361	0.0021
162262-162862	162561	0.00127
162462-163062	162762	0.00094
162663-163262	162962	0.00263
162863-163462	163162	0.00337
163063-163673	163362	0.00541
163263-163882	163573	0.00442
163463-164113	163774	0.00591
163674-164321	164013	0.00557
163883-164522	164220	0.00471
164114-164728	164422	0.0063
164322-164944	164627	0.00679
164523-165156	164828	0.00765
164729-165365	165055	0.00481
164945-165566	165265	0.00343
165157-165772	165465	0.01056
165366-165977	165666	0.01045
165567-166177	165872	0.01044
165773-166377	166077	0.00274
165978-166577	166277	0.00207
166178-166777	166477	0.00147
166378-166977	166677	0.0006
166578-167177	166877	0.00047
166778-167377	167077	0.00152
166978-167577	167277	0.00324
167178-167810	167477	0.00492
167378-168020	167691	0.00578
167578-168231	167911	0.00578
167811-168469	168127	0.00964
168021-168702	168347	0.00932
168232-168951	168585	0.01
168470-169234	168846	0.00684
168703-169539	169104	0.00933
168952-169740	169424	0.00865
169235-169940	169640	0.00661
169540-170148	169840	0.00445
169741-170359	170048	0.00335
169941-170565	170253	0.00341
170149-170765	170465	0.00156
170360-170965	170665	0.00213
170566-171192	170865	0.00517
170766-171400	171080	0.00599
170966-171600	171300	0.00638
171193-171800	171500	0.00342
171401-172000	171700	0.00345
171601-172200	171900	0.00182
171801-172405	172100	0.00213
172001-172619	172305	0.00456
172201-172819	172518	0.0047
172406-173019	172719	0.00465
172620-173219	172919	0.00279
172820-173431	173119	0.00299
173020-173631	173319	0.00342
173220-173919	173531	0.0063
173432-174183	173793	0.00751
173632-174394	174074	0.00914
173920-174622	174289	0.01152
174184-174856	174500	0.01231
174395-175061	174735	0.01155
174623-175261	174961	0.00668
174857-175470	175161	0.00792
175062-175676	175361	0.01433
175262-175885	175570	0.0154
175471-176085	175776	0.01333
175677-176285	175985	0.00741
175886-176485	176185	0.00661
176086-176691	176385	0.00784
176286-176915	176585	0.00763
176486-177115	176809	0.00788
176692-177315	177015	0.00785
176916-177536	177215	0.00904
177116-177742	177424	0.00715
177316-177942	177636	0.00705
177537-178148	177842	0.00511
177743-178354	178048	0.00525
177943-178554	178248	0.00739
178149-178754	178454	0.0087
178355-178954	178654	0.01011
178555-179177	178854	0.00806
178755-179395	179054	0.0055
178955-179595	179286	0.00666
179178-179801	179495	0.007
179396-180010	179701	0.0091
179596-180210	179910	0.00958
179802-180410	180110	0.00931
180011-180610	180310	0.00912
180211-180810	180510	0.00746
180411-181016	180710	0.00703
180611-181216	180910	0.00612
180811-181416	181116	0.00497
181017-181622	181316	0.00418
181217-181822	181516	0.00359
181417-182022	181722	0.00552
181623-182223	181922	0.0052
181823-182435	182122	0.00692
182023-182641	182323	0.00534
182224-182841	182541	0.00446
182436-183041	182741	0.00252
182642-183241	182941	0.00217
182842-183449	183141	0.00354
183042-183649	183341	0.00425
183242-183849	183549	0.00387
183450-186601	183707	0.0043

## Sheet: Table S5b
Table S5b Analysis of Nucleotide Polymorphism of Protein Coding Gene.
Window	Midpoint	Pi
1-600	300	0.00927
201-800	500	0.00807
401-1000	700	0.01315
601-1206	900	0.02147
801-1424	1100	0.02974
1001-1624	1318	0.0287
1207-1845	1524	0.03099
1425-2051	1745	0.03185
1625-2251	1945	0.03565
1846-2451	2151	0.03354
2052-2719	2351	0.0362
2252-2946	2566	0.03571
2452-3146	2819	0.03132
2720-3353	3046	0.02912
2947-3553	3253	0.02608
3147-3753	3453	0.02484
3354-3953	3653	0.02051
3554-4153	3853	0.02158
3754-4353	4053	0.02027
3954-4553	4253	0.01693
4154-4765	4453	0.01353
4354-4965	4653	0.01505
4554-5165	4865	0.01937
4766-5365	5065	0.02251
4966-5565	5265	0.02021
5166-5765	5465	0.01499
5366-5965	5665	0.01164
5566-6165	5865	0.01488
5766-6523	6065	0.01457
5966-6723	6265	0.01613
6166-6923	6623	0.01715
6524-7123	6823	0.02213
6724-7423	7023	0.02219
6924-7623	7323	0.01839
7124-7823	7523	0.01537
7424-8023	7723	0.01977
7624-8223	7923	0.02133
7824-8423	8123	0.02481
8024-8623	8323	0.02038
8224-8832	8523	0.0283
8424-9053	8723	0.03207
8624-9253	8947	0.03418
8833-9459	9153	0.02805
9054-9671	9359	0.02618
9260-9871	9571	0.0297
9460-10083	9771	0.03552
9672-10328	9974	0.03687
9872-10552	10201	0.03962
10084-10758	10440	0.0352
10329-10958	10658	0.03025
10553-11158	10858	0.02282
10759-11358	11058	0.01964
10959-11618	11258	0.02249
11159-11818	11458	0.02078
11359-12030	11718	0.02098
11619-12230	11918	0.01674
11819-12430	12130	0.0179
12031-12630	12330	0.01598
12231-12830	12530	0.0183
12431-13030	12730	0.02152
12631-13230	12930	0.02278
12831-13456	13130	0.02304
13031-13751	13356	0.02354
13231-13951	13556	0.0252
13457-14151	13851	0.0215
13752-14351	14051	0.01719
13952-14551	14251	0.01696
14152-14751	14451	0.01641
14352-14951	14651	0.01838
14552-15157	14851	0.02117
14752-15357	15051	0.02251
14952-15557	15257	0.02168
15158-15757	15457	0.01897
15358-15957	15657	0.01845
15558-16157	15857	0.02051
15758-16357	16057	0.01842
15958-16557	16257	0.01913
16158-16757	16457	0.0134
16358-16960	16657	0.0142
16558-17160	16857	0.01068
16758-17360	17060	0.01001
16961-17560	17260	0.0098
17161-17760	17460	0.01359
17361-17960	17660	0.01461
17561-18160	17860	0.01086
17761-18366	18060	0.00716
17961-18566	18260	0.00897
18161-18766	18466	0.01168
18367-18966	18666	0.01432
18567-19166	18866	0.01522
18767-19366	19066	0.01625
18967-19566	19266	0.01484
19167-19766	19466	0.01287
19367-19966	19666	0.01323
19567-20178	19866	0.01851
19767-20378	20066	0.01764
19967-20578	20278	0.01565
20179-20778	20478	0.01048
20379-20978	20678	0.01214
20579-21178	20878	0.01257
20779-21378	21078	0.01051
20979-21578	21278	0.0083
21179-21778	21478	0.01026
21379-21978	21678	0.01319
21579-22178	21878	0.01404
21779-22435	22078	0.01332
21979-22635	22278	0.01581
22179-22835	22535	0.01743
22436-23035	22735	0.01527
22636-23235	22935	0.01076
22836-23435	23135	0.01241
23036-23635	23335	0.01176
23236-23835	23535	0.01154
23436-24035	23735	0.01016
23636-24235	23935	0.01124
23836-24435	24135	0.01451
24036-24635	24335	0.01154
24236-24835	24535	0.01029
24436-25035	24735	0.00714
24636-25235	24935	0.01126
24836-25435	25135	0.01399
25036-25635	25335	0.01883
25236-25835	25535	0.01693
25436-26035	25735	0.01652
25636-26235	25935	0.01597
25836-26607	26135	0.01568
26036-26807	26507	0.01657
26236-27013	26707	0.01772
26608-27293	26907	0.02406
26808-27493	27193	0.02317
27014-27693	27393	0.01902
27294-27893	27593	0.01151
27494-28270	27793	0.01218
27694-28470	28170	0.01337
27894-28670	28370	0.01412
28271-28870	28570	0.01265
28471-29070	28770	0.01098
28671-29270	28970	0.01097
28871-29470	29170	0.01277
29071-29691	29370	0.01266
29271-29891	29570	0.01459
29471-30091	29791	0.02097
29692-30291	29991	0.02491
29892-30491	30191	0.02744
30092-30691	30391	0.02285
30292-30891	30591	0.01963
30492-31100	30791	0.02362
30692-31312	30991	0.03006
30892-31554	31212	0.03871
31101-31775	31418	0.03913
31313-31975	31672	0.03089
31555-32175	31875	0.02562
31776-32375	32075	0.01652
31976-32575	32275	0.01665
32176-32823	32475	0.01641
32376-33029	32705	0.01824
32576-33229	32929	0.01815
32824-33465	33129	0.0183
33030-33671	33356	0.02647
33230-33871	33565	0.02736
33466-34071	33771	0.02606
33672-34277	33971	0.01862
33872-34477	34177	0.01931
34072-34677	34377	0.01796
34278-34877	34577	0.01865
34478-35077	34777	0.01532
34678-35279	34977	0.01343
34878-35739	35177	0.00722
35078-35939	35379	0.00482
35280-36139	35839	0.00686
35740-36348	36039	0.0152
35940-36617	36239	0.02141
36140-36817	36448	0.01978
36349-37017	36717	0.01986
36618-37217	36917	0.02134
36818-37417	37117	0.02188
37018-37617	37317	0.013
37218-37817	37517	0.00692
37418-38017	37717	0.00376
37618-38221	37917	0.01443
37818-38421	38121	0.01718
38018-38681	38321	0.02282
38222-38881	38521	0.01652
38422-39081	38781	0.0132
38682-39281	38981	0.01049
38882-39481	39181	0.0103
39082-39681	39381	0.01541
39282-39881	39581	0.01565
39482-40081	39781	0.01652
39682-40287	39981	0.01726
39882-40487	40181	0.01866
40082-40702	40387	0.01679
40288-40902	40587	0.01083
40488-41102	40802	0.01212
40703-41305	41002	0.01622
40903-41505	41202	0.01921
41103-41705	41405	0.01835
41306-41905	41605	0.02064
41506-42105	41805	0.02707
41706-42311	42005	0.03534
41906-42511	42205	0.02855
42106-42726	42411	0.02984
42312-42942	42626	0.02465
42512-43142	42842	0.03274
42727-43342	43042	0.02783
42943-43548	43242	0.02582
43143-43937	43442	0.02575
43343-44137	43648	0.02455
43549-44355	44037	0.02398
43938-44555	44237	0.01847
44138-44764	44455	0.01957
44356-44964	44655	0.02553
44556-45164	44864	0.0287
44765-45798	45064	0.02646
44965-45998	45264	0.02707
45165-46198	45898	0.01981
45799-46398	46098	0.01435
45999-46637	46298	0.00318
46199-46837	46537	0.00351
46399-47124	46737	0.00483
46638-47336	47024	0.0054
46838-47542	47236	0.00514
47125-47742	47436	0.00435
47337-47942	47642	0.00451
47543-48148	47842	0.00351
47743-48348	48042	0.0049
47943-48548	48248	0.00613
48149-48748	48448	0.00912
48349-48948	48648	0.00948
48549-49148	48848	0.00883
48749-49357	49048	0.00905
48949-49563	49257	0.00761
49149-49772	49463	0.00852
49358-50004	49663	0.00626
49564-50204	49881	0.007
49773-50404	50104	0.00608
50005-50604	50304	0.00872
50205-50804	50504	0.00959
50405-51010	50704	0.00805
50605-51216	50910	0.00603
50805-51422	51116	0.00558
51011-51634	51316	0.00722
51217-51843	51522	0.00697
51423-52043	51743	0.00718
51635-52249	51943	0.0064
51844-52473	52143	0.01009
52044-52673	52367	0.00963
52250-52873	52573	0.00944
52474-53073	52773	0.00623
52674-53273	52973	0.00635
52874-53489	53173	0.00755
53074-53698	53382	0.01495
53274-53898	53589	0.01573
53490-54098	53798	0.01393
53699-54319	53998	0.00581
53899-54519	54219	0.00419
54099-54719	54419	0.00368
54320-54919	54619	0.00319
54520-55119	54819	0.00195
54720-55319	55019	0.00266
54920-55519	55219	0.00273
55120-55731	55419	0.00344
55320-55931	55631	0.00244
55520-56131	55831	0.00159
55732-56526	56031	0.00289
55932-56726	56426	0.01274
56132-56926	56626	0.0226
56527-57126	56826	0.03344
56727-57326	57026	0.03584
56927-57526	57226	0.03758
57127-57726	57426	0.03064
57327-57926	57626	0.02818
57527-58138	57826	0.03032
57727-59292	58026	0.03178
57927-59492	59034	0.03252
58139-59698	59392	0.02643
59293-59913	59598	0.03238
59493-60113	59807	0.02729
59699-60644	60013	0.02871
59914-60844	60213	0.02153
60114-61044	60744	0.02165
60645-61244	60944	0.01878
60845-61444	61144	0.01824
61045-61644	61344	0.01835
61245-61844	61544	0.02048
61445-62053	61744	0.02561
61645-62253	61953	0.0234
61845-62453	62153	0.02257
62054-62953	62353	0.01839
62254-63153	62853	0.02259
62454-63434	63053	0.02184
62954-63634	63253	0.02401
63154-63834	63534	0.02137
63435-64067	63734	0.02224
63635-64267	63967	0.02485
63835-64467	64167	0.02635
64068-64667	64367	0.02406
64268-64873	64567	0.01987
64468-65112	64773	0.02088
64668-65312	64973	0.02251
64874-65512	65212	0.02394
65113-65712	65412	0.02261
65313-65912	65612	0.02265
65513-66112	65812	0.02186
65713-66336	66012	0.02749
65913-66569	66227	0.02752
66113-66778	66436	0.01995
66337-66981	66669	0.00966
66570-67181	66881	0.00449
66779-67403	67081	0.00858
66982-67666	67303	0.02017
67182-67878	67563	0.04193
67404-68113	67766	0.06096
67667-68512	67993	0.06804
67879-68963	68246	0.06962
68114-69163	68627	0.07007
68513-69409	69063	0.06931
68964-69630	69309	0.0545
69164-69863	69509	0.04477
69410-70099	69730	0.04213
69631-70329	69993	0.0514
69864-70583	70199	0.0563
70100-70810	70429	0.05762
70330-71035	70689	0.06234
70584-71247	70923	0.06239
70811-71492	71147	0.06461
71036-71853	71371	0.05228
71248-72053	71598	0.04691
71493-72259	71953	0.03734
71854-72459	72159	0.04499
72054-72665	72359	0.04475
72260-72952	72559	0.03803
72460-73303	72852	0.01898
72666-73503	73057	0.00559
72953-73703	73403	0.0027
73304-73903	73603	0.00219
73504-74103	73803	0.00329
73704-74303	74003	0.00325
73904-74503	74203	0.00312
74104-74703	74403	0.00195
74304-74903	74603	0.00293
74504-75103	74803	0.00299
74704-75315	75003	0.00364
74904-75521	75215	0.00285
75104-75721	75415	0.00339
75316-75921	75621	0.00451
75522-76127	75821	0.00351
75722-76327	76021	0.0049
75922-76527	76227	0.00613
76128-76727	76427	0.00912
76328-76927	76627	0.00949
76528-77127	76827	0.00884
76728-77336	77027	0.00905
76928-77542	77236	0.00761
77128-77751	77442	0.00858
77337-77990	77642	0.00632
77543-78190	77860	0.00719
77752-78390	78090	0.00615
77991-78590	78290	0.00878
78191-78796	78490	0.00952
78391-78996	78690	0.00818
78591-79202	78896	0.00623
78797-79408	79102	0.00564
78997-79620	79302	0.00722
79203-79829	79508	0.00763
79409-80029	79729	0.00795
79621-80235	79929	0.0064
79830-80459	80129	0.00949
80030-80659	80359	0.0088
80236-80859	80559	0.00924
80460-81059	80759	0.00611
80660-81268	80959	0.00681
80860-81474	81159	0.00761
81060-81683	81368	0.01475
81269-81883	81574	0.01527
81475-82083	81783	0.0147
81684-82304	81983	0.00561
81884-82516	82204	0.00588
82084-82716	82404	0.00458
82305-82955	82616	0.0046
82517-83155	82816	0.00258
82717-84542	83032	0.00476
