# Supplementary material for: Phylogenomic Analyses and DNA Barcoding Development Within Moraceae: Insights Into Genomic Features, Mutational Hotspots, and Adaptive Evolution
Source: Ecol Evol. 2025 Nov 9;15(11):e72399. doi: 10.1002/ece3.72399 (PMC12597254; doi:10.1002/ece3.72399)
Supplement: Supplementary file 6 — Table S6: Number and types of repeat sequences in 37 Moraceae cp genomes and the distribution of simple sequence repeats (SSR), dispersed repeat sequence (DRS), and tandem repeat sequence (TRS) in 53 Moraceae cp genomes. [file ECE3-15-e72399-s010.xlsx]

## Sheet: Table S6
Table S6 The number and types of repeat sequences in 37 Moraceae cp genomes and the distribution of simple sequence repeats (SSR), dispersed repeat sequence (DRS) and tandem repeat sequence (TRS) in 53 Moraceae cp genomes.
Tribe	species	Total SSR value of the Tribe	Total SSRs	SSRs number and percentage			SSRs types								Total genomic repeat sequences of the Tribe	Total genomic repeat sequences	Genomic repeat sequences types
				LSC	IR	SSC	Di	Mono	Penta	Tetra	Tri	Hex	CDS	IGS			Tandem	Forward	Reverse	Complement	Palindromic
Moreae	Afromorus mesozygia	1168	87	69	2	16	63	9	6	7	2	0	31	56	1310	52	19	15	0	0	18
	Milicia regia		99	74	4	21	69	10	4	10	5	1	33	66		132	82	22	1	0	27
	Milicia excelsa		98	74	4	20	69	10	4	10	5	0	31	67		108	66	21	3	1	17
	Morus alba		83	66	2	15	59	7	3	11	3	0	24	59		141	88	24	4	0	25
	Morus cathayana		83	66	2	15	59	7	3	11	3	0	24	59		84	41	15	2	2	24
	Morus celtidifolia		78	65	2	11	55	6	4	11	1	1	25	53		110	46	19	4	0	41
	Morus indica		83	67	2	14	63	7	2	9	2	0	25	58		80	36	17	1	0	26
	Morus mongolica		78	62	2	14	58	6	2	10	2	0	25	53		83	44	13	2	0	24
	Morus nigra		80	64	2	14	60	7	2	9	2	0	26	54		84	41	19	0	0	24
	Morus notabilis		82	66	2	14	63	5	3	10	1	0	26	56		88	46	17	1	0	24
	Morus rubra		77	64	2	11	56	6	5	9	1	0	24	53		83	43	17	1	0	22
	Morus bombycis		82	66	2	14	62	7	2	10	1	0	24	58		73	35	14	0	0	24
	paratrophis pendulinus		104	79	4	21	75	10	5	12	2	0	41	63		128	69	21	7	0	31
	Taxotrophis ilicifolia		54	42	0	12	40	5	4	3	2	0	22	32		64	26	14	1	0	23
Antiarideae	Olmedia aspera	181	88	65	4	19	59	17	4	5	2	1	34	54	171	74	37	14	1	1	21
	Antiaris toxicaria		93	72	2	19	66	14	5	4	3	1	33	60		97	55	16	3	0	23
Dorstenieae	Dorstenia contrajerva	890	113	78	7	28	61	21	9	13	4	5	34	79	997	134	75	26	8	1	24
	Malaisia scandens		91	61	6	24	53	13	6	11	8	0	33	58		140	79	28	12	1	20
	Allaeanthus kurzii		106	82	2	22	66	14	8	13	3	2	35	71		118	58	22	4	2	32
	Allaeanthus luzonicus		100	79	1	20	60	17	7	8	8	0	34	66		117	72	21	3	2	19
	B.kazinoki x B.papyrifera		99	77	2	20	69	13	4	7	6	0	33	66		92	46	18	1	2	25
	Broussonetia kaempferi		110	83	4	23	70	18	4	9	8	1	34	76		103	57	17	2	2	25
	Broussonetia monoica		99	75	4	20	69	14	4	6	6	0	36	63		100	59	16	3	0	22
	Broussonetia papyrifera		91	67	6	18	59	16	3	7	5	1	31	60		112	59	24	3	1	25
	Fatoua villosa		81	61	0	20	58	7	4	11	1	0	24	57		81	38	17	1	0	25
Parartocarpeae	Pseudostreblus indicus	85	85	66	2	17	56	13	6	6	3	1	28	57	136	136	85	27	0	1	23
Ficeae	Ficus carica	1584	89	63	6	20	55	18	5	8	3	0	40	49	1643	110	60	18	5	0	27
	Ficus microcarpa		93	67	6	20	60	18	4	8	3	0	41	52		133	82	23	1	0	27
	Ficus pumila		89	61	6	22	49	22	4	11	3	0	38	51		100	52	21	0	0	27
	Ficus religiosa		102	76	6	20	63	20	4	12	3	0	43	59		108	60	21	2	1	24
	Ficus tikoua		89	62	6	21	57	16	4	9	3	0	40	49		141	81	21	8	1	30
	Ficus adhatodifolia		97	72	5	20	58	22	5	9	2	1	45	52		97	43	19	6	1	28
	Ficus aurea		96	70	8	18	63	17	5	9	2	0	39	57		95	47	18	1	1	28
	Ficus auriculata		93	65	10	18	60	18	5	7	3	0	40	53		72	35	10	2	1	24
	Ficus cyathistipula		96	67	6	23	65	18	3	7	2	1	40	56		101	53	18	1	1	28
	Ficus cyrtophylla		91	64	6	21	56	17	6	9	3	0	40	51		97	44	17	5	3	28
	Ficus erecta		99	65	9	25	62	18	6	9	4	0	43	56		84	41	15	3	0	25
	Ficus maxima		95	67	6	22	57	21	4	9	3	1	42	53		100	44	22	2	3	29
	Ficus microdictya		101	75	2	24	64	20	4	9	4	0	38	63		80	40	17	1	1	21
	Ficus oligodon		94	69	7	18	61	18	4	8	3	0	42	52		91	40	18	3	1	29
	Ficus sagittata		78	38	10	30	43	19	5	9	2	0	34	44		74	34	17	1	1	21
	Ficus tinctoria		90	61	4	25	56	17	5	9	2	1	37	53		80	40	13	2	1	24
	Ficus vasculosa		92	66	4	22	58	18	4	10	2	0	47	45		80	39	12	4	1	24
Chlorophoreae(Maclura)	Maclura tricuspidata	235	115	83	8	24	84	11	6	12	2	0	32	83	230	113	58	21	4	3	27
	Maclura cochinchinensis		120	89	8	23	89	10	6	12	3	0	32	88		117	67	24	1	2	23
Artocarpeae	Artocarpus communis	608	84	63	4	17	59	10	5	9	1	0	36	48	863	85	45	18	1	0	21
	Artocarpus heterophyllus		66	51	2	13	48	9	3	6	0	0	27	39		134	62	23	8	6	35
	Artocarpus hypargyreus		77	58	4	15	52	8	5	10	2	0	30	47		105	44	31	0	0	30
	Artocarpus petelotii		74	59	1	14	48	7	4	10	3	2	26	48		91	49	15	3	2	22
	Artocarpus tonkinensis		74	59	1	14	48	7	4	10	3	2	26	48		69	32	16	0	1	20
	Artocarpus camansi		79	57	4	18	55	10	4	9	1	0	28	51		108	57	21	0	0	30
	Artocarpus gomezianus		88	61	5	22	53	8	13	11	2	1	33	55		165	85	49	3	0	28
	Artocarpus integer		66	51	2	13	48	9	3	6	0	0	24	42		106	44	31	0	0	31
	Tatol	4751	4751	3529	218	1004	3168	685	243	479	153	23	1753	2998		5350	2780	1043	135	47	1345
	Percentage	100	100	74.2791	4.58851	21.1324	66.6807	14.418	5.11471	10.0821	3.22037	0.484109	36.8975	63.1025		100	51.9626	19.4953	2.52336	0.878505	25.1402
