# Supplementary material for: Phylogenomic Analyses and DNA Barcoding Development Within Moraceae: Insights Into Genomic Features, Mutational Hotspots, and Adaptive Evolution
Source: Ecol Evol. 2025 Nov 9;15(11):e72399. doi: 10.1002/ece3.72399 (PMC12597254; doi:10.1002/ece3.72399)
Supplement: Supplementary file 7 — Table S7: (A) Summary of SSR raw data (these yellow ones are mono—and poly—dinucleotide repeats). (B) Summary of Scattered in repeating sequences raw data. (C) Summary of tandem repeats raw data. [file ECE3-15-e72399-s006.xlsx]

## Sheet: Table S7a
Table S7a Summary of SSR raw data (these yellow ones are mono - and poly - dinucleotide repeats).
Broussonetia kaempteri									Broussonetia monoica									Broussonetia papyrifera									Dorstenia contrajerva									Morus alba									paratrophis pendulinus
ID	SSR nr.	SSR type	SSR	size	start	end	location	Region	ID	SSR nr.	SSR type	SSR	size	start	end	location	Region	ID	SSR nr.	SSR type	SSR	size	start	end	location	Region	ID	SSR nr.	SSR type	SSR	size	start	end	location	Region	ID	SSR nr.	SSR type	SSR	size	start	end	location	Region	ID	SSR nr.	SSR type	SSR	size
PP584595	1	p1	(A)12	12	91	102	IGS(rpl2-2,trnH-GUG)	LSC	PP584592	1	c	(T)11atttttctacaatcaaatctaacaaaaattgaatgaaattcttatatttttatttaaaat(A)12	83	143	225	IGS(trnH-GUG,psbA)	LSC	PP584596	1	p1	(A)10	10	31	40	IGS(rpl2-2,trnH-GUG)	LSC	PP584593	1	p2	(AT)6	12	212	223	IGS(trnH-GUG,psbA)	LSC	MN102359	1	p1	(T)11	11	428	438	IGS(trnH-GUG,psbA)	LSC	MW238801	1	c	(A)12gacttatctcaagcaaaagactaataaataataattttttatgaaaaaaaaggagcaatacaaaacttcttgttctatcacgaagtttggtattgctcc(T)10	121
PP584595	2	c	(T)19ctacaatcaaatataaaaaaaattgaatgaaactcttatttattttatt(TAAAA)3atattaagaaaaacatatctaaaaac(AT)5	119	271	389	IGS(trnH-GUG,psbA)	LSC	PP584592	2	p1	(A)12	12	1860	1871	trnK-UUU-intron1	LSC	PP584596	2	p1	(A)10	10	258	267	IGS(trnH-GUG,psbA)	LSC	PP584593	2	p2	(AT)5	10	1772	1781	IGS(psbA,trnK-UUU)	LSC	MN102359	2	p1	(A)10	10	3899	3908	trnK-UUU-intron1	LSC	MW238801	2	c	(A)11taggtaaaaatctctccccaagccgtgcttgcatttttcattgcacacggctttccctatgtatacatat(A)10ttcagttccttccctagataggactttgaatactcagttgatcaacccttactgcataaacatttcataatag(A)12tttcattttttgttatc(T)12	205
PP584595	3	p4	(ATAA)3	12	2148	2159	trnK-UUU-intron1	LSC	PP584592	3	p4	(ATAA)3	12	2017	2028	trnK-UUU-intron1	LSC	PP584596	3	p1	(A)10	10	1902	1911	trnK-UUU-intron1	LSC	PP584593	3	p1	(A)13	13	3863	3875	trnK-UUU-intron1	LSC	MN102359	3	p1	(A)17	17	4748	4764	IGS(trnK-UUU,rps16)	LSC	MW238801	3	p1	(A)11	11
PP584595	4	c	(AATA)3aagaggttgaattgtacggcgaaatcaaaacataaaaaaa(AT)8	68	4609	4676	IGS(trnK-UUU,rps16)	LSC	PP584592	4	p4	(AATA)3	12	4496	4507	IGS(trnK-UUU,rps16)	LSC	PP584596	4	p4	(ATAA)3	12	2057	2068	trnK-UUU-intron1	LSC	PP584593	4	p1	(A)10	10	4540	4549	IGS(trnK-UUU,rps16)	LSC	MN102359	4	p1	(A)10	10	5002	5011	IGS(trnK-UUU,rps16)	LSC	MW238801	4	c	(AATA)3gaataaatagaatattctattttaattattttaat(A)12	59
PP584595	5	c	(TAAA)4tattctattaatttaatctttttctttaatattctatataaaatcattttaataat(A)10gacttatagcaaatcaaatgaaccctttcatttgatttgactttgatttgaatc(AAATA)3	151	4820	4970	IGS(trnK-UUU,rps16)	LSC	PP584592	5	p1	(C)10	10	5795	5804	rps16-intron1	LSC	PP584596	5	p1	(A)10	10	3905	3914	trnK-UUU-intron1	LSC	PP584593	5	p1	(C)12	12	5975	5986	rps16-intron1	LSC	MN102359	5	p1	(T)10	10	5181	5190	IGS(trnK-UUU,rps16)	LSC	MW238801	5	p2	(TA)6	12
PP584595	6	p1	(C)10	10	5923	5932	rps16-intron1	LSC	PP584592	6	p1	(A)10	10	6572	6581	rps16-intron1	LSC	PP584596	6	c	(AATA)4ttctattaatttaatctttttctttaatattctatataaaattat(A)14	75	4755	4829	IGS(trnK-UUU,rps16)	LSC	PP584593	6	p3	(TTA)4	12	6147	6158	rps16-intron1	LSC	MN102359	6	p2	(TA)6	12	5445	5456	IGS(trnK-UUU,rps16)	LSC	MW238801	6	p1	(C)10	10
PP584595	7	p1	(A)10	10	6683	6692	rps16-intron1	LSC	PP584592	7	p1	(A)12	12	7014	7025	IGS(rps16,trnQ-UUG)	LSC	PP584596	7	p1	(A)10	10	6604	6613	rps16-intron1	LSC	PP584593	7	p1	(T)10	10	7614	7623	IGS(rps16,trnQ-UUG)	LSC	MN102359	7	p1	(A)10	10	5900	5909	rps16-intron1	LSC	MW238801	7	p1	(A)13	13
PP584595	8	p1	(A)11	11	7107	7117	IGS(rps16,trnQ-UUG)	LSC	PP584592	8	p1	(A)13	13	8362	8374	IGS(psbK,psbI)	LSC	PP584596	8	p1	(A)11	11	7046	7056	IGS(rps16,trnQ-UUG)	LSC	PP584593	8	p2	(AT)5	10	7885	7894	IGS(rps16,trnQ-UUG)	LSC	MN102359	8	p1	(T)11	11	8525	8535	IGS(psbK,psbI)	LSC	MW238801	8	p1	(T)10	10
PP584595	9	p1	(T)12	12	7425	7436	IGS(rps16,trnQ-UUG)	LSC	PP584592	9	p1	(A)10	10	9019	9028	IGS(psbI,trnS-GCU)	LSC	PP584596	9	p1	(T)14	14	7367	7380	IGS(rps16,trnQ-UUG)	LSC	PP584593	9	p1	(A)12	12	9332	9343	IGS(psbI,trnS-GCU)	LSC	MN102359	9	p1	(A)16	16	8934	8949	IGS(psbI,trnS-GCU)	LSC	MW238801	9	p2	(AT)5	10
PP584595	10	p1	(A)10	10	8483	8492	IGS(psbK,psbI)	LSC	PP584592	10	c	(A)15taatataaaaata(AT)6	40	9266	9305	IGS(trnS-GCU,trnG-UCC)	LSC	PP584596	10	p1	(A)10	10	8416	8425	IGS(psbK,psbI)	LSC	PP584593	10	p2	(TA)6	12	9572	9583	IGS(trnS-GCU,trnG-UCC)	LSC	MN102359	10	p1	(T)13	13	9157	9169	IGS(trnS-GCU,trnG-UCC)	LSC	MW238801	10	p1	(A)12	12
PP584595	11	p1	(A)10	10	9132	9141	IGS(psbI,trnS-GCU)	LSC	PP584592	11	p1	(T)14	14	12770	12783	IGS(atpA,atpF)	LSC	PP584596	11	p1	(A)12	12	9063	9074	IGS(psbI,trnS-GCU)	LSC	PP584593	11	p5	(ATAAA)3	15	10776	10790	IGS(trnG-UCC,trnR-UCU)	LSC	MN102359	11	p1	(A)15	15	9515	9529	IGS(trnS-GCU,trnG-UCC)	LSC	MW238801	11	p1	(T)11	11
PP584595	12	p2	(TA)5	10	9389	9398	IGS(trnS-GCU,trnG-UCC)	LSC	PP584592	12	p1	(T)11	11	13346	13356	atpF-intron1	LSC	PP584596	12	p2	(AT)5	10	9315	9324	IGS(trnS-GCU,trnS-CGA)	LSC	PP584593	12	c	(TA)5cttactacttaataattta(TAGAT)3	44	11143	11186	IGS(trnR-UCU,atpA)	LSC	MN102359	12	p1	(T)10	10	9732	9741	IGS(trnS-GCU,trnG-UCC)	LSC	MW238801	12	p1	(A)10	10
PP584595	13	p3	(TTA)4	12	9577	9588	IGS(trnS-GCU,trnG-UCC)	LSC	PP584592	13	c	(T)10cttttatacaatcaaattaaaggtaaggggttcaaatcatttttttatcgacatgagtgttttatatcg(A)12	91	13587	13677	atpF-intron1	LSC	PP584596	13	p1	(T)18	18	13329	13346	atpF-intron1	LSC	PP584593	13	p1	(T)10	10	13330	13339	atpF-intron1	LSC	MN102359	13	p2	(AT)6	12	10746	10757	IGS(trnG-UCC,trnR-UCU)	LSC	MW238801	13	p1	(T)12	12
PP584595	14	p1	(T)11	11	12849	12859	IGS(atpA,atpF)	LSC	PP584592	14	p5	(AAGGA)3	15	14087	14101	atpF-exon1	LSC	PP584596	14	p1	(A)10	10	13647	13656	atpF-intron1	LSC	PP584593	14	p1	(T)10	10	13470	13479	atpF-intron1	LSC	MN102359	14	p1	(T)12	12	12643	12654	IGS(atpA,atpF)	LSC	MW238801	14	p1	(T)12	12
PP584595	15	p1	(T)14	14	13423	13436	atpF-intron1	LSC	PP584592	15	c	(ATTT)3attcttttcaattggaaatttccaataagaatgatactt(ATTAG)3	66	14270	14335	IGS(atpF,atpH)	LSC	PP584596	15	c	(AAGGA)3tcggttacatttttcatatgatctcctctttctgattcttatagatagattaattatc(TA)5	83	14074	14156	atpF-exon1(partical:38.55%)	LSC	PP584593	15	p1	(T)11	11	13584	13594	atpF-intron1	LSC	MN102359	15	p1	(T)12	12	13225	13236	atpF-intron1	LSC	MW238801	15	p1	(T)10	10
PP584595	16	c	(A)10gaggtatttcaaccccccccctttttttttcttttatccaatcaaattaaaggtaaagggttcaaatcatttttttagcgacatgagtgttttatatcg(A)13	122	13633	13754	atpF-intron1	LSC	PP584592	16	p2	(AT)6	12	14573	14584	IGS(atpF,atpH)	LSC	PP584596	16	p5	(ATTAG)3	15	14305	14319	IGS(atpF,atpH)	LSC	PP584593	16	c	(AAGGA)3tcggttacatttttcatatgatctcctctttctgattcttatagataaactaattatctcta(T)11	88	14087	14174	atpF-exon1(partical:36.36%)	LSC	MN102359	16	p1	(A)12	12	13534	13545	atpF-intron1	LSC	MW238801	16	p1	(T)12	12
PP584595	17	p5	(AAGGA)3	15	14165	14179	atpF-exon1	LSC	PP584592	17	p2	(TA)6	12	16015	16026	IGS(atpH,atpI)	LSC	PP584596	17	p2	(AT)5	10	14545	14554	IGS(atpF,atpH)	LSC	PP584593	17	p1	(A)11	11	14873	14883	IGS(atpH,atpI)	LSC	MN102359	17	p5	(AAGGA)3	15	13958	13972	atpF-exon1	LSC	MW238801	17	p1	(T)12	12
PP584595	18	c	(ATTT)3attcttttcaattggaaatttccaataagaatgatactt(ATTAG)3	66	14347	14412	IGS(atpF,atpH)	LSC	PP584592	18	p1	(T)11	11	17995	18005	IGS(rps2,rpoC2)	LSC	PP584596	18	p1	(A)10	10	17850	17859	IGS(rps2,rpoC2)	LSC	PP584593	18	c	(T)10ctttgaaaaaaaaagagatgaggtaccctgaaaat(ATAA)3	57	17855	17911	rps2	LSC	MN102359	18	c*	(ATTT)2(A<TTT>TTTTTTTTTCAATTGTAAATTTCCAATTAAGATAAGAATGATACTTATTAGAATTAGGTATCGAGTCTTATGTTATGTGAGTTTCGAAATATCTCGTTTGTTCCAATACTTCTTAAAAAAAAGTTCCATTGGATTAAGAGAGTAAAGGAAGAAAGCGAATTGGTATGTCAATTCCTTTTCCCCCAATAAGTCCTTTACACGGGTTGTTGTCCGAACGAAATTGAAATCTGAATATAATTCGAAAAAAGCAAGAGCAGCAATCCAAGAAAATAAAAAAAGAAATCTATATGGATTTTTATTTGTAGGATTAAACAAAGGGATTCGCAAATAAAAGTGCTAATGCCACAACGAGTCCATAAATTGTTAAAGCTTCCATAAAAGCCAG…	21	14123	14143	IGS(atpF,atpH)	LSC	MW238801	18	p1	(T)12	12
PP584595	19	p2	(TA)6	12	16098	16109	IGS(atpH,atpI)	LSC	PP584592	19	p1	(T)11	11	19986	19996	rpoC2	LSC	PP584596	19	p1	(T)10	10	19941	19950	rpoC2	LSC	PP584593	19	p1	(T)10	10	19968	19977	rpoC2	LSC	MN102359	19	p2	(TA)6	12	21185	21196	rpoC2	LSC	MW238801	19	c	(AAGGA)3tcggttacatttttcatatgatctcctctttcttagtcttatagatagactaattatc(TA)5(T)10atttattctagtatttttcctattatttttctaaatactaataaatagagatagagtaaaaactaatattgatttaacaattga(T)11	188
PP584595	20	p1	(A)11	11	17974	17984	IGS(rps2,rpoC2)	LSC	PP584592	20	p2	(TA)5	10	21475	21484	rpoC2	LSC	PP584596	20	p2	(TA)5	10	21429	21438	rpoC2	LSC	PP584593	20	p2	(TA)5	10	21468	21477	rpoC2	LSC	MN102359	20	p4	(AAAT)3	12	24007	24018	rpoC1-intron1	LSC	MW238801	20	p1	(T)11	11
PP584595	21	p1	(T)10	10	20073	20082	rpoC2	LSC	PP584592	21	p1	(T)12	12	27862	27873	rpoB	LSC	PP584596	21	p1	(T)12	12	27811	27822	rpoB	LSC	PP584593	21	p1	(T)12	12	27878	27889	rpoB	LSC	MN102359	21	c	(ATTTC)3ttttctttctaaacgaaaaggaatggttaatttcacataaagaaataagtc(T)10cacgaggtataacgataaacc(TATT)3	109	24247	24355	rpoC1-intron1	LSC	MW238801	21	p1	(T)12	12
PP584595	22	p2	(TA)5	10	21561	21570	rpoC2	LSC	PP584592	22	p1	(A)12	12	29630	29641	IGS(rpoB,trnC-GCA)	LSC	PP584596	22	p1	(A)10	10	29589	29598	IGS(rpoB,trnC-GCA)	LSC	PP584593	22	p1	(A)10	10	29185	29194	IGS(rpoB,trnC-GCA)	LSC	MN102359	22	p1	(T)12	12	27573	27584	rpoB	LSC	MW238801	22	p1	(T)14	14
PP584595	23	p1	(T)12	12	27950	27961	rpoB	LSC	PP584592	23	p1	(A)11	11	32577	32587	IGS(psbM,trnD-GUC)	LSC	PP584596	23	p1	(A)14	14	32576	32589	IGS(psbM,trnD-GUC)	LSC	PP584593	23	p3	(TAT)4	12	30773	30784	IGS(trnC-GCA,petN)	LSC	MN102359	23	p1	(A)10	10	29023	29032	IGS(rpoB,trnC-GCA)	LSC	MW238801	23	p2	(TA)5	10
PP584595	24	p1	(T)10	10	29007	29016	IGS(rpoB,trnC-GCA)	LSC	PP584592	24	p1	(T)10	10	32971	32980	IGS(trnD-GUC,trnY-GUA)	LSC	PP584596	24	p1	(T)10	10	32956	32965	IGS(trnD-GUC,trnY-GUA)	LSC	PP584593	24	p1	(A)15	15	32669	32683	IGS(psbM,trnD-GUC)	LSC	MN102359	24	p1	(T)10	10	30628	30637	IGS(petN,psbM)	LSC	MW238801	24	p4	(AAAT)3	12
PP584595	25	p1	(A)12	12	29705	29716	IGS(rpoB,trnC-GCA)	LSC	PP584592	25	p2	(TA)5	10	33529	33538	IGS(trnE-UUC,trnT-GGU)	LSC	PP584596	25	c	(TA)5attttttgattatttatattcctgaatcgttcattctaatcgacattattataattccataaataaatctatttta(T)10	96	33514	33609	IGS(trnE-UUC,trnT-GGU)	LSC	PP584593	25	p1	(A)11	11	32962	32972	IGS(trnD-GUC,trnY-GUA)	LSC	MN102359	25	p1	(T)10	10	30894	30903	IGS(petN,psbM)	LSC	MW238801	25	c	(T)10cacgaggtataacgataaacc(TATT)3	43
PP584595	26	p2	(TA)5	10	31493	31502	IGS(petN,psbM)	LSC	PP584592	26	c	(TAA)4a(T)11	24	33693	33716	IGS(trnE-UUC,trnT-GGU)	LSC	PP584596	26	p1	(T)12	12	34598	34609	IGS(trnT-GGU,psbD)	LSC	PP584593	26	p2	(TA)5	10	33654	33663	IGS(trnE-UUC,trnT-GGU)	LSC	MN102359	26	p4	(ATTA)3	12	33887	33898	IGS(trnT-GGU,psbD)	LSC	MW238801	26	p1	(T)12	12
PP584595	27	p5	(TAGTA)3	15	32035	32049	IGS(petN,psbM)	LSC	PP584592	27	p2	(AT)7	14	34292	34305	IGS(trnT-GGU,psbD)	LSC	PP584596	27	p4	(ATAA)3	12	35487	35498	IGS(trnT-GGU,psbD)	LSC	PP584593	27	p6	(TAATAT)3	18	33812	33829	IGS(trnE-UUC,trnT-GGU)	LSC	MN102359	27	p1	(T)12	12	34171	34182	IGS(trnT-GGU,psbD)	LSC	MW238801	27	p3	(ATT)4	12
PP584595	28	p1	(A)10	10	32902	32911	IGS(trnD-GUC,trnY-GUA)	LSC	PP584592	28	p1	(T)11	11	34594	34604	IGS(trnT-GGU,psbD)	LSC	PP584596	28	p1	(T)13	13	38580	38592	IGS(trnS-UGA,psbZ)	LSC	PP584593	28	c	(TAT)4ttaatagaaatattcttattatttaataaaataaataa(AAAT)3	62	34271	34332	IGS(trnT-GGU,psbD)	LSC	MN102359	28	p4	(AAAT)3	12	38563	38574	IGS(psbZ,trnG-UCC-2)	LSC	MW238801	28	p1	(T)12	12
PP584595	29	p1	(T)13	13	33063	33075	IGS(trnD-GUC,trnY-GUA)	LSC	PP584592	29	p1	(T)10	10	38514	38523	IGS(trnS-UGA,psbZ)	LSC	PP584596	29	c	(A)10ggggataaataatataaatatataatattaaaaaagaa(AT)8	64	39232	39295	IGS(psbZ,trnG-GCC)	LSC	PP584593	29	p1	(T)11	11	34661	34671	IGS(trnT-GGU,psbD)	LSC	MN102359	29	p4	(AAAT)3	12	46958	46969	ycf3-intron1	LSC	MW238801	29	p1	(T)10	10
PP584595	30	p2	(TA)5	10	33635	33644	IGS(trnE-UUC,trnT-GGU)	LSC	PP584592	30	p1	(A)10	10	39158	39167	IGS(psbZ,trnG-UCC-2)	LSC	PP584596	30	p1	(A)13	13	47511	47523	ycf3-intron1	LSC	PP584593	30	p1	(A)12	12	38058	38069	IGS(psbC,trnS-UGA)	LSC	MN102359	30	p1	(T)18	18	49708	49725	IGS(trnT-UGU,trnL-UAA)	LSC	MW238801	30	p1	(T)11	11
PP584595	31	p3	(TAA)4	12	33800	33811	IGS(trnE-UUC,trnT-GGU)	LSC	PP584592	31	p1	(T)12	12	45187	45198	IGS(psaA,ycf3)	LSC	PP584596	31	p2	(AT)6	12	49814	49825	IGS(rps4,trnT-UGU)	LSC	PP584593	31	p2	(AT)5	10	38942	38951	IGS(psbZ,trnG-UCC-2)	LSC	MN102359	31	c	(A)10ggaattattagttatagccattagattcgttatggc(TAT)4	58	50011	50068	IGS(trnT-UGU,trnL-UAA)	LSC	MW238801	31	p1	(T)10	10
PP584595	32	p1	(T)10	10	34719	34728	IGS(trnT-GGU,psbD)	LSC	PP584592	32	p1	(A)13	13	47615	47627	ycf3-intron1	LSC	PP584596	32	p1	(T)15	15	50415	50429	IGS(trnT-UGU,trnL-UAA)	LSC	PP584593	32	c	(C)10(A)11	21	45194	45214	IGS(psaA,ycf3)	LSC	MN102359	32	p1	(T)13	13	52103	52115	IGS(trnF-GAA,ndhJ)	LSC	MW238801	32	p3	(TTA)4	12
PP584595	33	p1	(T)13	13	38635	38647	IGS(trnS-UGA,psbZ)	LSC	PP584592	33	p1	(T)11	11	50004	50014	IGS(rps4,trnT-UGU)	LSC	PP584596	33	c	(TA)6gaatacatattaattacattataaaagttacattataaaagattatacattataatattcgaaagaatttcattataaatttcattatt(A)15	116	50636	50751	IGS(trnT-UGU,trnL-UAA)	LSC	PP584593	33	p2	(AT)7	14	45400	45413	IGS(psaA,ycf3)	LSC	MN102359	33	c	(A)11ggtttacaagatttataaatagaattctca(T)10	51	54255	54305	IGS(ndhC,trnV-UAC)	LSC	MW238801	33	p1	(T)11	11
PP584595	34	p2	(TA)11	22	39125	39146	IGS(psbZ,trnG-UCC-2)	LSC	PP584592	34	p3	(ATA)4	12	50363	50374	IGS(trnT-UGU,trnL-UAA)	LSC	PP584596	34	p2	(AT)5	10	50962	50971	IGS(trnT-UGU,trnL-UAA)	LSC	PP584593	34	p4	(AAAT)3	12	47349	47360	ycf3-intron1	LSC	MN102359	34	p1	(T)10	10	55193	55202	IGS(trnV-UAC,trnM-CAU-2)	LSC	MW238801	34	p1	(T)10	10
PP584595	35	c	(A)10ggataaataatttca(AT)5	35	39292	39326	IGS(psbZ,trnG-UCC-2)	LSC	PP584592	35	p1	(T)13	13	50516	50528	IGS(trnT-UGU,trnL-UAA)	LSC	PP584596	35	p1	(A)12	12	51490	51501	trnL-UAA-intron1	LSC	PP584593	35	c*	(TA)4(TAATAATAATAGAATTTCAAATAAATATCGGATATTTGAATATTATAGAACATGACAATTAATATATAATATAGCAATATATATATAATTATAATTTTTTGCTCTATTTATCATAACAAATATATGATTATCAATAATCAATATCTTAATCAGATAGTAAGATTCTTTTTTTTTTTTAATTTAAATGATATTTGAAATTCAAATTTTTTTTTACTAATATAATTCTATATTTCTATTTTTTTTACTATTACATAAAAACATAAAATTAAAATATTTAACTAGTATTAAATTTAAATTTAAATTACTCTATAAACTAAACCATTAATTTTATTACATTACATTAAATATTTTCATTTTCTATCTAATCTATTTAGAATTTTAAAGTTAAAGAGA…	185	50176	50360	IGS(trnT-UGU,trnL-UAA)	LSC	MN102359	35	p1	(T)10	10	57389	57398	atpB	LSC	MW238801	35	p1	(T)11	11
PP584595	36	p2	(AT)5	10	39535	39544	IGS(psbZ,trnG-UCC-2)	LSC	PP584592	36	c	(TA)6gaatacatattaattacattataaatgttacattataaaagattatacattataatattggaaagaatttcattctaaatttaattattc(A)17	119	50738	50856	IGS(trnT-UGU,trnL-UAA)	LSC	PP584596	36	p4	(TTTA)3	12	52912	52923	IGS(trnF-GAA,ndhJ)	LSC	PP584593	36	p6	(TTAAAT)3	18	50468	50485	IGS(trnT-UGU,trnL-UAA)	LSC	MN102359	36	p1	(T)11	11	57840	57850	IGS(atpB,rbcL)	LSC	MW238801	36	p1	(A)12	12
PP584595	37	p2	(AT)6	12	47759	47770	ycf3-intron1	LSC	PP584592	37	p1	(T)12	12	52279	52290	IGS(trnL-UAA,trnF-GAA)	LSC	PP584596	37	c	(T)10atttatttgtataagtatttaagtaagtatttaagtattataaactaattatttc(ACATTT)3	83	53524	53606	IGS(ndhJ,ndhK)	LSC	PP584593	37	c	(TA)6attcgaaataatttagaatttcattctaaatttaattattcaaaat(A)10ttcttagttatagccattagattcgttatgcttattaaattaatattat(ATA)5	132	50747	50878	IGS(trnT-UGU,trnL-UAA)	LSC	MN102359	37	p1	(T)11	11	59855	59865	IGS(rbcL,accD)	LSC	MW238801	37	p4	(AAAT)3	12
PP584595	38	c	(T)14actaatctaattctattttata(T)10	46	50594	50639	IGS(trnT-UGU,trnL-UAA)	LSC	PP584592	38	p2	(TA)5	10	52669	52678	IGS(trnF-GAA,ndhJ)	LSC	PP584596	38	p5	(ATTTA)3	15	56040	56054	IGS(trnV-UAC,trnM-CAU-2)	LSC	PP584593	38	p1	(T)10	10	52834	52843	IGS(trnF-GAA,ndhJ)	LSC	MN102359	38	p4	(ATTT)3	12	62429	62440	IGS(accD,psaI)	LSC	MW238801	38	p1	(T)16	16
PP584595	39	c	(TA)6gaatacatattaattacattataaaagttacattataaaagattatacattataatattcgaaagaatttcattctaaatttaattattc(A)15	117	50815	50931	IGS(trnT-UGU,trnL-UAA)	LSC	PP584592	39	p1	(T)10	10	53035	53044	IGS(trnF-GAA,ndhJ)	LSC	PP584596	39	p1	(T)10	10	58694	58703	IGS(atpB,rbcL)	LSC	PP584593	39	p1	(A)11	11	54746	54756	IGS(ndhC,trnV-UAC)	LSC	MN102359	39	p1	(T)10	10	62899	62908	IGS(psaI,ycf4)	LSC	MW238801	39	c	(TA)5gaagaacataaaattaatacatattaattacattatattaaattatccattctaatattcgaaataaattcattctaaattgaattattc(A)12	112
PP584595	40	p1	(A)10	10	51679	51688	trnL-UAA-intron1	LSC	PP584592	40	p4	(ATTT)3	12	55262	55273	IGS(ndhC,trnV-UAC)	LSC	PP584596	40	c	(A)12taaataatgaataaaataatataaactaataat(A)13	58	62887	62944	IGS(accD,psaI)	LSC	PP584593	40	c*	(A)11gatttacaaatagaattatc(ATTT)3(T)12*	52	54991	55042	IGS(ndhC,trnV-UAC)	LSC	MN102359	40	p1	(A)11	11	63126	63136	IGS(psaI,ycf4)	LSC	MW238801	40	p3	(ATA)4	12
PP584595	41	p2	(TA)5	10	52720	52729	IGS(trnF-GAA,ndhJ)	LSC	PP584592	41	p5	(ATTTA)3	15	56154	56168	IGS(trnV-UAC,trnM-CAU-2)	LSC	PP584596	41	p1	(T)11	11	64703	64713	IGS(ycf4,cemA)	LSC	PP584593	41	p1	(T)10	10	58163	58172	atpB	LSC	MN102359	41	p1	(T)14	14	64154	64167	IGS(ycf4,cemA)	LSC	MW238801	41	p1	(T)15	15
PP584595	42	p1	(T)10	10	53082	53091	IGS(trnF-GAA,ndhJ)	LSC	PP584592	42	p1	(T)10	10	58407	58416	atpB	LSC	PP584596	42	p1	(T)10	10	64952	64961	IGS(ycf4,cemA)	LSC	PP584593	42	p1	(T)11	11	58386	58396	IGS(atpB,rbcL)	LSC	MN102359	42	p2	(TC)5	10	64881	64890	cemA	LSC	MW238801	42	p1	(T)13	13
PP584595	43	c*	(A)10taaaggtttacaaataaaattctc(ATTT)3(T)10*	53	55274	55326	IGS(ndhC,trnV-UAC)	LSC	PP584592	43	p1	(T)10	10	58887	58896	IGS(atpB,rbcL)	LSC	PP584596	43	p2	(TC)5	10	65441	65450	cemA	LSC	PP584593	43	p1	(T)10	10	58646	58655	IGS(atpB,rbcL)	LSC	MN102359	43	p1	(T)10	10	67216	67225	IGS(petA,psbJ)	LSC	MW238801	43	p1	(T)13	13
PP584595	44	p1	(T)10	10	58467	58476	atpB	LSC	PP584592	44	p1	(T)10	10	65213	65222	IGS(ycf4,cemA)	LSC	PP584596	44	p1	(A)10	10	67261	67270	IGS(petA,psbJ)	LSC	PP584593	44	c	(AATAA)3agtaatagtggattatcgtatatatttcatgtagaaagatacagaaatgataaataagaccatttatttacac(T)10	98	63217	63314	IGS(accD,psaI)	LSC	MN102359	44	p1	(T)12	12	68803	68814	IGS(psbE,petL)	LSC	MW238801	44	p4	(ATTT)3	12
PP584595	45	p1	(T)12	12	65235	65246	IGS(ycf4,cemA)	LSC	PP584592	45	p1	(T)10	10	65461	65470	IGS(ycf4,cemA)	LSC	PP584596	45	p3	(AAT)4	12	67749	67760	IGS(petA,psbJ)	LSC	PP584593	45	p1	(T)11	11	63757	63767	IGS(psaI,ycf4)	LSC	MN102359	45	c	(A)10taagt(A)10	25	68927	68951	IGS(psbE,petL)	LSC	MW238801	45	p1	(A)12	12
PP584595	46	p1	(T)10	10	65481	65490	IGS(ycf4,cemA)	LSC	PP584592	46	p2	(TC)5	10	65948	65957	cemA	LSC	PP584596	46	p1	(T)10	10	68152	68161	IGS(petA,psbJ)	LSC	PP584593	46	p2	(AT)5	10	64751	64760	IGS(ycf4,cemA)	LSC	MN102359	46	c	(T)10ataattatttaaaattcattaataatattctatatatactaatatatattaatatatattaa(AT)5	82	69054	69135	IGS(psbE,petL)	LSC	MW238801	46	p1	(T)15	15
PP584595	47	p2	(TC)5	10	65968	65977	cemA	LSC	PP584592	47	p4	(GATC)3	12	66582	66593	IGS(cemA,petA)	LSC	PP584596	47	p1	(A)12	12	69802	69813	IGS(psbE,petL)	LSC	PP584593	47	p2	(TA)5	10	67459	67468	IGS(petA,psbJ)	LSC	MN102359	47	p1	(T)12	12	69866	69877	IGS(petG,trnW-CCA)	LSC	MW238801	47	p2	(TC)5	10
PP584595	48	p1	(A)14	14	67788	67801	IGS(petA,psbJ)	LSC	PP584592	48	p1	(A)11	11	67768	67778	IGS(petA,psbJ)	LSC	PP584596	48	p2	(TA)5	10	72447	72456	IGS(rpl33,rps18)	LSC	PP584593	48	p1	(T)11	11	69306	69316	IGS(psbE,petL)	LSC	MN102359	48	c	(T)10acttcct(TTC)4	29	71207	71235	IGS(psaJ,rpl33)	LSC	MW238801	48	p1	(A)10	10
PP584595	49	p5	(TTCTA)3	15	68069	68083	IGS(petA,psbJ)	LSC	PP584592	49	p5	(TTCTA)3	15	68046	68060	IGS(petA,psbJ)	LSC	PP584596	49	p1	(T)17	17	73587	73603	IGS(rpl20,rps12/rps12-2)	LSC	PP584593	49	p1	(A)10	10	69434	69443	IGS(psbE,petL)	LSC	MN102359	49	p1	(T)12	12	72786	72797	IGS(rpl20,rps12/rps12-2)	LSC	MW238801	49	p1	(T)10	10
PP584595	50	p5	(ATATA)3	15	68509	68523	IGS(petA,psbJ)	LSC	PP584592	50	p1	(T)11	11	68633	68643	IGS(petA,psbJ)	LSC	PP584596	50	p1	(A)12	12	75152	75163	clpP-intron2	LSC	PP584593	50	c	(TA)6ttaaataatatatattaaatat(TA)5	44	69636	69679	IGS(psbE,petL)	LSC	MN102359	50	p1	(T)10	10	74273	74282	clpP-intron2	LSC	MW238801	50	p1	(T)12	12
PP584595	51	p1	(T)11	11	68685	68695	IGS(petA,psbJ)	LSC	PP584592	51	p5	(TAATA)3	15	69890	69904	IGS(psbE,petL)	LSC	PP584596	51	p1	(A)10	10	75347	75356	clpP-intron2	LSC	PP584593	51	p3	(AAT)4	12	69829	69840	IGS(psbE,petL)	LSC	MN102359	51	p1	(A)14	14	74475	74488	clpP-intron2	LSC	MW238801	51	p1	(T)13	13
PP584595	52	p1	(T)10	10	70202	70211	IGS(psbE,petL)	LSC	PP584592	52	p1	(T)12	12	70160	70171	IGS(psbE,petL)	LSC	PP584596	52	p1	(T)11	11	75869	75879	clpP-intron1	LSC	PP584593	52	c	(T)10atttcatatcatataacatataataatagacttatattatatatgtactaaagaaatatgaaacccaccgt(A)10	91	70913	71003	IGS(trnP-UGG,psaJ)	LSC	MN102359	52	p1	(T)11	11	74990	75000	clpP-intron1	LSC	MW238801	52	p3	(GAA)4	12
PP584595	53	p1	(A)11	11	70345	70355	IGS(psbE,petL)	LSC	PP584592	53	p1	(A)11	11	70299	70309	IGS(psbE,petL)	LSC	PP584596	53	p1	(T)11	11	77045	77055	IGS(clpP,psbB)	LSC	PP584593	53	p4	(ATTA)3	12	71550	71561	IGS(psaJ,rpl33)	LSC	MN102359	53	p1	(T)11	11	78995	79005	petB-intron1	LSC	MW238801	53	p1	(T)11	11
PP584595	54	p4	(TTAA)3	12	70478	70489	IGS(psbE,petL)	LSC	PP584592	54	p1	(T)11	11	71205	71215	IGS(petG,trnW-CCA)	LSC	PP584596	54	p1	(T)14	14	84157	84170	IGS(rps11,rpl36)	LSC	PP584593	54	c	(T)10atttctaggcttctcgcctcgaaataaaaaattgtattgatactaggtatcaaaaaaacaaaacatagtaaata(AATT)3	96	73390	73485	IGS(rpl20,rps12/rps12-2)	LSC	MN102359	54	p1	(T)16	16	81663	81678	IGS(petD,rpoA)	LSC	MW238801	54	c	(A)11gttctcgtatcgaattcgaagtgccatgctattattacttaatatatatttc(AT)5	73
PP584595	55	p1	(A)11	11	71850	71860	IGS(trnP-UGG,psaJ)	LSC	PP584592	55	p1	(T)11	11	73484	73494	IGS(rps18,rpl20)	LSC	PP584596	55	p1	(T)10	10	85073	85082	IGS(rps8,rpl14)	LSC	PP584593	55	p1	(A)10	10	73862	73871	IGS(rpl20,rps12/rps12-2)	LSC	MN102359	55	p1	(A)12	12	84875	84886	IGS(rpl14,rpl16)	LSC	MW238801	55	p1	(T)10	10
PP584595	56	p3	(TTA)4	12	72558	72569	IGS(psaJ,rpl33)	LSC	PP584592	56	p1	(T)13	13	74161	74173	IGS(rpl20,rps12/rps12-2)	LSC	PP584596	56	p1	(A)11	11	85635	85645	IGS(rpl14,rpl16)	LSC	PP584593	56	c	(A)13taaattttc(T)10gtattttttcataacaataatatatatacatc(ATTGTT)3	82	74970	75051	clpP-intron2	LSC	MN102359	56	p1	(T)12	12	86108	86119	rpl16-intron1	LSC	MW238801	56	p1	(T)14	14
PP584595	57	p1	(T)11	11	74227	74237	IGS(rpl20,rps12/rps12-2)	LSC	PP584592	57	p1	(A)14	14	75711	75724	clpP-intron2	LSC	PP584596	57	p1	(T)13	13	86921	86933	rpl16-intron1	LSC	PP584593	57	p1	(A)10	10	75177	75186	clpP-intron2	LSC	MN102359	57	p1	(T)18	18	87225	87242	IGS(rps3,rpl22)	LSC	MW238801	57	c	(T)10ct(A)10	22
PP584595	58	p1	(A)12	12	75777	75788	clpP-intron2	LSC	PP584592	58	p1	(A)11	11	75908	75918	clpP-intron2	LSC	PP584596	58	c	(T)17gaatctaaccct(A)11	40	87136	87175	rpl16-intron1	LSC	PP584593	58	p1	(A)11	11	75763	75773	clpP-intron1	LSC	MN102359	58	p1	(A)11	11	87769	87779	IGS(rpl22,rps19)	LSC	MW238801	58	p2	(AT)6	12
PP584595	59	p1	(A)10	10	75967	75976	clpP-intron2	LSC	PP584592	59	p1	(T)12	12	76432	76443	clpP-intron1	LSC	PP584596	59	p1	(T)10	10	88919	88928	IGS(rps19,rpl2)	IRb	PP584593	59	p1	(A)10	10	81098	81107	IGS(petB,petD)	LSC	MN102359	59	p4	(TCTT)3	12	111889	111900	IGS(trnR-ACG,trnN-GUU)	IRb	MW238801	59	p1	(A)10	10
PP584595	60	c	(T)11g(T)10	22	77025	77046	clpP-intron1	LSC	PP584592	60	p2	(TA)7	14	76552	76565	clpP-intron1	LSC	PP584596	60	p5	(TTCTA)3	15	103890	103904	IGS(rps12-2,ycf15)	IRb	PP584593	60	p1	(T)10	10	84138	84147	IGS(rps11,rpl36)	LSC	MN102359	60	p1	(A)10	10	114468	114477	ndhF	SSC	MW238801	60	p1	(T)10	10
PP584595	61	p1	(T)10	10	77760	77769	IGS(clpP,psbB)	LSC	PP584592	61	p1	(T)11	11	76978	76988	clpP-intron1	LSC	PP584596	61	p1	(T)10	10	107386	107395	trnE-UUC-2-intron1	IRb	PP584593	61	p1	(A)10	10	85657	85666	IGS(rpl14,rpl16)	LSC	MN102359	61	p2	(AT)5	10	115980	115989	ndhF	SSC	MW238801	61	c	(A)13gaaatattgtttatccaaaacaaaaaaagaaacctgcaattg(T)10	65
PP584595	62	p4	(TTAT)3	12	84363	84374	IGS(rpoA,rps11)	LSC	PP584592	62	p1	(T)11	11	77665	77675	IGS(clpP,psbB)	LSC	PP584596	62	p1	(A)10	10	115471	115480	ndhF	SSC	PP584593	62	c*	(TTATAT)2(T<TATAT>ATATATATTATATCAAAAAGATGGACAATCAAACCTATTTCTCGATTCAATAGAAGCCCAAAGAGGTGAATAGGGTCCCAAATAACGAGAGATATGCAAAAAGCAGGTCCGATTACGCCTATTCCTAATCCTAAAACGACGTAGGGATCCATATGTAAACATAGTATCTATTTAGATACGCTCGAATGACCCCTTCTCATTCTCATAATTAGAACATAATTAGAATGCATATAACCCTATTCCGGTCTGGTCCGGTATGGAATGAACTTATAATCATGGAATCGACTCGATCATCAGATTATCGATTATAAGTTCATAACCCTAGCCCATTCCCATTTTGGGCGGAACAGATCTAATAATTCTTTGATTCCAGTTAGTAAG…	25	98713	98737	IGS(trnL-CAA,ndhB)	IRb	MN102359	62	p1	(A)11	11	116587	116597	IGS(ndhF,rpl32)	SSC	MW238801	62	p1	(T)12	12
PP584595	63	p1	(T)19	19	84891	84909	IGS(rps11,rpl36)	LSC	PP584592	63	p1	(A)11	11	80736	80746	petB-intron1	LSC	PP584596	63	p4	(GATA)3	12	116786	116797	ndhF	SSC	PP584593	63	p1	(T)10	10	104336	104345	IGS(ycf15,trnV-GAC)	IRb	MN102359	63	p4	(ATTA)3	12	116769	116780	IGS(ndhF,rpl32)	SSC	MW238801	63	p1	(T)11	11
PP584595	64	p1	(T)13	13	85812	85824	IGS(rps8,rpl14)	LSC	PP584592	64	p1	(T)12	12	85729	85740	IGS(rps8,rpl14)	LSC	PP584596	64	p2	(AT)5	10	116983	116992	ndhF	SSC	PP584593	64	p1	(A)10	10	115228	115237	ndhF	SSC	MN102359	64	p1	(T)10	10	117090	117099	IGS(ndhF,rpl32)	SSC	MW238801	64	p1	(A)10	10
PP584595	65	c	(A)12gaaatattgtttattc(A)10	38	86388	86425	IGS(rpl14,rpl16)	LSC	PP584592	65	c	(A)14gaaatattgtttattc(A)11	41	86293	86333	IGS(rpl14,rpl16)	LSC	PP584596	65	p2	(TA)5	10	117373	117382	IGS(ndhF,rpl32)	SSC	PP584593	65	p4	(ATAG)4	16	116540	116555	ndhF	SSC	MN102359	65	p5	(ATATA)3	15	117791	117805	IGS(rpl32,trnL-UAG)	SSC	MW238801	65	p1	(T)12	12
PP584595	66	c	(T)10ctctttctctcacccttccatttacccatatactttaaatattgtttcgcaactcagaatcaaattggtttttc(T)11	95	87673	87767	rpl16-intron1	LSC	PP584592	66	c	(T)10ctttctctcacccttccatttatctatatactttaaatattgtttcgcaactcagaatcaaattggtttttc(T)13	95	87588	87682	rpl16-intron1	LSC	PP584596	66	c	(A)10tgatttttttcccagtactttttgatttat(TTTA)3	52	118011	118062	IGS(ndhF,rpl32)	SSC	PP584593	66	p2	(AT)5	10	116740	116749	ndhF	SSC	MN102359	66	p4	(TTAT)3	12	118194	118205	IGS(rpl32,trnL-UAG)	SSC	MW238801	66	p1	(A)10	10
PP584595	67	p1	(T)12	12	87890	87901	rpl16-intron1	LSC	PP584592	67	p1	(T)12	12	87804	87815	rpl16-intron1	LSC	PP584596	67	c	(AT)5aaatataaaaa(AT)5taagtaatatacataaatttatttattgatttataaaattaaattgatt(A)10	90	119433	119522	IGS(rpl32,trnL-UAG)	SSC	PP584593	67	c	(TTA)4t(TTA)4	25	117053	117077	IGS(ndhF,rpl32)	SSC	MN102359	67	p2	(TA)6	12	119047	119058	IGS(rpl32,trnL-UAG)	SSC	MW238801	67	p1	(T)10	10
PP584595	68	p1	(T)11	11	88045	88055	IGS(rpl16,rps3)	LSC	PP584592	68	p1	(T)12	12	89070	89081	IGS(rps19,rpl2)	IRb	PP584596	68	p1	(T)13	13	123534	123546	IGS(psaC,ndhE)	SSC	PP584593	68	c	(T)11atttgattattatatcaatatttatcaatattaacctattagatttatatgccatataattata(AT)5	85	117749	117833	IGS(ndhF,rpl32)	SSC	MN102359	68	p1	(T)10	10	122483	122492	IGS(psaC,ndhE)	SSC	MW238801	68	p4	(TCTT)3	12
PP584595	69	p1	(T)10	10	89164	89173	IGS(rps19,rpl2)	IRb	PP584592	69	p1	(T)12	12	107545	107556	trnI-GAU-intron1	IRb	PP584596	69	p4	(ATTT)4	16	125266	125281	ndhI(partical:62.50%)	SSC	PP584593	69	p4	(AAAT)3	12	118106	118117	IGS(ndhF,rpl32)	SSC	MN102359	69	p1	(A)14	14	128287	128300	IGS(ndhH,rps15)	SSC	MW238801	69	p4	(ATAG)4	16
PP584595	70	p1	(T)11	11	107600	107610	trnI-GAU-intron1	IRb	PP584592	70	p1	(A)10	10	115612	115621	ndhF	SSC	PP584596	70	p2	(TA)5	10	126604	126613	ndhA-intron1	SSC	PP584593	70	p4	(AATA)3	12	118356	118367	rpl32(partical:75.00%)	SSC	MN102359	70	c	(AAT)4gctattca(T)13	33	128689	128721	IGS(rps15,ycf1)	SSC	MW238801	70	p2	(AT)5	10
PP584595	71	p1	(A)10	10	115650	115659	ndhF	SSC	PP584592	71	p4	(ATAG)4	16	116924	116939	ndhF	SSC	PP584596	71	c	(AAT)4tatactca(T)10	30	129664	129693	IGS(rps15,ycf1)	SSC	PP584593	71	p1	(A)11	11	118576	118586	IGS(rpl32,trnL-UAG)	SSC	MN102359	71	p1	(T)10	10	130611	130620	ycf1	SSC	MW238801	71	p1	(A)15	15
PP584595	72	p4	(ATAG)4	16	116965	116980	ndhF	SSC	PP584592	72	c	(AT)5tccataaaaataaat(A)10	35	117124	117158	ndhF(partical:42.86%)	SSC	PP584596	72	p1	(T)10	10	131600	131609	ycf1	SSC	PP584593	72	c	(AT)6ttttttatattaatatataatatattattgattttaaaat(A)12	64	119108	119171	IGS(rpl32,trnL-UAG)	SSC	MN102359	72	p1	(T)11	11	131470	131480	ycf1	SSC	MW238801	72	p4	(ATTA)3	12
PP584595	73	p2	(AT)5	10	117165	117174	ndhF	SSC	PP584592	73	p1	(A)14	14	117387	117400	IGS(ndhF,rpl32)	SSC	PP584596	73	c	(TTC)4ttttttatttttagtattttcttgtacttttttctctctatagtctgaacttttaaattctgactttttccatagccaatttttaaa(T)10	109	133291	133399	ycf1	SSC	PP584593	73	c	(T)10aagttaactaaaaggaacattctaacactct(A)10	51	119599	119649	IGS(rpl32,trnL-UAG)	SSC	MN102359	73	p1	(T)10	10	132368	132377	ycf1	SSC	MW238801	73	c*	(T)10(TATTTTATTTTATTATTTTGTTCCCAGTACTATTATTTATTATTTAGTTACGCGATTTTCTATATTTCTATTTTTATGAAGGGGGTACAATCTAGAAAATAAATAGAGAATTAATAATAAAAAATTGGTTTTGAACAATATATGTCTTTGACATCCAACTATAGTAATTAAATACTTAATTATAATTTTTAATGGCAGTTCCAAAAAAACGTACTTCTATCTCAAAAAAGCGGATTCGTAAAAATATTTGGAAAAAGAAAGGATATTGGGCAGCATTGAAAGCTTTTTCATTAGGTAAATCTCTTTCTACAAGGAATTCAAAAAGTTTTTTTTTATCCAACAAATAAATAATTAAAGAATAATTTGAATTGTTCTGGCTCGAAAGCCAGTCAG…	22
PP584595	74	c	(A)11ggagattttcattttcattattatttagtattacactaatt(TA)5	62	117505	117566	IGS(ndhF,rpl32)	SSC	PP584592	74	p2	(TA)5	10	117510	117519	IGS(ndhF,rpl32)	SSC	PP584596	74	p1	(T)11	11	134041	134051	ycf1	SSC	PP584593	74	p4	(TCTT)3	12	120233	120244	ccsA	SSC	MN102359	74	p4	(AAAG)3	12	135455	135466	IGS(trnN-GUU-2,trnR-ACG-2)	IRa	MW238801	74	p1	(A)14	14
PP584595	75	p1	(T)10	10	118172	118181	IGS(ndhF,rpl32)	SSC	PP584592	75	p1	(T)10	10	118153	118162	IGS(ndhF,rpl32)	SSC	PP584596	75	p1	(A)10	10	142000	142009	trnI-GAU-intron1	IRa	PP584593	75	c	(T)12c(T)10	23	123163	123185	IGS(psaC,ndhE)	SSC										MW238801	75	p2	(AT)6	12
PP584595	76	p1	(T)11	11	119228	119238	IGS(rpl32,trnL-UAG)	SSC	PP584592	76	p3	(TTA)4	12	119296	119307	IGS(rpl32,trnL-UAG)	SSC	PP584596	76	p5	(AATAG)3	15	145489	145503	IGS(ycf15-2,rps12)	IRa	PP584593	76	c	(AATA)3aaaagtacgg(AATA)4	38	123870	123907	IGS(ndhE,ndhG)	SSC										MW238801	76	p1	(T)13	13
PP584595	77	p6	(CTAATG)3	18	119497	119514	IGS(rpl32,trnL-UAG)	SSC	PP584592	77	c	(AT)5aaatatatataaatatatattaagtactatacataacataaatttatttattgatttataaaatgaaattgat(A)13	96	119592	119687	IGS(rpl32,trnL-UAG)	SSC	PP584596	77	p1	(A)10	10	160467	160476	IGS(rpl2-2,trnH-GUG)	IRa	PP584593	77	c*	(ATTT)2(A<TTT>TTTTTTTCAGGAAAATTCAAAATTGTTCGAATTGTATAATCGTCAATTATTGACATTGGTAAACGGCCTAGGGAAATTTGATTATAATTCAATTCGTGACGATCATAAGTAGAAAGTTCATATTCTTCGGTCATTGATAAACAATTTGTTGGACAATACTCAACACAGTTACCACAAAATATACATATTCCGAAATCAATACTGTAATTAAGTAATCGTTTCTTGCGAATATCAGTTTCCAATTTCCAATCAACGACAGGCAGATCTATAGGACATACACGAACACATACTTCACAAGCAATACATTTATCAAATTCAAAATGGATTCGACCGCGGAAACGCTCCGCGGCGATTAACTTTTCATAAGGATATTGAATAGTTATGG…	19	124978	124996	ndhI(partical:89.47%)	SSC										MW238801	77	p4	(AATA)3	12
PP584595	78	c	(AT)5aaatatatatcaatataaaaaatatatattaagtactataacataa(ATTT)4ttaaaattaaattgat(A)10tga(T)12	113	119644	119756	IGS(rpl32,trnL-UAG)	SSC	PP584592	78	p1	(A)11	11	120252	120262	IGS(rpl32,trnL-UAG)	SSC										PP584593	78	p1	(A)15	15	126564	126578	ndhA-intron1	SSC										MW238801	78	p4	(AAAT)3	12
PP584595	79	p1	(T)13	13	123790	123802	IGS(psaC,ndhE)	SSC	PP584592	79	p2	(TA)5	10	126814	126823	ndhA-intron1	SSC										PP584593	79	p1	(T)12	12	130890	130901	ycf1	SSC										MW238801	79	c	(T)11cgtttctattcttctttctctttctggaaaaaaggggggacttacaaaaaaaaataaaaa(AAAT)3	83
PP584595	80	p2	(TA)5	10	126848	126857	ndhA-intron1	SSC	PP584592	80	p1	(A)10	10	127102	127111	ndhA-intron1	SSC										PP584593	80	p1	(T)10	10	131347	131356	ycf1	SSC										MW238801	80	p1	(A)11	11
PP584595	81	c	(A)10taattatacattaattcataaattatgatacgaattctatctatagaaactatataaatatgaatatagaaaggaaaggctaaaagtataaagaaagaat(A)10	120	127019	127138	ndhA-intron1	SSC	PP584592	81	p5	(ATTTA)3	15	127575	127589	ndhA-intron1	SSC										PP584593	81	p3	(TTA)4	12	131764	131775	ycf1	SSC										MW238801	81	c	(AAT)4gctattca(T)14	34
PP584595	82	p5	(TATAT)3	15	127564	127578	ndhA-intron1	SSC	PP584592	82	c	(AAT)4tatactca(T)12	32	129902	129933	IGS(rps15,ycf1)	SSC										PP584593	82	p1	(T)11	11	132230	132240	ycf1	SSC										MW238801	82	p1	(T)10	10
PP584595	83	c	(AAT)4tatactca(T)12	32	129931	129962	IGS(rps15,ycf1)	SSC	PP584592	83	p1	(T)12	12	131378	131389	ycf1	SSC										PP584593	83	p1	(T)10	10	133143	133152	ycf1	SSC										MW238801	83	p1	(T)10	10
PP584595	84	p1	(T)12	12	131413	131424	ycf1	SSC	PP584592	84	p1	(T)10	10	131826	131835	ycf1	SSC										PP584593	84	p1	(T)10	10	133872	133881	ycf1	SSC										MW238801	84	p1	(T)11	11
PP584595	85	p1	(T)10	10	131861	131870	ycf1	SSC	PP584592	85	p1	(T)10	10	133616	133625	ycf1	SSC										PP584593	85	p1	(A)10	10	144449	144458	IGS(trnV-GAC-2,ycf15-2)	IRa										MW238801	85	p1	(T)10	10
PP584595	86	p1	(T)10	10	133660	133669	ycf1	SSC	PP584592	86	p1	(T)14	14	134258	134271	ycf1	SSC										PP584593	86	c*	(AT)5(ATAAATATAAATATAAGGCATCCTCCGGATAATTCAAATAGAAGCAATTGGATGTCCGACTCGGGCCTATATGACATGACCAATCAATAGAAATACTCTAACACTCCACCTTTGTCATATATTCCCATATATCACACTAGATAGATATCATATTCATGGAATACGATTCACTTTCAAGATGCCTTGGTGGTGAAATGGTAGACACGCGAGACTCAAAATCTCGTGCTAAAGAGCGTGGAGGTTCGAGTCCTCTTCAAGGCATAATATTGAATATCGAAAATGCTCATTGAATTGGAATAAGTTCGGCAGCGGATCACGAAATCTTGGTGATCTTCTCTATCTAATGAATGGGGAGTCCGCTTTGAAATCGTCCGCCCTGCACCCACCCCCCGA…	26	150056	150081	IGS(ndhB-2,trnL-CAA-2)	IRa										MW238801	86	p1	(T)11	11
PP584595	87	p1	(T)14	14	134302	134315	ycf1	SSC	PP584592	87	p1	(A)12	12	142201	142212	trnI-GAU-2-intron1	IRa																												MW238801	87	p4	(AAAG)3	12
PP584595	88	p1	(A)11	11	142229	142239	trnI-GAU-2-intron1	IRa	PP584592	88	p1	(A)12	12	160676	160687	IGS(rpl2-2,trnH-GUG)	IRa																												MW238801	88	p1	(A)10	10
PP584595	89	p1	(A)10	10	160666	160675	IGS(rpl2-2,trnH-GUG)	IRa
[truncated: 427 more columns]

## Sheet: Table S7b
Table S7b Summary of Scattered in repeating sequences raw data.
Broussonetia kaempteri									Broussonetia monoica									Broussonetia papyrifera									Dorstenia contrajerva									Morus alba									Paratrophis pendulinus
#Length1	Start1	Type	Length2	Start2	Hamming	E-value	Gene	Region	#Length1	Start1	Type	Length2	Start2	Hamming	E-value	Gene	Region	#Length1	Start1	Type	Length2	Start2	Hamming	E-value	Gene	Region	#Length1	Start1	Type	Length2	Start2	Hamming	E-value	Gene	Region	#Length1	Start1	Type	Length2	Start2	Hamming	E-value	Gene	Region	#Length1	Start1	Type	Length2	Start2
25788	89148	P	25788	134904	0	0	IR gene	IRb;IRa	25841	89055	P	25841	134862	0	0	IR gene	IRb;IRa	25847	88895	P	25847	134654	0	0	IR gene	IRb;IRa	25598	88902	P	25598	134295	0	0	IR gene	IRb;IRa	25690	88066	P	25690	133601	0	0	IR gene	IRb;IRa	25633	87831	P	25633	133182
105	1	P	105	87887	0	4.41e-54	IGS(rpl2-2,trnH-GUG);rpl16-intron1(partical:46.67%),rpl16-exon1(partical:8.57%)	LSC;LSC	61	56483	P	61	56483	-1	2.5e-25	IGS(trnM-CAU-2,atpE);IGS(trnM-CAU-2,atpE)	LSC;LSC	307	1	F	307	160437	0	1.07e-175	trnH-GUG(partical:24.10%);IGS(rpl2-2,trnH-GUG)	LSC;IRa-LSC	63	121053	P	63	121053	-1	1.6e-26	IGS(ccsA,ndhD);IGS(ccsA,ndhD)	SSC;SSC	53	55478	P	53	55478	-3	5.56e-17	IGS(trnM-CAU-2,atpE);IGS(trnM-CAU-2,atpE)	LSC;LSC	57	61744	P	57	61744
61	56543	P	61	56543	-1	2.5e-25	IGS(trnM-CAU-2,atpE);IGS(trnM-CAU-2,atpE)	LSC;LSC	56	367	P	56	367	-2	1.94e-20	IGS(trnH-GUG,psbA);IGS(trnH-GUG,psbA)	LSC;LSC	72	34799	F	72	34823	0	3.26e-34	IGS(trnT-GGU,psbD);IGS(trnT-GGU,psbD)	LSC;LSC	57	56242	P	57	56242	-1	5.92e-23	IGS(trnM-CAU-2,atpE);IGS(trnM-CAU-2,atpE)	LSC;LSC	45	78162	P	45	78162	-1	7.78e-16	IGS(psbT,psbN);IGS(psbT,psbN)	LSC;LSC	53	55187	P	53	55187
54	10850	P	54	10850	0	2.24e-23	IGS(trnG-UCC,trnR-UCU);IGS(trnG-UCC,trnR-UCU)	LSC;LSC	45	79572	P	45	79572	-1	7.92e-16	IGS(psbT,psbN);IGS(psbT,psbN)	LSC;LSC	64	1	P	64	88895	0	2.14e-29	IGS(rpl2-2,trnH-GUG);IGS(rps19,rpl2)	LSC;IRb	45	78840	P	45	78840	-1	7.84e-16	IGS(psbT,psbN);IGS(psbT,psbN)	LSC;LSC	39	46255	F	39	102249	0	2.36e-14	ycf3-intron1;IGS(rps12-2,ycf15)	LSC;IRb	45	77897	P	45	77897
56	499	P	56	499	-2	1.94e-20	IGS(trnH-GUG,psbA);IGS(trnH-GUG,psbA)	LSC;LSC	36	46863	F	36	103269	0	1.54e-12	ycf3-intron1;IGS(rps12-2,ycf15)	LSC;IRb	59	74946	P	59	74946	-1	3.87e-24	clpP-intron2;clpP-intron2	LSC;LSC	43	45342	P	43	45342	-1	1.2e-14	IGS(psaA,ycf3);IGS(psaA,ycf3)	LSC;LSC	39	46255	P	39	145069	0	2.36e-14	ycf3-intron1;IGS(ycf15-2,rps12)	LSC;IRa	39	45932	F	39	101991
45	79661	P	45	79661	-1	7.92e-16	IGS(psbT,psbN);IGS(psbT,psbN)	LSC;LSC	36	46863	P	36	146453	0	1.54e-12	ycf3-intron1;IGS(ycf15-2,rps12)	LSC;IRa	58	408	P	58	408	-2	1.3e-21	IGS(trnH-GUG,psbA);IGS(trnH-GUG,psbA)	LSC;LSC	36	46614	F	36	103035	0	1.52e-12	ycf3-intron1;IGS(rps12-2,ycf15)	LSC;IRb	39	41218	F	39	43442	-2	1.57e-10	psaB;psaA	LSC;LSC	39	45932	P	39	144616
36	32044	P	36	32044	0	1.54e-12	IGS(petN,psbM);IGS(petN,psbM)	LSC;LSC	41	41789	F	41	44013	-2	1.11e-11	psaB;psaA	LSC;LSC	50	119764	P	50	119764	0	5.73e-21	IGS(rpl32,trnL-UAG);IGS(rpl32,trnL-UAG)	SSC;SSC	36	46614	P	36	145724	0	1.52e-12	ycf3-intron1;IGS(ycf15-2,rps12)	LSC;IRa	41	122126	P	41	122126	-3	4.25e-10	IGS(ndhD,psaC);IGS(ndhD,psaC)	SSC;SSC	39	28805	P	39	28805
36	46999	F	36	103365	0	1.54e-12	ycf3-intron1;IGS(rps12-2,ycf15)	LSC;IRb	37	39175	P	37	39175	-1	4.27e-11	IGS(psbZ,trnG-UCC-2);IGS(psbZ,trnG-UCC-2)	LSC;LSC	53	56381	P	53	56381	-1	1.42e-20	IGS(trnM-CAU-2,atpE);IGS(trnM-CAU-2,atpE)	LSC;LSC	41	41552	F	41	43776	-2	1.1e-11	psaB;psaA	LSC;LSC	38	46255	F	38	125375	-2	5.98e-10	ycf3-intron1;ndhA-intron1	LSC;SSC	39	40874	F	39	43098
36	46999	P	36	146439	0	1.54e-12	ycf3-intron1;IGS(ycf15-2,rps12)	LSC;IRa	38	103266	F	38	126639	-2	6.08e-10	IGS(rps12-2,ycf15);ndhA-intron1	IRb;SSC	48	34799	F	48	34847	0	9.17e-20	IGS(trnT-GGU,psbD);IGS(trnT-GGU,psbD)	LSC;LSC	38	103032	F	38	126145	-2	6.02e-10	IGS(rps12-2,ycf15);ndhA-intron1	IRb;SSC	38	102249	F	38	125375	-2	5.98e-10	IGS(rps12-2,ycf15);ndhA-intron1	IRb;SSC	41	121669	P	41	121669
42	48402	F	42	48424	-2	2.91e-12	IGS(ycf3,trnS-GGA);IGS(ycf3,trnS-GGA)	LSC;LSC	38	126639	P	38	146454	-2	6.08e-10	ndhA-intron1;IGS(ycf15-2,rps12)	SSC;IRa	45	78948	P	45	78948	-1	7.92e-16	IGS(psbT,psbN);IGS(psbT,psbN)	LSC;LSC	38	126145	P	38	145725	-2	6.02e-10	ndhA-intron1;IGS(ycf15-2,rps12)	SSC;IRa	38	125375	P	38	145070	-2	5.98e-10	ndhA-intron1;IGS(ycf15-2,rps12)	SSC;IRa	38	45932	F	38	124904
41	41922	F	41	44146	-2	1.11e-11	psaB;psaA	LSC;LSC	30	9080	P	30	48724	0	6.3e-09	trnS-GCU(partical:96.67%);trnS-GGA(partical:96.67%)	LSC;LSC	38	75871	P	38	75871	0	9.62e-14	clpP-intron1;clpP-intron1	LSC;LSC	35	58386	F	35	58652	-1	6.39e-10	IGS(atpB,rbcL);IGS(atpB,rbcL)	LSC;LSC	30	9008	P	30	47921	0	6.19e-09	trnS-GCU(partical:96.67%);trnS-GGA(partical:96.67%)	LSC;LSC	38	101991	F	38	124904
40	103360	F	40	126665	-2	4.22e-11	IGS(rps12-2,ycf15);ndhA-intron1	IRb;SSC	36	31936	P	36	31936	-2	8.72e-09	IGS(petN,psbM);IGS(petN,psbM)	LSC;LSC	36	46757	F	36	103122	0	1.54e-12	ycf3-intron1;IGS(rps12-2,ycf15)	LSC;IRb	30	9371	P	30	48499	0	6.24e-09	trnS-GCU(partical:96.67%);trnS-GGA(partical:96.67%)	LSC;LSC	37	38661	P	37	38661	-3	7.93e-08	IGS(psbZ,trnG-UCC-2);IGS(psbZ,trnG-UCC-2)	LSC;LSC	38	124904	P	38	144617
40	126665	P	40	146440	-2	4.22e-11	ndhA-intron1;IGS(ycf15-2,rps12)	SSC;IRa	35	46863	F	35	126642	-2	3.29e-08	ycf3-intron1;ndhA-intron1	LSC;SSC	36	46757	P	36	146238	0	1.54e-12	ycf3-intron1;IGS(ycf15-2,rps12)	LSC;IRa	36	32020	P	36	32020	-2	8.63e-09	IGS(petN,psbM);IGS(petN,psbM)	LSC;LSC	35	39296	P	35	39323	-3	1.07e-06	IGS(trnM-CAU,rps14);IGS(trnM-CAU,rps14)	LSC;LSC	30	8949	P	30	47650
32	126837	P	32	126837	0	3.94e-10	ndhA-intron1;ndhA-intron1	SSC;SSC	35	17866	P	35	17866	-3	1.09e-06	IGS(rps2,rpoC2);IGS(rps2,rpoC2)	LSC;LSC	41	41698	F	41	43922	-2	1.11e-11	psaB;psaA	LSC;LSC	35	46614	F	35	126148	-2	3.26e-08	ycf3-intron1;ndhA-intron1	LSC;SSC	35	46256	P	35	79524	-3	1.07e-06	ycf3-intron1;petB-intron1	LSC;LSC	36	86974	R	36	86974
31	121671	P	31	121723	0	1.57e-09	IGS(ccsA,ndhD);IGS(ccsA,ndhD)	SSC;SSC	35	50898	P	35	50898	-3	1.09e-06	IGS(trnT-UGU,trnL-UAA);IGS(trnT-UGU,trnL-UAA)	LSC;LSC	33	62887	F	33	62933	0	9.85e-11	IGS(accD,psaI);IGS(accD,psaI)	LSC;LSC	34	49738	R	34	49738	-2	1.23e-07	IGS(rps4,trnT-UGU);IGS(rps4,trnT-UGU)	LSC;LSC	35	79524	P	35	102250	-3	1.07e-06	petB-intron1;IGS(rps12-2,ycf15)	LSC;IRb	35	38952	P	35	38979
30	9194	P	30	48828	0	6.3e-09	trnS-GCU(partical:96.67%);trnS-GGA(partical:96.67%)	LSC;LSC	32	70482	P	32	70482	-2	1.76e-06	IGS(psbE,petL);IGS(psbE,petL)	LSC;LSC	38	103119	F	38	126429	-2	6.09e-10	IGS(rps12-2,ycf15);ndhA-intron1	IRb;SSC	31	54823	F	31	54847	-1	1.45e-07	IGS(ndhC,trnV-UAC);IGS(ndhC,trnV-UAC)	LSC;LSC	35	79524	F	35	145072	-3	1.07e-06	petB-intron1;IGS(ycf15-2,rps12)	LSC;IRa	35	45933	P	35	79267
35	46999	F	35	126670	-2	3.29e-08	ycf3-intron1;ndhA-intron1	LSC;SSC	34	192	R	34	75713	-3	3.98e-06	IGS(trnH-GUG,psbA);clpP-intron2	LSC;LSC	38	126429	P	38	146239	-2	6.09e-10	ndhA-intron1;IGS(ycf15-2,rps12)	SSC;IRa	33	117042	R	33	117042	-2	4.63e-07	IGS(ndhF,rpl32);IGS(ndhF,rpl32)	SSC;SSC	32	87216	R	32	87220	-2	1.73e-06	IGS(rps3,rpl22);IGS(rps3,rpl22)	LSC;LSC	35	79267	P	35	101992
37	39309	P	37	39309	-3	8.07e-08	IGS(psbZ,trnG-UCC-2);IGS(psbZ,trnG-UCC-2)	LSC;LSC	30	108716	F	30	108731	-2	2.47e-05	trnA-UGC-intron1;trnA-UGC-intron1	IRb;IRb	30	9126	P	30	48633	0	6.3e-09	trnS-GCU(partical:96.67%);trnS-GGA(partical:96.67%)	LSC;LSC	33	126553	R	33	126553	-2	4.63e-07	ndhA-intron1;ndhA-intron1	SSC;SSC	32	120370	P	32	120410	-2	1.73e-06	IGS(ccsA,ndhD);IGS(ccsA,ndhD)	SSC;SSC	35	79267	F	35	144619
31	93	P	31	89143	-1	1.46e-07	IGS(rpl2-2,trnH-GUG);IGS(rps19,rpl2)	LSC;LSC-IRb	30	108716	P	30	140997	-2	2.47e-05	trnA-UGC-intron1;trnA-UGC-2-intron1	IRb;IRa	30	70155	P	30	70155	0	6.3e-09	IGS(psbE,petL);IGS(psbE,petL)	LSC;LSC	35	9363	F	35	38090	-3	1.08e-06	trnS-GCU(partical:74.29%);trnS-UGA(partical:74.29%)	LSC;LSC	31	372	P	31	405	-2	6.48e-06	IGS(trnH-GUG,psbA);IGS(trnH-GUG,psbA)	LSC;LSC	31	8945	F	31	37602
32	39121	P	32	39121	-2	1.76e-06	IGS(psbZ,trnG-UCC-2);IGS(psbZ,trnG-UCC-2)	LSC;LSC	30	108731	P	30	141012	-2	2.47e-05	trnA-UGC-intron1;trnA-UGC-2-intron1	IRb;IRa	30	71427	F	30	71453	0	6.3e-09	IGS(trnP-UGG,psaJ);IGS(trnP-UGG,psaJ)	LSC;LSC	35	12752	P	35	12752	-3	1.08e-06	IGS(atpA,atpF);IGS(atpA,atpF)	LSC;LSC	31	9004	F	31	37500	-2	6.48e-06	trnS-GCU(partical:83.87%);trnS-UGA(partical:83.87%)	LSC;LSC	31	33263	F	31	33287
34	260	R	34	267	-3	3.98e-06	IGS(trnH-GUG,psbA);IGS(trnH-GUG,psbA)	LSC;LSC	30	120306	R	30	120306	-2	2.47e-05	IGS(rpl32,trnL-UAG);IGS(rpl32,trnL-UAG)	SSC;SSC	36	31907	P	36	31907	-2	8.73e-09	IGS(petN,psbM);IGS(petN,psbM)	LSC;LSC	32	50877	R	32	50877	-2	1.74e-06	IGS(trnT-UGU,trnL-UAA);IGS(trnT-UGU,trnL-UAA)	LSC;LSC	31	102464	F	31	102476	-2	6.48e-06	IGS(rps12-2,ycf15);IGS(rps12-2,ycf15)	IRb;IRb	31	51852	F	31	54034
34	119988	P	34	120004	-3	3.98e-06	IGS(rpl32,trnL-UAG);IGS(rpl32,trnL-UAG)	SSC;SSC	30	140998	F	30	141013	-2	2.47e-05	trnA-UGC-2-intron1;trnA-UGC-2-intron1	IRa;IRa	35	46757	F	35	126432	-2	3.3e-08	ycf3-intron1;ndhA-intron1	LSC;SSC	31	5359	F	31	5380	-2	6.53e-06	IGS(trnK-UUU,rps16);IGS(trnK-UUU,rps16)	LSC;LSC	31	102464	P	31	144850	-2	6.48e-06	IGS(rps12-2,ycf15);IGS(ycf15-2,rps12)	IRb;IRa	30	125356	P	30	125356
31	39121	R	31	39121	-2	6.59e-06	IGS(psbZ,trnG-UCC-2);IGS(psbZ,trnG-UCC-2)	LSC;LSC	32	9078	F	32	38201	-3	5.27e-05	trnS-GCU(partical:90.62%);trnS-UGA(partical:90.62%)	LSC;LSC	32	47504	R	32	62920	-1	3.78e-08	ycf3-intron1;IGS(accD,psaI)	LSC;LSC	31	34426	R	31	34426	-2	6.53e-06	IGS(trnT-GGU,psbD);IGS(trnT-GGU,psbD)	LSC;LSC	31	102476	P	31	144862	-2	6.48e-06	IGS(rps12-2,ycf15);IGS(ycf15-2,rps12)	IRb;IRa	32	85163	F	32	101988
31	39125	C	31	39126	-2	6.59e-06	IGS(psbZ,trnG-UCC-2);IGS(psbZ,trnG-UCC-2)	LSC;LSC	31	10879	P	31	10879	-3	0.000191	IGS(trnG-UCC,trnR-UCU);IGS(trnG-UCC,trnR-UCU)	LSC;LSC	35	62864	F	35	62909	-3	1.09e-06	IGS(accD,psaI);IGS(accD,psaI)	LSC;LSC	31	38843	F	31	38866	-2	6.53e-06	IGS(psbZ,trnG-UCC-2);IGS(psbZ,trnG-UCC-2)	LSC;LSC	31	144850	F	31	144862	-2	6.48e-06	IGS(ycf15-2,rps12);IGS(ycf15-2,rps12)	IRa;IRa	32	85163	P	32	144626
31	45651	F	31	45675	-2	6.59e-06	IGS(psaA,ycf3);IGS(psaA,ycf3)	LSC;LSC	31	63629	P	31	119594	-3	0.000191	IGS(accD,psaI);IGS(rpl32,trnL-UAG)	LSC;SSC	30	50796	F	30	118680	-2	2.47e-05	IGS(trnT-UGU,trnL-UAA);IGS(rpl32,trnL-UAG)	LSC;SSC	31	39120	R	31	39120	-2	6.53e-06	IGS(psbZ,trnG-UCC-2);IGS(psbZ,trnG-UCC-2)	LSC;LSC	30	69116	P	30	69116	-2	2.42e-05	IGS(psbE,petL);IGS(psbE,petL)	LSC;LSC	31	252	P	31	285
30	89	F	30	160662	-2	2.47e-05	IGS(rpl2-2,trnH-GUG);IGS(rpl2-2,trnH-GUG)	LSC;IRa	31	70477	P	31	70477	-3	0.000191	IGS(psbE,petL);IGS(psbE,petL)	LSC;LSC	30	108564	F	30	108579	-2	2.47e-05	trnA-UGC-intron1;trnA-UGC-intron1	IRb;IRb	31	123853	F	31	123875	-2	6.53e-06	IGS(ndhE,ndhG);IGS(ndhE,ndhG)	SSC;SSC	30	117813	P	30	117813	-2	2.42e-05	IGS(rpl32,trnL-UAG);IGS(rpl32,trnL-UAG)	SSC;SSC	31	85175	F	31	102000
30	45751	P	30	45751	-2	2.47e-05	IGS(psaA,ycf3);IGS(psaA,ycf3)	LSC;LSC	31	75708	F	31	86290	-3	0.000191	clpP-intron2;IGS(rpl14,rpl16)	LSC;LSC	30	108564	P	30	140787	-2	2.47e-05	trnA-UGC-intron1;trnA-UGC-2-intron1	IRb;IRa	33	1749	P	33	1749	-3	1.44e-05	IGS(psbA,trnK-UUU);IGS(psbA,trnK-UUU)	LSC;LSC	30	125816	P	30	125816	-2	2.42e-05	ndhA-intron1;ndhA-intron1	SSC;SSC	31	85175	P	31	144615
30	108771	F	30	108786	-2	2.47e-05	trnA-UGC-intron1;trnA-UGC-intron1	IRb;IRb	31	100621	P	31	100621	-3	0.000191	ndhB-intron1;ndhB-intron1	IRb;IRb	30	108579	P	30	140802	-2	2.47e-05	trnA-UGC-intron1;trnA-UGC-2-intron1	IRb;IRa	33	50848	R	33	50862	-3	1.44e-05	IGS(trnT-UGU,trnL-UAA);IGS(trnT-UGU,trnL-UAA)	LSC;LSC	32	85407	F	32	102246	-3	5.18e-05	rpl16-intron1;IGS(rps12-2,ycf15)	LSC;IRb	31	87506	P	31	87506
30	108771	P	30	141024	-2	2.47e-05	trnA-UGC-intron1;trnA-UGC-2-intron1	IRb;IRa	31	100621	F	31	149106	-3	0.000191	ndhB-intron1;ndhB-2-intron1	IRb;IRa	30	120113	R	30	120113	-2	2.47e-05	IGS(rpl32,trnL-UAG);IGS(rpl32,trnL-UAG)	SSC;SSC	30	316	P	30	348	-2	2.44e-05	IGS(trnH-GUG,psbA);IGS(trnH-GUG,psbA)	LSC;LSC	32	85407	P	32	145079	-3	5.18e-05	rpl16-intron1;IGS(ycf15-2,rps12)	LSC;IRa	31	99344	P	31	99344
30	108786	P	30	141039	-2	2.47e-05	trnA-UGC-intron1;trnA-UGC-2-intron1	IRb;IRa	31	149106	P	31	149106	-3	0.000191	ndhB-2-intron1;ndhB-2-intron1	IRa;IRa	30	140788	F	30	140803	-2	2.47e-05	trnA-UGC-2-intron1;trnA-UGC-2-intron1	IRa;IRa	30	5321	P	30	5321	-2	2.44e-05	IGS(trnK-UUU,rps16);IGS(trnK-UUU,rps16)	LSC;LSC	32	92884	F	32	92905	-3	5.18e-05	ycf2;ycf2	IRb;IRb	31	99344	F	31	147271
30	141025	F	30	141040	-2	2.47e-05	trnA-UGC-2-intron1;trnA-UGC-2-intron1	IRa;IRa	30	206	F	30	75685	-3	0.000691	IGS(trnH-GUG,psbA);clpP-intron2	LSC;LSC	32	9124	F	32	38273	-3	5.28e-05	trnS-GCU(partical:90.62%);trnS-UGA(partical:90.62%)	LSC;LSC	30	12753	C	30	74971	-2	2.44e-05	IGS(atpA,atpF);clpP-intron2	LSC;LSC	32	92884	P	32	154420	-3	5.18e-05	ycf2;ycf2-2	IRb;IRa	31	125074	P	31	125074
32	9192	F	32	38334	-3	5.27e-05	trnS-GCU(partical:90.62%);trnS-UGA(partical:90.62%)	LSC;LSC	30	6920	F	30	119594	-3	0.000691	IGS(rps16,trnQ-UUG);IGS(rpl32,trnL-UAG)	LSC;SSC	32	50410	P	32	50725	-3	5.28e-05	IGS(trnT-UGU,trnL-UAA);IGS(trnT-UGU,trnL-UAA)	LSC;LSC	30	34418	F	30	34436	-2	2.44e-05	IGS(trnT-GGU,psbD);IGS(trnT-GGU,psbD)	LSC;LSC	32	92905	P	32	154441	-3	5.18e-05	ycf2;ycf2-2	IRb;IRa	31	147271	P	31	147271
32	39124	F	32	68466	-3	5.27e-05	IGS(psbZ,trnG-UCC-2);IGS(petA,psbJ)	LSC;LSC	30	6921	F	30	120296	-3	0.000691	IGS(rps16,trnQ-UUG);IGS(rpl32,trnL-UAG)	LSC;SSC	32	93722	F	32	93743	-3	5.28e-05	ycf2;ycf2	IRb;IRb	30	47343	P	30	49734	-2	2.44e-05	ycf3-intron1;IGS(rps4,trnT-UGU)	LSC;LSC	32	154420	F	32	154441	-3	5.18e-05	ycf2-2;ycf2-2	IRa;IRa	30	1576	P	30	1600
32	86910	F	32	126656	-3	5.27e-05	rpl16-intron1;ndhA-intron1	LSC;SSC	30	10682	F	30	39543	-3	0.000691	trnG-UCC-exon2;trnG-UCC-2	LSC;LSC	32	93722	P	32	155621	-3	5.28e-05	ycf2;ycf2-2	IRb;IRa	30	67473	R	30	67473	-2	2.44e-05	IGS(petA,psbJ);IGS(petA,psbJ)	LSC;LSC	31	85419	F	31	102258	-3	0.000188	rpl16-intron1;IGS(rps12-2,ycf15)	LSC;IRb	30	8441	F	30	117263
31	12845	P	31	12845	-3	0.000191	IGS(atpA,atpF);IGS(atpA,atpF)	LSC;LSC	30	10810	R	30	47600	-3	0.000691	IGS(trnG-UCC,trnR-UCU);ycf3-intron1	LSC;LSC	32	93743	P	32	155642	-3	5.28e-05	ycf2;ycf2-2	IRb;IRa	30	126329	F	30	126350	-2	2.44e-05	ndhA-intron1;ndhA-intron1	SSC;SSC	31	85419	P	31	145068	-3	0.000188	rpl16-intron1;IGS(ycf15-2,rps12)	LSC;IRa	30	10514	F	30	38632
31	39107	F	31	118812	-3	0.000191	IGS(psbZ,trnG-UCC-2);IGS(rpl32,trnL-UAG)	LSC;SSC	30	14157	P	30	14228	-3	0.000691	IGS(atpF,atpH);IGS(atpF,atpH)	LSC;LSC	32	155621	F	32	155642	-3	5.28e-05	ycf2-2;ycf2-2	IRa;IRa	32	41541	F	32	43765	-3	5.22e-05	psaB;psaA	LSC;LSC	31	99602	P	31	99602	-3	0.000188	ndhB-intron1;ndhB-intron1	IRb;IRb	30	37606	P	30	47650
31	50903	P	31	85810	-3	0.000191	IGS(trnT-UGU,trnL-UAA);IGS(rps8,rpl14)	LSC;LSC	30	38203	P	30	48724	-3	0.000691	trnS-UGA(partical:96.67%);trnS-GGA(partical:96.67%)	LSC;LSC	31	34207	P	31	34207	-3	0.000191	IGS(trnT-GGU,psbD);IGS(trnT-GGU,psbD)	LSC;LSC	32	67457	F	32	116737	-3	5.22e-05	IGS(petA,psbJ);ndhF(partical:56.25%)	LSC;SSC	31	99602	F	31	147724	-3	0.000188	ndhB-intron1;ndhB-2-intron1	IRb;IRa	30	45941	F	30	85175
31	100724	P	31	100724	-3	0.000191	ndhB-intron1;ndhB-intron1	IRb;IRb	30	46858	F	30	100168	-3	0.000691	ycf3-intron1;ndhB-intron1	LSC;IRb	31	34792	F	31	34864	-3	0.000191	IGS(trnT-GGU,psbD);IGS(trnT-GGU,psbD)	LSC;LSC	32	86187	F	32	103029	-3	5.22e-05	rpl16-intron1;IGS(rps12-2,ycf15)	LSC;IRb	31	147724	P	31	147724	-3	0.000188	ndhB-2-intron1;ndhB-2-intron1	IRa;IRa	30	68761	P	30	117352
31	100724	F	31	149085	-3	0.000191	ndhB-intron1;ndhB-2-intron1	IRb;IRa	30	46858	P	30	149560	-3	0.000691	ycf3-intron1;ndhB-2-intron1	LSC;IRa	31	49801	C	31	49802	-3	0.000191	IGS(rps4,trnT-UGU);IGS(rps4,trnT-UGU)	LSC;LSC	32	86187	P	32	145734	-3	5.22e-05	rpl16-intron1;IGS(ycf15-2,rps12)	LSC;IRa	30	1691	P	30	1715	-3	0.000679	IGS(psbA,trnK-UUU);IGS(psbA,trnK-UUU)	LSC;LSC	30	119913	P	30	119955
31	149085	P	31	149085	-3	0.000191	ndhB-2-intron1;ndhB-2-intron1	IRa;IRa	30	47598	F	30	75694	-3	0.000691	ycf3-intron1;clpP-intron2	LSC;LSC	31	86166	F	31	103117	-3	0.000191	rpl16-intron1;IGS(rps12-2,ycf15)	LSC;IRb	32	93683	F	32	93704	-3	5.22e-05	ycf2;ycf2	IRb;IRb	30	10558	F	30	38921	-3	0.000679	trnG-UCC-exon2;trnG-UCC-2	LSC;LSC
30	10772	F	30	39666	-3	0.000691	trnG-UCC-exon2;trnG-UCC-2	LSC;LSC	30	53037	P	30	63486	-3	0.000691	IGS(trnF-GAA,ndhJ);IGS(accD,psaI)	LSC;LSC	31	86166	P	31	146248	-3	0.000191	rpl16-intron1;IGS(ycf15-2,rps12)	LSC;IRa	32	93683	P	32	155059	-3	5.22e-05	ycf2;ycf2-2	IRb;IRa	30	37504	P	30	47921	-3	0.000679	trnS-UGA(partical:96.67%);trnS-GGA(partical:96.67%)	LSC;LSC
30	31493	P	30	47740	-3	0.000691	IGS(petN,psbM);ycf3-intron1	LSC;LSC	30	119595	F	30	120296	-3	0.000691	IGS(rpl32,trnL-UAG);IGS(rpl32,trnL-UAG)	SSC;SSC	31	100478	P	31	100478	-3	0.000191	ndhB-intron1;ndhB-intron1	IRb;IRb	32	93704	P	32	155080	-3	5.22e-05	ycf2;ycf2-2	IRb;IRa	30	46264	F	30	85419	-3	0.000679	ycf3-intron1;rpl16-intron1	LSC;LSC
30	38336	P	30	48828	-3	0.000691	trnS-UGA(partical:96.67%);trnS-GGA(partical:96.67%)	LSC;LSC										31	100478	F	31	148887	-3	0.000191	ndhB-intron1;ndhB-2-intron1	IRb;IRa	32	122806	P	32	122814	-3	5.22e-05	ndhD(partical:12.50%);IGS(ndhD,psaC)	SSC;SSC	30	52094	F	30	59844	-3	0.000679	IGS(trnF-GAA,ndhJ);IGS(rbcL,accD)	LSC;LSC
30	39115	C	30	119634	-3	0.000691	IGS(psbZ,trnG-UCC-2);IGS(rpl32,trnL-UAG)	LSC;SSC										31	148887	P	31	148887	-3	0.000191	ndhB-2-intron1;ndhB-2-intron1	IRa;IRa	32	155059	F	32	155080	-3	5.22e-05	ycf2-2;ycf2-2	IRa;IRa	30	117805	F	30	117817	-3	0.000679	IGS(rpl32,trnL-UAG);IGS(rpl32,trnL-UAG)	SSC;SSC
30	46994	F	30	100271	-3	0.000691	ycf3-intron1;ndhB-intron1	LSC;IRb										30	10692	F	30	39450	-3	0.000691	trnS-CGA-exon2;trnG-GCC	LSC;LSC	31	5227	F	31	5287	-3	0.000189	IGS(trnK-UUU,rps16);IGS(trnK-UUU,rps16)	LSC;LSC
30	46994	P	30	149539	-3	0.000691	ycf3-intron1;ndhB-2-intron1	LSC;IRa										30	38275	P	30	48633	-3	0.000691	trnS-UGA(partical:96.67%);trnS-GGA(partical:96.67%)	LSC;LSC	31	5316	F	31	5322	-3	0.000189	IGS(trnK-UUU,rps16);IGS(trnK-UUU,rps16)	LSC;LSC
30	49961	F	30	118857	-3	0.000691	IGS(rps4,trnT-UGU);IGS(rpl32,trnL-UAG)	LSC;SSC										30	46752	F	30	100025	-3	0.000691	ycf3-intron1;ndhB-intron1	LSC;IRb	31	86199	F	31	103041	-3	0.000189	rpl16-intron1;IGS(rps12-2,ycf15)	LSC;IRb
																		30	46752	P	30	149341	-3	0.000691	ycf3-intron1;ndhB-2-intron1	LSC;IRa	31	86199	P	31	145723	-3	0.000189	rpl16-intron1;IGS(ycf15-2,rps12)	LSC;IRa
																		30	46763	F	30	86177	-3	0.000691	ycf3-intron1;rpl16-intron1	LSC;LSC	30	10677	F	30	39301	-3	0.000684	trnG-UCC-exon2;trnG-UCC-2	LSC;LSC
																		30	50794	R	30	118692	-3	0.000691	IGS(trnT-UGU,trnL-UAA);IGS(rpl32,trnL-UAG)	LSC;SSC	30	31720	P	30	50874	-3	0.000684	IGS(petN,psbM);IGS(trnT-UGU,trnL-UAA)	LSC;LSC
																		30	80302	P	30	103120	-3	0.000691	petB-intron1;IGS(rps12-2,ycf15)	LSC;IRb	30	38098	P	30	48499	-3	0.000684	trnS-UGA(partical:96.67%);trnS-GGA(partical:96.67%)	LSC;LSC
																		30	80302	F	30	146246	-3	0.000691	petB-intron1;IGS(ycf15-2,rps12)	LSC;IRa	30	46609	F	30	99940	-3	0.000684	ycf3-intron1;ndhB-intron1	LSC;IRb
																		30	86177	F	30	103128	-3	0.000691	rpl16-intron1;IGS(rps12-2,ycf15)	LSC;IRb	30	46609	P	30	148825	-3	0.000684	ycf3-intron1;ndhB-2-intron1	LSC;IRa
																		30	86177	P	30	146238	-3	0.000691	rpl16-intron1;IGS(ycf15-2,rps12)	LSC;IRa	30	46620	F	30	86199	-3	0.000684	ycf3-intron1;rpl16-intron1	LSC;LSC
																											30	47342	F	30	63198	-3	0.000684	ycf3-intron1;IGS(accD,psaI)	LSC;LSC
																											30	54978	P	30	117982	-3	0.000684	IGS(ndhC,trnV-UAC);IGS(ndhF,rpl32)	LSC;SSC
																											30	72145	P	30	98714	-3	0.000684	IGS(rpl33,rps18);IGS(trnL-CAA,ndhB)	LSC;IRb
																											30	72145	F	30	150051	-3	0.000684	IGS(rpl33,rps18);IGS(ndhB-2,trnL-CAA-2)	LSC;IRa
																											30	80228	P	30	103033	-3	0.000684	petB-intron1;IGS(rps12-2,ycf15)	LSC;IRb
																											30	80228	F	30	145732	-3	0.000684	petB-intron1;IGS(ycf15-2,rps12)	LSC;IRa
[truncated: 427 more columns]

## Sheet: Table S7c
Table S7c Summary of tandem repeats raw data.
Broussonetia kaempteri												Broussonetia monoica												Broussonetia papyrifera												Dorstenia contrajerva												Morus alba
Indices	Period Size	Copy Number	Consensus Size	Percent Matches	Percent Indels	Score	A	C	G	T	Entropy (0-2)	Indices	Period Size	Copy Number	Consensus Size	Percent Matches	Percent Indels	Score	A	C	G	T	Entropy (0-2)	Indices	Period Size	Copy Number	Consensus Size	Percent Matches	Percent Indels	Score	A	C	G	T	Entropy (0-2)	Indices	Period Size	Copy Number	Consensus Size	Percent Matches	Percent Indels	Score	A	C	G	T	Entropy (0-2)	Indices	Period Size
7038--7077	19	2	21	85	9	57	62	5	0	32	1.17	231--255	12	2.1	12	100	0	50	60	16	0	24	1.36	4602--4634	16	2.1	16	88	5	50	60	9	6	24	1.49	4714--4757	12	3.9	12	82	17	67	52	4	0	43	1.22	4964--4996	17
7539--7563	12	2.1	12	100	0	50	44	0	0	56	0.99	5937--5964	13	2.2	13	100	0	56	46	0	7	46	1.3	9020--9045	13	2	13	100	0	52	38	7	0	53	1.3	4712--4754	21	2	21	100	0	86	51	4	0	44	1.22	6835--6873	20
7933--7965	16	2.1	16	100	0	66	36	18	6	39	1.75	8976--9001	13	2	13	100	0	52	38	7	0	53	1.3	15592--15632	13	3.2	13	89	0	64	26	17	0	56	1.41	5253--5283	16	2	15	93	6	53	54	0	6	38	1.26	29928--29957	15
9089--9114	13	2	13	100	0	52	38	7	0	53	1.3	10810--10859	19	2.7	18	75	6	55	68	2	2	28	1.12	19914--19947	18	1.9	17	94	5	59	23	2	2	70	1.15	5232--5363	60	2.1	62	85	9	173	53	5	3	38	1.39	33267--33313	19
10855--10898	22	2	22	86	8	63	50	0	0	50	1	10814--10905	19	4.9	19	69	18	52	59	2	2	35	1.21	34244--34301	26	2.3	25	85	11	82	55	3	8	32	1.47	5269--5370	32	3	35	69	22	74	53	2	2	40	1.31	38256--38301	19
10855--10898	12	4	10	81	18	52	50	0	0	50	1	14218--14242	8	3.1	8	100	0	50	52	12	12	24	1.72	34293--34334	20	2.2	19	87	12	59	50	0	0	50	1	5316--5396	6	12.8	6	75	16	58	50	0	4	44	1.23	38329--38368	18
14295--14319	8	3.1	8	100	0	50	52	12	12	24	1.72	15634--15674	13	3.2	13	89	0	64	26	17	0	56	1.41	34798--34892	14	7.6	14	74	25	106	26	8	4	61	1.43	5316--5352	18	2.1	18	100	0	74	56	0	0	43	0.99	38443--38498	17
15846--15879	14	2.3	15	95	5	61	41	17	0	41	1.5	15791--15823	14	2.4	14	94	0	57	33	12	0	54	1.37	34813--34878	10	5.8	10	75	25	60	24	9	3	63	1.38	5344--5405	18	3.3	18	79	16	72	48	0	8	43	1.32	38610--38661	26
34415--34463	14	3.4	14	83	11	55	48	2	0	48	1.12	32806--32841	17	2.1	17	100	0	72	36	16	5	41	1.72	34799--34894	24	4	24	100	0	192	25	8	4	62	1.41	5258--5383	24	5.2	24	71	21	77	52	2	4	40	1.35	38646--38702	21
38252--38281	15	2	15	100	0	60	40	6	20	33	1.78	38119--38148	15	2	15	100	0	60	40	6	20	33	1.78	39061--39111	14	3.8	13	75	17	50	49	0	0	50	1	5344--5418	21	3.7	21	89	7	102	46	0	9	44	1.35	38723--38758	17
39125--39161	2	19.5	2	83	10	51	48	0	0	51	1	38992--39042	14	3.8	13	75	17	50	49	0	0	50	1	39154--39209	28	2	29	86	10	80	53	1	3	41	1.29	7145--7188	17	2.6	17	88	0	70	54	0	4	40	1.21	39122--39154	16
39097--39177	12	5.9	14	75	18	64	49	1	1	48	1.17	39239--39268	9	3.3	9	95	0	51	60	0	10	30	1.3	39252--39314	26	2.4	27	91	2	101	61	1	3	33	1.21	7158--7187	15	2	15	93	0	51	56	0	0	43	0.99	44976--45023	21
39148--39195	22	2.1	23	85	11	64	52	0	2	45	1.12	39305--39379	22	3.5	22	74	15	59	57	2	2	37	1.27	45503--45544	14	3	15	80	16	54	59	0	0	40	0.97	7207--7290	15	5.7	14	75	13	71	67	4	1	26	1.17	44995--45031	16
39442--39484	22	1.9	23	85	4	61	62	0	4	32	1.15	45606--45656	26	2	25	96	3	93	52	0	0	47	1	45516--45557	18	2.6	16	82	17	52	54	0	2	42	1.13	8127--8162	16	2.3	15	90	4	54	55	8	0	36	1.3	48955--48985	15
39489--39546	28	2.2	27	85	14	77	60	0	5	34	1.19	45608--45669	14	4.5	14	82	15	76	53	0	1	45	1.1	45503--45572	27	2.6	27	81	6	79	61	0	1	37	1.05	10780--10842	12	5.3	12	71	17	51	65	0	0	34	0.93	49288--49327	20
45653--45703	24	2.1	24	100	0	102	60	19	0	19	1.36	48461--48488	14	2	14	100	0	56	35	7	14	42	1.73	45498--45564	32	2.1	32	83	5	82	61	0	1	37	1.05	10946--10976	12	2.6	12	100	0	62	61	0	29	9	1.28	49803--49831	14
45748--45779	15	2.1	15	94	0	55	56	0	0	43	0.99	48932--48962	15	2.1	15	93	0	53	41	16	12	29	1.85	48841--48871	15	2.1	15	93	0	53	41	16	12	29	1.85	15222--15247	13	2	13	100	0	52	46	0	30	23	1.53	49766--49834	35
45742--45796	20	2.8	20	88	2	76	58	0	1	40	1.09	50893--50934	20	2.1	20	95	0	75	52	0	0	47	1	49648--49673	11	2.4	11	100	0	52	57	0	7	34	1.27	19329--19359	15	2.1	15	93	0	53	32	12	16	38	1.86	50237--50292	20
45741--45803	23	2.9	21	73	20	58	58	0	1	39	1.07	54963--54998	18	2	18	94	0	63	41	13	5	38	1.68	49771--49813	22	2	22	95	0	77	44	6	2	46	1.43	24358--24387	11	2.7	11	94	0	51	70	0	13	16	1.18	50237--50287	10
48402--48465	22	2.9	22	95	0	110	57	7	1	32	1.37	61239--61274	10	3.5	10	85	7	54	30	13	5	50	1.65	49801--49832	13	2.4	13	94	5	55	50	0	0	50	1	31716--31754	19	2.1	19	100	0	78	58	0	0	41	0.98	54527--54562	18
49834--49859	11	2.4	11	100	0	52	57	0	0	42	0.98	61233--61274	21	2	21	100	0	84	28	14	4	52	1.62	49771--49832	22	2.9	21	81	13	65	46	4	1	46	1.33	33777--33831	25	2.3	24	81	6	67	49	3	0	47	1.19	59869--59902	15
50839--50881	14	2.8	15	86	13	61	51	6	4	37	1.5	61233--61267	11	3.3	11	84	8	54	25	14	2	57	1.51	50410--50464	29	1.9	28	85	3	74	23	9	0	67	1.19	34263--34315	22	2.5	22	90	3	81	50	1	1	45	1.23	64603--64644	21
55005--55040	18	2	18	94	0	63	41	13	5	38	1.68	63456--63502	20	2.3	20	85	10	60	72	2	4	21	1.12	50660--50702	14	2.8	15	86	13	61	51	6	4	37	1.5	34357--34409	27	2	26	85	14	72	47	1	1	49	1.23	69081--69133	10
55553--55588	18	2	18	100	0	72	33	5	0	61	1.19	63592--63623	16	2	16	100	0	64	43	12	0	43	1.42	51749--51775	13	2.1	13	100	0	54	59	14	0	25	1.36	34424--34474	18	2.8	18	96	3	93	45	0	0	54	0.99	69115--69145	13
61237--61274	16	2.4	16	100	0	76	50	5	13	31	1.63	63587--63620	16	2.2	15	85	10	50	38	11	0	50	1.39	53545--53570	12	2.2	12	100	0	52	42	0	15	42	1.47	38846--38896	23	2.2	23	96	0	93	49	3	3	43	1.39	69095--69161	10
63628--63660	16	2	17	94	5	59	45	12	0	42	1.41	63621--63675	19	2.8	20	86	10	78	36	1	7	54	1.39	54844--54879	18	2	18	100	0	72	44	11	5	38	1.63	38846--38906	23	2.7	23	87	5	61	50	3	3	42	1.34	71690--71728	21
63655--63702	10	4.7	11	82	12	50	37	4	6	52	1.46	63621--63665	10	4.5	10	94	5	74	35	0	8	55	1.31	55998--56032	17	2.1	17	100	0	70	17	5	22	54	1.64	38929--38973	13	3.1	14	87	9	56	60	0	0	40	0.97	75499--75530	14
63728--63763	18	2	18	88	0	54	33	8	8	50	1.63	63701--63736	18	2	18	88	0	54	33	8	8	50	1.63	62874--62965	46	2	46	97	2	177	73	2	2	21	1.04	38929--38979	18	2.9	18	86	11	63	60	0	0	39	0.97	92884--92951	21
68086--68117	16	2	16	100	0	64	62	0	12	25	1.3	70452--70519	11	6.4	11	80	11	61	51	4	1	42	1.31	62866--62968	11	9.3	11	70	16	70	75	1	1	20	0.99	38927--38981	16	3.2	17	85	15	62	60	0	0	40	0.97	95310--95348	18
70504--70542	21	2	19	85	14	53	53	7	0	38	1.3	70457--70495	19	2	20	90	5	62	51	7	0	41	1.31	63061--63092	16	2	16	93	0	55	43	12	3	40	1.58	39053--39077	13	1.9	13	100	0	50	88	0	0	12	0.53	102464--102502	12
70738--70779	18	2.3	18	95	0	75	14	7	14	64	1.48	70480--70519	11	3.6	11	86	0	62	52	0	2	45	1.14	63087--63119	11	3.1	11	95	4	59	33	0	9	57	1.3	39117--39201	17	5.2	17	69	13	56	56	2	1	40	1.2	116887--116912	13
70747--70784	18	2.1	18	90	0	58	10	7	18	63	1.5	73042--73080	21	1.9	21	89	5	62	30	23	10	35	1.88	63090--63124	11	3.5	10	92	7	54	37	0	8	54	1.31	45044--45084	18	2.3	18	100	0	82	53	4	0	41	1.22	116926--116956	16
73114--73152	21	1.9	21	89	5	62	30	23	10	35	1.88	74226--74255	15	1.9	16	93	6	53	73	6	6	13	1.24	63087--63134	19	2.4	21	80	13	57	37	2	6	54	1.38	47344--47376	9	3.9	9	84	15	52	78	0	0	21	0.75	118184--118212	13
74724--74754	15	2.1	15	100	0	62	41	12	6	38	1.69	76525--76572	25	2	23	88	8	69	45	4	6	43	1.48	63160--63195	18	2	18	88	0	54	33	8	8	50	1.63	47343--47380	16	2.4	16	90	0	67	78	0	0	21	0.74	118399--118444	21
82185--82222	19	2	19	100	0	76	31	15	0	52	1.43	76890--76947	27	2.1	27	80	0	62	55	1	8	34	1.41	63201--63235	18	1.9	18	94	0	61	42	5	5	45	1.51	47342--47383	21	2	21	86	9	59	76	0	0	23	0.79	120302--120330	14
85953--85985	11	3	11	100	0	66	36	9	0	54	1.32	82105--82142	19	2	19	100	0	76	31	15	0	52	1.43	63224--63253	15	2	15	100	0	60	46	6	6	40	1.56	49734--49771	12	3.1	13	92	7	62	31	0	0	68	0.9	144854--144892	12
93966--94014	21	2.3	21	89	0	80	10	20	8	61	1.53	83170--83208	19	2.1	19	100	0	78	38	10	15	35	1.81	69970--70008	21	2	19	85	14	53	53	7	0	38	1.3	50654--50687	17	2	17	100	0	68	47	0	11	41	1.4	152008--152046	18
96394--96432	18	2.2	18	100	0	78	33	5	25	35	1.78	93862--93910	21	2.3	21	89	0	80	10	20	8	61	1.53	71427--71482	26	2.2	26	100	0	112	35	26	10	26	1.89	50710--50750	15	2.7	15	85	11	57	48	7	4	39	1.52	154406--154494	21
103772--103810	12	3.1	12	86	13	60	38	7	10	43	1.67	96290--96328	18	2.2	18	100	0	78	33	5	25	35	1.78	72576--72614	21	1.9	21	89	5	62	30	23	10	35	1.88	50715--50750	14	2.5	14	90	4	54	50	5	5	38	1.49
103770--103810	14	3.1	14	86	13	68	36	7	12	43	1.7	103717--103755	12	3.1	12	86	13	60	38	7	10	43	1.67	74098--74128	15	2.1	15	100	0	62	41	12	6	38	1.69	50855--50910	24	2.3	24	87	6	78	51	0	0	48	1
104450--104478	13	2.2	13	100	0	58	48	0	20	31	1.5	103715--103755	14	3.1	14	86	13	68	36	7	12	43	1.7	81466--81492	13	2.1	13	100	0	54	33	14	0	51	1.43	51079--51158	32	2.5	31	78	9	81	45	1	6	47	1.36
108771--108814	15	2.9	15	96	0	79	38	27	6	27	1.82	104395--104423	13	2.2	13	100	0	58	48	0	20	31	1.5	93722--93789	21	3.2	21	82	0	82	11	22	7	58	1.57	54823--54874	24	2.2	24	100	0	104	32	17	0	50	1.47
118744--118789	11	3.8	12	76	21	51	28	4	2	65	1.23	108716--108759	15	2.9	15	96	0	79	38	27	6	27	1.82	96148--96186	18	2.2	18	100	0	78	33	5	25	35	1.78	55211--55260	14	3	18	77	22	72	58	4	0	38	1.17
118823--118920	44	2.3	44	89	1	144	47	0	0	52	1	117233--117276	17	2.6	17	82	3	54	68	4	0	27	1.09	103562--103602	14	3.1	14	79	13	59	39	4	12	43	1.63	63080--63116	20	1.9	20	88	5	58	43	5	5	45	1.49
118816--118887	27	2.8	26	76	16	78	45	0	0	54	0.99	118836--118884	25	2	26	84	11	68	44	4	2	48	1.33	104236--104264	13	2.2	13	100	0	58	48	0	20	31	1.5	63081--63126	19	2.3	20	88	3	67	43	4	4	47	1.42
118819--118903	23	3.8	22	77	13	84	49	0	0	50	1	119494--119528	17	2.1	17	94	0	61	51	11	11	25	1.71	108564--108607	15	2.9	15	96	0	79	38	27	6	27	1.82	63145--63188	21	2.2	19	84	8	52	56	0	13	29	1.38
118823--118888	21	3.1	20	79	14	78	45	0	0	54	0.99	119576--119621	2	24	2	82	8	60	56	0	0	43	0.99	118472--118497	11	2.4	11	100	0	52	34	0	0	65	0.93	67473--67507	6	6.2	6	90	9	56	71	0	0	28	0.86
119119--119148	15	2	15	100	0	60	53	0	0	46	1	119576--119621	20	2.3	20	92	7	76	56	0	0	43	0.99	118660--118718	25	2.3	27	83	16	72	45	1	0	52	1.1	67475--67509	11	3.2	11	88	11	54	74	0	0	25	0.82
119552--119585	17	2	17	94	0	59	52	5	8	32	1.56	119724--119771	24	2	24	100	0	96	41	12	8	37	1.73	118910--118939	15	2	15	100	0	60	53	0	0	46	1	67473--67507	17	2.1	17	100	0	70	71	0	0	28	0.86
131209--131252	19	2.2	21	84	15	58	9	13	4	72	1.24	120296--120332	6	6.3	6	82	17	51	62	0	0	37	0.96	119142--119188	19	2.4	20	89	3	69	51	6	2	40	1.39	69589--69623	17	2	18	88	5	54	37	2	0	60	1.12
141025--141068	15	2.9	15	96	0	79	27	6	27	38	1.82	120305--120334	13	2.4	13	94	5	53	60	0	0	40	0.97	119349--119383	17	2.1	17	88	0	52	48	14	11	25	1.77	69631--69676	14	3.4	14	90	3	67	50	0	0	50	1
145361--145389	13	2.2	13	100	0	58	31	20	0	48	1.5	123924--123956	14	2.4	14	100	0	66	45	9	6	39	1.61	120112--120141	13	2.4	13	94	5	53	60	0	0	40	0.97	69632--69688	18	3.3	18	80	16	75	50	0	0	49	1
146029--146069	14	3.1	14	86	13	68	43	12	7	36	1.7	140998--141041	15	2.9	15	96	0	79	27	6	27	38	1.82	123711--123743	14	2.4	14	100	0	66	45	9	6	39	1.61	70619--70664	23	2	23	95	0	83	54	8	8	28	1.61
146029--146067	12	3.1	12	92	7	60	43	10	7	38	1.67	145334--145362	13	2.2	13	100	0	58	31	20	0	48	1.5	130906--130935	15	2	15	100	0	60	46	0	13	40	1.43	85105--85150	19	2.6	18	90	10	76	56	0	0	43	0.99
153407--153445	18	2.2	18	100	0	78	35	25	5	33	1.78	146002--146042	14	3.1	14	86	13	68	43	12	7	36	1.7	140788--140831	15	2.9	15	96	0	79	27	6	27	38	1.82	85106--85144	19	2.1	19	100	0	78	56	0	0	43	0.99
155825--155873	21	2.3	21	89	0	80	61	8	20	10	1.53	146002--146040	12	3.1	12	92	7	60	43	10	7	38	1.67	145131--145159	13	2.2	13	100	0	58	31	20	0	48	1.5	93683--93750	21	3.2	21	82	0	82	11	22	7	58	1.57
155825--155893	21	3.1	22	85	6	77	57	8	21	11	1.6	153429--153467	18	2.2	18	100	0	78	35	25	5	33	1.78	145793--145833	14	3.1	14	79	13	59	43	12	4	39	1.63	96082--96120	18	2.2	18	100	0	78	33	5	25	35	1.78
												155847--155895	21	2.3	21	89	0	80	61	8	20	10	1.53	153209--153247	18	2.2	18	100	0	78	35	25	5	33	1.78	117042--117077	13	2.8	13	91	8	56	30	2	0	66	1.06
												155847--155915	21	3.1	22	85	6	77	57	8	21	11	1.6	155607--155695	21	4.1	21	81	5	81	56	7	23	12	1.62	117042--117077	16	2.3	16	95	0	63	30	2	0	66	1.06
																																				117544--117582	7	5.4	7	82	17	53	71	0	0	28	0.86
																																				117673--117708	18	2	18	100	0	72	44	0	16	38	1.48
																																				117817--117889	22	3.1	22	68	22	58	50	4	1	43	1.29
																																				117829--117860	12	2.6	12	95	5	55	46	6	0	46	1.27
																																				117987--118024	17	2.4	15	87	12	58	10	5	0	84	0.77
																																				118841--118877	17	2.2	17	100	0	74	40	5	0	54	1.24
																																				118873--118897	12	2.1	12	100	0	50	48	8	0	44	1.32
																																				119008--119043	17	2.1	17	94	0	63	52	11	11	25	1.69
																																				119107--119156	24	2.1	24	81	7	57	42	0	2	56	1.11
																																				119183--119232	22	2.3	23	86	6	68	50	6	14	30	1.66
																																				123161--123185	13	1.9	13	100	0	50	0	8	0	92	0.4
																																				123848--123905	22	2.6	22	91	8	91	65	3	10	20	1.38
																																				126329--126375	21	2.2	21	96	0	85	48	0	4	46	1.21
																																				126633--126670	19	2	20	89	5	60	65	0	15	18	1.27
																																				152674--152712	18	2.2	18	100	0	78	35	25	5	33	1.78
																																				155045--155133	21	4.1	21	81	5	81	56	7	23	12	1.62
[truncated: 586 more columns]
