# Supplementary material for: Phylogenomic Analyses and DNA Barcoding Development Within Moraceae: Insights Into Genomic Features, Mutational Hotspots, and Adaptive Evolution
Source: Ecol Evol. 2025 Nov 9;15(11):e72399. doi: 10.1002/ece3.72399 (PMC12597254; doi:10.1002/ece3.72399)
Supplement: Supplementary file 8 — Table S8: Characteristics of the three matrices. [file ECE3-15-e72399-s001.xlsx]

## Sheet: Sheet1
Table S8 Characteristics of the three matrices
Sequence matrix	Length (bp)	informative site	Singleton site	Constant sites
Plasome	161067	19,443(12.07%)	19,156（11.89%）	122,468（76.04%）
CDS	73122	6,436(8.8%)	6,402(8.76%)	60,284（82.44%）
