# Supplementary material for: Phylogenomic Analyses and DNA Barcoding Development Within Moraceae: Insights Into Genomic Features, Mutational Hotspots, and Adaptive Evolution
Source: Ecol Evol. 2025 Nov 9;15(11):e72399. doi: 10.1002/ece3.72399 (PMC12597254; doi:10.1002/ece3.72399)
Supplement: Supplementary file 9 — Table S9: Summary of key node results for divergence time estimation based under a Bayesian approach implemented in BEAST for Moraceae. [file ECE3-15-e72399-s005.xlsx]

## Sheet: Sheet1
Table S9 Summary of key node results for divergence time estimation based under a Bayesian approach implemented in BEAST for Moraceae
Clade	Estimated Age (Ma)	confidence intervals (95% HPD) (Ma)	Time Range	Posterior probability
Moraceae	82.2	69.67-92.10	Early Cretaceous period	1
A	74.88	62.69-88.15	Early Cretaceous period	1
B	69.48	63.65-75.04	Early Cretaceous period	1
C	70.16	59.24-83.03	Early Cretaceous period	1
D	66.27	57.27-76.47	Paleocene	1
E	55.59	53.64-57.56	Eocene	1
Ficeae	49.01	46.01-52.03	Eocene	1
Antiarideae	17.1	0.00-46.27	Miocene	1
Dorstenieae	61.86	56.65-67.47	Paleocene	1
Moreae	40.02	37.98-42.13	Eocene	1
Artocarpeae	56.27	54.33-58.21	Eocene	1
Chlorophoreae	10.55	1.43-20.91	Miocene	1
