# Supplementary material for: Phylogenomic Analyses and DNA Barcoding Development Within Moraceae: Insights Into Genomic Features, Mutational Hotspots, and Adaptive Evolution
Source: Ecol Evol. 2025 Nov 9;15(11):e72399. doi: 10.1002/ece3.72399 (PMC12597254; doi:10.1002/ece3.72399)
Supplement: Supplementary file 10 — Table S10: (A) The condon type, number of codons, amino acid, and the relative synonymous codon usage (RSCU). (B) Analysis of the difference in preference coefficients within the genus Moraceae. (C) ENC, PR2 plots and Codon preference factor datas of protein‐coding genes in cp genomes of 53 Moraceae species. (D) Screening of 53 optimal codons from Moraceae plants. [file ECE3-15-e72399-s008.xlsx]

## Sheet: Table S10a
Table S10a The condon type, number of codons, amino acid, and the relative synonymous codon usage (RSCU).
Amino acid	Codon type	RSCU value	Number of codons	Percentage of codons	Number of codons encoding amino acids	Percentage of codons encoding amino acids
Phe	UUU	1.38	44688	0.0394637	64873	0.0618361
	UUC	0.62	20185	0.0178253
Leu	UUA	2	40244	0.0355393	120862	0.115204
	UUG	1.21	24410	0.0215563
	CUU	1.28	25713	0.022707
	CUC	0.35	7023	0.00620198
	CUA	0.8	16181	0.0142894
	CUG	0.36	7291	0.00643865
Ile	AUU	1.48	48948	0.0432257	99415	0.0947611
	AUC	0.56	18490	0.0163284
	AUA	0.97	31977	0.0282387
Met	AUG	1	25963	0.0229278	25963	0.0247476
Val	GUU	1.47	22565	0.019927	61413	0.0585381
	GUC	0.42	6408	0.00565887
	GUA	1.6	24613	0.0217356
	GUG	0.51	7827	0.00691198
Ser	UCU	1.74	24188	0.0213603	61154	0.0582912
	UCC	0.91	12782	0.0112877
	UCA	1.21	16931	0.0149517
	UCG	0.52	7253	0.00640509
Pro	CCU	1.58	18387	0.0162375	46628	0.0444452
	CCC	0.69	8069	0.00712569
	CCA	1.17	13585	0.0119968
	CCG	0.56	6587	0.00581695
Thr	ACU	1.68	23571	0.0208154	56147	0.0535186
	ACC	0.72	10111	0.00892897
	ACA	1.18	16529	0.0145967
	ACG	0.42	5936	0.00524205
Ala	GCU	1.85	27901	0.0246392	60264	0.0574429
	GCC	0.59	8962	0.0079143
	GCA	1.12	16853	0.0148828
	GCG	0.43	6548	0.00578251
Tyr	UAU	1.63	35315	0.0311865	43408	0.0413759
	UAC	0.37	8093	0.00714689
TER	UAA	1.71	1575	0.00139087	2138	0.00203791
	UAG	0.61	563	0.000497182
His	CAU	1.54	20778	0.0183489	26937	0.025676
	CAC	0.46	6159	0.00543898
Gln	CAA	1.57	32084	0.0283332	40779	0.03887
	CAG	0.43	8695	0.00767851
Asn	AAU	1.55	44332	0.0391494	57031	0.0543612
	AAC	0.45	12699	0.0112144
Lys	AAA	1.53	45600	0.0402691	59656	0.0568633
	AAG	0.47	14056	0.0124128
Asp	GAU	1.6	36746	0.0324502	45899	0.0437503
	GAC	0.4	9153	0.00808297
Glu	GAA	1.54	46491	0.041056	60484	0.0576526
	GAG	0.46	13993	0.0123571
Cys	UGU	1.53	9738	0.00859958	12718	0.0121226
	UGC	0.47	2980	0.00263162
Ter	UGA	0.67	615	0.000543103	615	0.00058621
Trp	UGG	1	20326	0.0179498	20326	0.0193745
Arg	CGU	1.37	15010	0.0132553	37856	0.0360838
	CGC	0.38	4210	0.00371783
	CGA	1.32	14435	0.0127475
	CGG	0.38	4201	0.00370988
Ser	AGU	1.25	17450	0.01541	22596	0.0215382
	AGC	0.37	5146	0.00454441
Arg	AGA	1.91	20860	0.0184214	27820	0.0265177
	AGG	0.63	6960	0.00614634
Gly	GGU	1.34	26040	0.0229958	77399	0.0737757
	GGC	0.42	8175	0.0072193
	GGA	1.62	31321	0.0276594
	GGG	0.61	11863	0.0104762

## Sheet: Table S10b
Table S10b Analysis of the difference in preference coefficients within the genus Moraceae
species	T3s	C3s	A3s	G3s	CAI	CBI	Fop	Nc	GC3s
Afromorus mesozygia	0.4782	0.1625	0.4402	0.1717	0.167	-0.106	0.35	48.73	0.255
Milicia excelsa	0.4772	0.1639	0.4389	0.173	0.167	-0.105	0.351	48.87	0.257
Milicia regia	0.4773	0.1637	0.4391	0.1731	0.167	-0.105	0.351	48.87	0.256
Morus alba	0.4777	0.1631	0.4399	0.1722	0.167	-0.106	0.35	48.81	0.255
Morus mongolica	0.4777	0.1631	0.4399	0.1723	0.167	-0.106	0.35	48.81	0.255
Morus cathayana	0.4777	0.1632	0.44	0.1722	0.167	-0.107	0.35	48.81	0.255
Morus indica	0.4779	0.1632	0.4398	0.1721	0.167	-0.106	0.35	48.82	0.255			T3s	C3s	A3s	G3s	CAI	CBI	Fop	Nc	GC3s
Morus celtidifolia	0.4774	0.1632	0.4404	0.1722	0.167	-0.107	0.35	48.8	0.255		T3s	1
Morus nigra	0.4782	0.163	0.4409	0.1722	0.168	-0.105	0.351	48.81	0.255		C3s	-0.861629	1
Morus notabilis	0.4779	0.1631	0.441	0.1725	0.167	-0.105	0.351	48.81	0.255		A3s	0.666849	-0.851102	1
Morus rubra	0.4777	0.1633	0.4415	0.1721	0.167	-0.105	0.351	48.79	0.255		G3s	-0.815937	0.72853	-0.742568	1
Morus bombycis	0.4777	0.1631	0.4409	0.1722	0.167	-0.105	0.351	48.82	0.255		CAI	-0.559654	0.792742	-0.694615	0.444778	1
paratrophis pendulinus	0.4777	0.163	0.4406	0.1718	0.167	-0.107	0.35	48.73	0.255		CBI	-0.643647	0.687165	-0.628485	0.372876	0.677087	1
Taxotrophis ilicifolia	0.477	0.1635	0.4422	0.1705	0.167	-0.105	0.351	48.7	0.254		Fop	-0.701277	0.773436	-0.649304	0.416765	0.751282	0.902306	1
Artocarpus communis	0.4777	0.1614	0.442	0.1718	0.167	-0.105	0.35	48.66	0.254		Nc	-0.877499	0.932609	-0.815395	0.877659	0.719789	0.556321	0.662503	1
Artocarpus camansi	0.4776	0.1612	0.4423	0.1716	0.166	-0.105	0.35	48.64	0.253		GC3s	-0.889037	0.93916	-0.896362	0.874901	0.68183	0.621348	0.682874	0.94087	1
Artocarpus heterophyllus	0.4767	0.1626	0.4411	0.1732	0.166	-0.107	0.35	48.8	0.256
Artocarpus integer	0.4769	0.1621	0.4408	0.1729	0.166	-0.107	0.35	48.76	0.255
Artocarpus hypargyreus	0.4788	0.1608	0.4421	0.1723	0.166	-0.109	0.349	48.66	0.253
Artocarpus petelotii	0.478	0.1605	0.4427	0.1722	0.166	-0.108	0.349	48.65	0.253
Artocarpus tonkinensis	0.4779	0.1606	0.4425	0.1722	0.166	-0.108	0.349	48.66	0.253
Artocarpus gomezianus	0.4791	0.1604	0.4427	0.1712	0.166	-0.109	0.349	48.59	0.252
Pseudostreblus indicus	0.4781	0.1627	0.4392	0.1721	0.167	-0.105	0.351	48.74	0.255
Antiaris toxicaria	0.4785	0.1607	0.442	0.1713	0.166	-0.108	0.349	48.53	0.253
Olmedia aspera	0.4789	0.1598	0.444	0.1702	0.166	-0.108	0.349	48.38	0.251
Ficus adhatodifolia	0.4801	0.1598	0.4428	0.1697	0.166	-0.108	0.349	48.36	0.251
Ficus maxima	0.4796	0.1602	0.4423	0.1701	0.166	-0.108	0.349	48.41	0.252
Ficus auriculata	0.4796	0.1598	0.442	0.1705	0.166	-0.107	0.349	48.37	0.252
Ficus oligodon	0.4799	0.1596	0.4414	0.1708	0.166	-0.107	0.349	48.38	0.252
Ficus carica	0.4796	0.1597	0.4425	0.1706	0.166	-0.108	0.349	48.4	0.252
Ficus cyrtophylla	0.4793	0.1602	0.4424	0.1701	0.166	-0.108	0.349	48.41	0.252
Ficus erecta	0.4794	0.16	0.4424	0.1702	0.166	-0.108	0.349	48.42	0.252
Ficus vasculosa	0.4778	0.1613	0.4416	0.1707	0.166	-0.105	0.35	48.5	0.253
Ficus tikoua	0.48	0.1595	0.4418	0.1709	0.166	-0.107	0.349	48.4	0.252
Ficus microcarpa	0.4794	0.1598	0.4423	0.1705	0.166	-0.108	0.349	48.38	0.252
Ficus microdictya	0.4788	0.1602	0.4422	0.1706	0.166	-0.107	0.349	48.42	0.252
Ficus tinctoria	0.4795	0.1599	0.4417	0.1705	0.166	-0.108	0.349	48.41	0.252
Ficus religiosa	0.4794	0.16	0.4423	0.1703	0.166	-0.108	0.349	48.4	0.252
Ficus pumila	0.4788	0.1601	0.4422	0.1705	0.166	-0.108	0.349	48.39	0.252
Ficus aurea	0.48	0.1596	0.4425	0.1703	0.166	-0.107	0.349	48.35	0.251
Ficus cyathistipula	0.4801	0.1594	0.4428	0.1702	0.165	-0.109	0.348	48.34	0.251
Ficus sagittata	0.4783	0.1607	0.4407	0.1722	0.165	-0.109	0.348	48.48	0.254
Allaeanthus kurzii	0.4782	0.1613	0.4427	0.17	0.166	-0.107	0.35	48.46	0.253
Allaeanthus luzonicus	0.4793	0.1605	0.4423	0.1706	0.166	-0.108	0.349	48.44	0.252
B.kazinoki x B.papyrifera	0.4791	0.1597	0.4434	0.1707	0.166	-0.108	0.349	48.41	0.251
Broussonetia monoica	0.4791	0.1597	0.4432	0.1709	0.166	-0.109	0.349	48.43	0.252
Broussonetia kaempteri	0.4787	0.1595	0.4437	0.1714	0.166	-0.108	0.349	48.42	0.252
Broussonetia papyrifera	0.4791	0.1594	0.4441	0.1698	0.165	-0.108	0.349	48.38	0.251
Malaisia scandens	0.477	0.1617	0.4413	0.1723	0.166	-0.104	0.351	48.56	0.254
Maclura cochinchinensis	0.4766	0.1626	0.4393	0.1736	0.167	-0.106	0.35	48.84	0.256
Maclura tricuspidata	0.4767	0.1623	0.4396	0.1739	0.166	-0.107	0.35	48.87	0.256
Dorstenia contrajerva	0.4805	0.1583	0.4446	0.1709	0.165	-0.113	0.346	48.32	0.25
Fatoua villosa	0.4807	0.1584	0.4436	0.1685	0.166	-0.108	0.35	48.24	0.249

## Sheet: Table S10c
Table S10c ENC, PR2 plots and Codon preference factor datas of protein-coding genes in cp genomes of 53 Moraceae species.
species	gene	clade	tribe	ENC	GC3s	T3s	C3s	A3s	G3s	ENCexp	(ENCexp-ENC)/ENCexp	A3/(A3+T3)	G3/(G3+C3)	CAI	CBI	Fop	Nc
Afromorus mesozygia	accD	Two	Moreae	45.32	0.242	0.5787	0.1453	0.3731	0.1886	48.0463	0.0567437	0.391994	0.56484	0.185	-0.218	0.306	45.32
Afromorus mesozygia	atpA	Two	Moreae	43.53	0.228	0.5101	0.1156	0.4155	0.1741	46.9833	0.0735005	0.448898	0.600967	0.212	-0.015	0.407	43.53
Afromorus mesozygia	atpB	Two	Moreae	47.41	0.257	0.4558	0.1637	0.4348	0.1571	49.1751	0.0358947	0.48821	0.489713	0.202	-0.033	0.39	47.41
Afromorus mesozygia	atpE	Two	Moreae	55.42	0.304	0.4381	0.1619	0.3905	0.2308	52.5786	-0.0540409	0.471277	0.587726	0.156	-0.071	0.368	55.42		ENCexp=2＋GC3s＋29/[GC3s2＋(1-GC3s)2
Afromorus mesozygia	atpF	Two	Moreae	46.62	0.289	0.4056	0.1678	0.4895	0.2154	51.5215	0.0951347	0.546866	0.562109	0.138	-0.16	0.322	46.62
Afromorus mesozygia	atpI	Two	Moreae	49.88	0.244	0.4623	0.1981	0.4271	0.0958	48.1976	-0.0349073	0.480211	0.325961	0.175	-0.018	0.382	49.88
Afromorus mesozygia	ccsA	Two	Moreae	45.31	0.221	0.4758	0.1264	0.4581	0.1658	46.4498	0.0245374	0.490524	0.56742	0.127	-0.272	0.245	45.31
Afromorus mesozygia	cemA	Two	Moreae	48.19	0.245	0.5355	0.1913	0.4088	0.1374	48.2731	0.00172131	0.432913	0.41801	0.189	-0.089	0.356	48.19
Afromorus mesozygia	clpP	Two	Moreae	57.37	0.272	0.4286	0.1948	0.4564	0.1481	50.2878	-0.140834	0.515706	0.431904	0.192	-0.071	0.364	57.37
Afromorus mesozygia	matK	Two	Moreae	48.16	0.245	0.5	0.1538	0.4633	0.1809	48.2731	0.00234278	0.480951	0.540484	0.155	-0.183	0.301	48.16
Afromorus mesozygia	ndhA	Two	Moreae	43.81	0.194	0.4744	0.1378	0.4702	0.1029	44.3898	0.0130618	0.497777	0.427503	0.145	-0.128	0.317	43.81
Afromorus mesozygia	ndhB	Two	Moreae	47.99	0.281	0.4374	0.2096	0.4171	0.1392	50.9451	0.0580053	0.488122	0.399083	0.173	-0.063	0.37	47.99
Afromorus mesozygia	ndhC	Two	Moreae	35.74	0.165	0.5259	0.0862	0.4639	0.1375	42.1954	0.152988	0.468681	0.614662	0.178	-0.155	0.307	35.74
Afromorus mesozygia	ndhD	Two	Moreae	47.23	0.214	0.4638	0.1403	0.4601	0.1293	45.9156	-0.0286275	0.497998	0.479599	0.142	-0.139	0.316	47.23
Afromorus mesozygia	ndhE	Two	Moreae	49.36	0.247	0.5393	0.1685	0.3378	0.1475	48.424	-0.0193288	0.385133	0.466772	0.154	-0.162	0.309	49.36
Afromorus mesozygia	ndhF	Two	Moreae	41.61	0.169	0.5651	0.0919	0.4312	0.1345	42.496	0.020848	0.432801	0.594081	0.142	-0.192	0.292	41.61
Afromorus mesozygia	ndhG	Two	Moreae	47.55	0.235	0.45	0.1375	0.4394	0.1698	47.5157	-0.000722666	0.494041	0.552555	0.122	-0.261	0.235	47.55
Afromorus mesozygia	ndhH	Two	Moreae	49.07	0.217	0.4725	0.1359	0.4965	0.1557	46.1445	-0.0633976	0.512384	0.533951	0.16	-0.071	0.361	49.07
Afromorus mesozygia	ndhI	Two	Moreae	45.99	0.206	0.5809	0.1471	0.4248	0.1368	45.3048	-0.0151234	0.422392	0.48186	0.211	-0.114	0.35	45.99
Afromorus mesozygia	ndhJ	Two	Moreae	41.02	0.255	0.4961	0.1417	0.4324	0.2083	49.0254	0.163291	0.465697	0.595143	0.159	-0.167	0.309	41.02
Afromorus mesozygia	ndhK	Two	Moreae	52.63	0.241	0.4915	0.1525	0.43	0.1551	47.9706	-0.0971294	0.46663	0.504226	0.171	-0.131	0.344	52.63
Afromorus mesozygia	petA	Two	Moreae	57.35	0.32	0.4651	0.1783	0.3682	0.2466	53.6656	-0.0686546	0.441858	0.580372	0.173	-0.077	0.358	57.35
Afromorus mesozygia	petB	Two	Moreae	40.96	0.206	0.5419	0.1117	0.3765	0.1429	45.3048	0.0959023	0.409952	0.561273	0.226	-0.038	0.377	40.96
Afromorus mesozygia	petD	Two	Moreae	40.96	0.231	0.4255	0.1348	0.4724	0.1466	47.2116	0.132417	0.526116	0.520967	0.157	-0.16	0.276	40.96
Afromorus mesozygia	psaA	Two	Moreae	50.09	0.279	0.4703	0.1857	0.3866	0.161	50.7998	0.0139722	0.451161	0.464378	0.194	-0.105	0.354	50.09
Afromorus mesozygia	psaB	Two	Moreae	48.29	0.274	0.4952	0.1619	0.3716	0.1901	50.4346	0.0425223	0.428703	0.540057	0.174	-0.105	0.356	48.29
Afromorus mesozygia	psbA	Two	Moreae	39.02	0.266	0.5526	0.2336	0.2976	0.0766	49.845	0.217174	0.350035	0.246937	0.309	0.186	0.526	39.02
Afromorus mesozygia	psbB	Two	Moreae	47.05	0.268	0.4943	0.1609	0.3683	0.172	49.993	0.0588682	0.426965	0.516672	0.191	-0.057	0.383	47.05
Afromorus mesozygia	psbC	Two	Moreae	46.85	0.279	0.4741	0.1827	0.369	0.1536	50.7998	0.077752	0.437671	0.456735	0.195	-0.01	0.402	46.85
Afromorus mesozygia	psbD	Two	Moreae	42.66	0.257	0.5267	0.1967	0.3607	0.113	49.1751	0.132488	0.406468	0.364869	0.261	0.078	0.462	42.66
Afromorus mesozygia	rbcL	Two	Moreae	45.14	0.226	0.5394	0.1552	0.4061	0.1298	46.831	0.0361076	0.429508	0.455439	0.248	0.016	0.431	45.14
Afromorus mesozygia	rpl14	Two	Moreae	54.47	0.299	0.3983	0.1905	0.4344	0.18	52.23	-0.0428881	0.521676	0.48583	0.142	-0.09	0.362	54.47
Afromorus mesozygia	rpl16	Two	Moreae	45.17	0.21	0.43	0.15	0.5204	0.1205	45.6102	0.00965091	0.547559	0.445471	0.151	-0.086	0.353	45.17
Afromorus mesozygia	rpl2	Two	Moreae	37.3	0.175	0.3519	0.1667	0.6	0.0421	42.9483	0.131514	0.630318	0.201628	0.113	-0.102	0.357	37.3
Afromorus mesozygia	rpl20	Two	Moreae	46.33	0.211	0.4898	0.0918	0.4516	0.1899	45.6865	-0.0140846	0.479711	0.674121	0.108	-0.148	0.316	46.33
Afromorus mesozygia	rpoA	Two	Moreae	48.69	0.225	0.4648	0.1602	0.5165	0.1435	46.7548	-0.0413915	0.526343	0.472506	0.147	-0.138	0.33	48.69
Afromorus mesozygia	rpoB	Two	Moreae	47.68	0.261	0.4575	0.1321	0.4549	0.2144	49.4737	0.0362549	0.498575	0.618759	0.149	-0.123	0.339	47.68
Afromorus mesozygia	rpoC1	Two	Moreae	47.89	0.246	0.4791	0.1525	0.4608	0.1759	48.3486	0.00948493	0.490265	0.535627	0.148	-0.145	0.323	47.89
Afromorus mesozygia	rpoC2	Two	Moreae	49.91	0.266	0.4477	0.1689	0.4662	0.1862	49.845	-0.0013031	0.510121	0.524359	0.157	-0.149	0.329	49.91
Afromorus mesozygia	rps11	Two	Moreae	50.54	0.239	0.4869	0.1099	0.4489	0.2185	47.8191	-0.056899	0.479697	0.665347	0.176	-0.135	0.341	50.54
Afromorus mesozygia	rps12	Two	Moreae	49.17	0.223	0.4452	0.1871	0.5449	0.1259	46.6023	-0.0550984	0.550348	0.402236	0.177	-0.102	0.364	49.17
Afromorus mesozygia	rps14	Two	Moreae	48.35	0.217	0.4872	0.141	0.4847	0.1409	46.1445	-0.0477944	0.498714	0.499823	0.157	-0.026	0.384	48.35
Afromorus mesozygia	rps18	Two	Moreae	44.43	0.221	0.425	0.15	0.5039	0.1271	46.4498	0.0434826	0.54247	0.458679	0.192	-0.04	0.396	44.43
Afromorus mesozygia	rps2	Two	Moreae	37.33	0.238	0.4196	0.1875	0.4952	0.1149	47.7433	0.218111	0.541321	0.37996	0.122	0.044	0.431	37.33
Afromorus mesozygia	rps3	Two	Moreae	50.18	0.235	0.4034	0.1513	0.469	0.1262	47.5157	-0.0560728	0.537597	0.454775	0.138	-0.129	0.333	50.18
Afromorus mesozygia	rps4	Two	Moreae	49.69	0.322	0.4381	0.2095	0.3673	0.1868	53.7981	0.0763618	0.456047	0.47136	0.164	-0.081	0.364	49.69
Afromorus mesozygia	rps7	Two	Moreae	37.82	0.302	0.3816	0.1316	0.4634	0.25	52.4396	0.27879	0.548402	0.655136	0.115	-0.175	0.302	37.82
Afromorus mesozygia	rps8	Two	Moreae	37.8	0.212	0.5443	0.0886	0.4167	0.1892	45.7629	0.174003	0.433611	0.681066	0.11	-0.161	0.303	37.8
Afromorus mesozygia	ycf1	Two	Moreae	45.2	0.209	0.4971	0.1517	0.5694	0.1494	45.5338	0.00733164	0.533896	0.496181	0.163	-0.123	0.351	45.2
Afromorus mesozygia	ycf2	Two	Moreae	52.91	0.344	0.4406	0.2151	0.4003	0.2564	55.1989	0.0414663	0.476038	0.543796	0.158	-0.128	0.342	52.91
Afromorus mesozygia	ycf3	Two	Moreae	58.72	0.286	0.4511	0.1955	0.4661	0.1942	51.3063	-0.144499	0.508177	0.498332	0.162	-0.157	0.348	58.72
Afromorus mesozygia	ycf4	Two	Moreae	52.44	0.28	0.4967	0.1699	0.3676	0.2035	50.8725	-0.0308125	0.425315	0.544992	0.159	-0.053	0.377	52.44
Milicia regia	accD	Two	Moreae	46.06	0.248	0.5738	0.1453	0.3713	0.2	48.4994	0.0502976	0.392868	0.579206	0.183	-0.214	0.308	46.06
Milicia regia	atpA	Two	Moreae	44.48	0.232	0.5025	0.1231	0.4178	0.1715	47.2877	0.0593745	0.453982	0.582145	0.21	-0.016	0.407	44.48
Milicia regia	atpB	Two	Moreae	47.32	0.259	0.457	0.1634	0.4312	0.16	49.3245	0.0406399	0.485476	0.494743	0.199	-0.033	0.39	47.32
Milicia regia	atpE	Two	Moreae	54.67	0.304	0.4476	0.1524	0.381	0.2418	52.5786	-0.0397766	0.459812	0.613394	0.151	-0.098	0.352	54.67
Milicia regia	atpF	Two	Moreae	46.32	0.289	0.4126	0.1678	0.4825	0.2154	51.5215	0.100958	0.539046	0.562109	0.143	-0.141	0.333	46.32
Milicia regia	atpI	Two	Moreae	49.09	0.235	0.467	0.1934	0.4323	0.0898	47.5157	-0.033133	0.480707	0.31709	0.172	-0.032	0.374	49.09
Milicia regia	ccsA	Two	Moreae	47.31	0.216	0.4833	0.1267	0.4661	0.1604	46.0682	-0.0269552	0.490942	0.55869	0.131	-0.267	0.249	47.31
Milicia regia	cemA	Two	Moreae	47.31	0.241	0.5323	0.1882	0.4172	0.1343	47.9706	0.0137718	0.439389	0.416434	0.182	-0.112	0.341	47.31
Milicia regia	clpP	Two	Moreae	57.12	0.277	0.4221	0.2013	0.4564	0.1481	50.654	-0.12765	0.519522	0.423869	0.189	-0.071	0.364	57.12
Milicia regia	matK	Two	Moreae	48.54	0.251	0.4964	0.1574	0.4618	0.1854	48.7252	0.00380111	0.481945	0.54084	0.154	-0.185	0.3	48.54
Milicia regia	ndhA	Two	Moreae	42.8	0.189	0.4776	0.1346	0.4737	0.0984	44.0094	0.0274798	0.49795	0.422318	0.147	-0.118	0.323	42.8
Milicia regia	ndhB	Two	Moreae	48.46	0.281	0.4384	0.21	0.4171	0.1392	50.9451	0.0487797	0.487551	0.398625	0.174	-0.064	0.37	48.46
Milicia regia	ndhC	Two	Moreae	35.74	0.165	0.5259	0.0862	0.4639	0.1375	42.1954	0.152988	0.468681	0.614662	0.178	-0.155	0.307	35.74
Milicia regia	ndhD	Two	Moreae	49.53	0.235	0.4568	0.1537	0.4511	0.1454	47.5157	-0.0423931	0.496861	0.486125	0.148	-0.132	0.324	49.53
Milicia regia	ndhE	Two	Moreae	53.61	0.268	0.5281	0.191	0.3243	0.1475	49.993	-0.0723502	0.380455	0.435746	0.163	-0.127	0.33	53.61
Milicia regia	ndhF	Two	Moreae	41.28	0.166	0.569	0.091	0.4309	0.1309	42.2704	0.023431	0.430943	0.589905	0.14	-0.191	0.292	41.28
Milicia regia	ndhG	Two	Moreae	48.74	0.241	0.45	0.1375	0.4318	0.1792	47.9706	-0.0160381	0.48968	0.565835	0.124	-0.248	0.241	48.74
Milicia regia	ndhH	Two	Moreae	49.19	0.22	0.4693	0.1392	0.4965	0.1551	46.3735	-0.0607358	0.514082	0.527013	0.159	-0.071	0.361	49.19
Milicia regia	ndhI	Two	Moreae	47.54	0.231	0.5588	0.1691	0.4159	0.1474	47.2116	-0.00695534	0.426695	0.465719	0.205	-0.125	0.344	47.54
Milicia regia	ndhJ	Two	Moreae	41.11	0.268	0.4921	0.1429	0.4196	0.2268	49.993	0.177685	0.460239	0.61347	0.163	-0.156	0.315	41.11
Milicia regia	ndhK	Two	Moreae	52.57	0.259	0.4831	0.1568	0.4155	0.1765	49.3245	-0.065798	0.462386	0.529553	0.169	-0.131	0.344	52.57
Milicia regia	petA	Two	Moreae	57.2	0.329	0.4612	0.1822	0.3619	0.2568	54.2555	-0.0542715	0.439679	0.584966	0.175	-0.07	0.364	57.2
Milicia regia	petB	Two	Moreae	41.17	0.216	0.5363	0.1229	0.3704	0.1429	46.0682	0.106325	0.408514	0.537622	0.219	-0.047	0.372	41.17
Milicia regia	petD	Two	Moreae	40.83	0.231	0.4326	0.1348	0.4646	0.1466	47.2116	0.135171	0.517833	0.520967	0.159	-0.139	0.288	40.83
Milicia regia	psaA	Two	Moreae	49.56	0.279	0.4711	0.1869	0.3848	0.159	50.7998	0.0244053	0.449585	0.45967	0.196	-0.102	0.355	49.56
Milicia regia	psaB	Two	Moreae	47.83	0.273	0.4968	0.1603	0.3709	0.1897	50.3612	0.0502617	0.427452	0.542	0.175	-0.108	0.355	47.83
Milicia regia	psbA	Two	Moreae	38.99	0.269	0.5493	0.2368	0.2976	0.0766	50.0668	0.221241	0.351399	0.244416	0.311	0.191	0.529	38.99
Milicia regia	psbB	Two	Moreae	47.07	0.268	0.4943	0.1632	0.3683	0.1686	49.993	0.0584682	0.426965	0.508137	0.192	-0.053	0.385	47.07
Milicia regia	psbC	Two	Moreae	47.09	0.281	0.4741	0.1827	0.3662	0.1566	50.9451	0.0756714	0.435797	0.461538	0.195	-0.014	0.4	47.09
Milicia regia	psbD	Two	Moreae	43.19	0.263	0.5233	0.2	0.3566	0.1174	49.6225	0.129628	0.405273	0.36988	0.263	0.083	0.465	43.19
Milicia regia	rbcL	Two	Moreae	44.19	0.224	0.542	0.1527	0.4061	0.1298	46.6785	0.053312	0.42833	0.459469	0.249	0.008	0.427	44.19
Milicia regia	rpl14	Two	Moreae	54.47	0.299	0.3983	0.1905	0.4344	0.18	52.23	-0.0428881	0.521676	0.48583	0.142	-0.09	0.362	54.47
Milicia regia	rpl16	Two	Moreae	47.58	0.218	0.43	0.15	0.5102	0.1325	46.2209	-0.0294052	0.54265	0.469027	0.154	-0.072	0.361	47.58
Milicia regia	rpl2	Two	Moreae	36.17	0.183	0.3426	0.1759	0.5946	0.0412	43.5538	0.169532	0.634443	0.189774	0.12	-0.087	0.365	36.17
Milicia regia	rpl20	Two	Moreae	43.52	0.219	0.4845	0.1031	0.4516	0.1899	46.2972	0.0599858	0.482427	0.648123	0.114	-0.104	0.342	43.52
Milicia regia	rpoA	Two	Moreae	48.26	0.231	0.4609	0.1602	0.5144	0.1531	47.2116	-0.0222058	0.527427	0.488669	0.143	-0.135	0.332	48.26
Milicia regia	rpoB	Two	Moreae	47.75	0.259	0.4587	0.1297	0.4561	0.2147	49.3245	0.0319221	0.498579	0.623403	0.149	-0.123	0.339	47.75
Milicia regia	rpoC1	Two	Moreae	47.96	0.242	0.4809	0.1506	0.4648	0.1726	48.0463	0.00179668	0.491488	0.534035	0.146	-0.15	0.321	47.96
Milicia regia	rpoC2	Two	Moreae	49.83	0.268	0.4485	0.1724	0.4642	0.1842	49.993	0.00326043	0.508601	0.516545	0.157	-0.147	0.33	49.83
Milicia regia	rps11	Two	Moreae	48.42	0.235	0.4921	0.1047	0.4489	0.2185	47.5157	-0.0190324	0.477046	0.676052	0.177	-0.136	0.341	48.42
Milicia regia	rps12	Two	Moreae	49.17	0.223	0.4452	0.1871	0.5449	0.1259	46.6023	-0.0550984	0.550348	0.402236	0.177	-0.102	0.364	49.17
Milicia regia	rps14	Two	Moreae	48.31	0.222	0.4808	0.1474	0.4817	0.1391	46.526	-0.0383435	0.500468	0.485515	0.16	-0.01	0.394	48.31
Milicia regia	rps18	Two	Moreae	44.43	0.221	0.425	0.15	0.5039	0.1271	46.4498	0.0434826	0.54247	0.458679	0.192	-0.04	0.396	44.43
Milicia regia	rps2	Two	Moreae	36.38	0.229	0.4248	0.177	0.5	0.1163	47.0594	0.226935	0.540657	0.396522	0.121	0.042	0.427	36.38
Milicia regia	rps3	Two	Moreae	50.25	0.25	0.3866	0.1597	0.469	0.1359	48.65	-0.032888	0.548153	0.459743	0.133	-0.142	0.326	50.25
Milicia regia	rps4	Two	Moreae	51.23	0.322	0.4381	0.2	0.3673	0.1978	53.7981	0.0477363	0.456047	0.497235	0.17	-0.067	0.372	51.23
Milicia regia	rps7	Two	Moreae	39.65	0.312	0.3816	0.1316	0.4512	0.2597	53.1279	0.253687	0.541787	0.663685	0.122	-0.161	0.312	39.65
Milicia regia	rps8	Two	Moreae	39.11	0.232	0.519	0.0886	0.4167	0.2162	47.2877	0.172935	0.445335	0.709318	0.1	-0.195	0.283	39.11
Milicia regia	ycf1	Two	Moreae	45.61	0.211	0.4949	0.1529	0.5684	0.1514	45.6865	0.00167496	0.534562	0.497535	0.163	-0.118	0.353	45.61
Milicia regia	ycf2	Two	Moreae	52.71	0.343	0.4406	0.2146	0.4013	0.2555	55.1377	0.044029	0.47666	0.543501	0.157	-0.13	0.341	52.71
Milicia regia	ycf3	Two	Moreae	60.48	0.286	0.4511	0.1955	0.4661	0.1942	51.3063	-0.178803	0.508177	0.498332	0.165	-0.146	0.354	60.48
Milicia regia	ycf4	Two	Moreae	52.56	0.286	0.4902	0.1765	0.3676	0.2035	51.3063	-0.0244362	0.428538	0.535526	0.16	-0.043	0.383	52.56
Milicia excelsa	accD	Two	Moreae	45.97	0.246	0.5746	0.1418	0.3713	0.2	48.3486	0.0491965	0.392536	0.585138	0.183	-0.215	0.307	45.97
Milicia excelsa	atpA	Two	Moreae	44.48	0.232	0.5025	0.1231	0.4178	0.1715	47.2877	0.0593745	0.453982	0.582145	0.21	-0.016	0.407	44.48
Milicia excelsa	atpB	Two	Moreae	47.32	0.259	0.457	0.1634	0.4312	0.16	49.3245	0.0406399	0.485476	0.494743	0.199	-0.033	0.39	47.32
Milicia excelsa	atpE	Two	Moreae	54.67	0.304	0.4476	0.1524	0.381	0.2418	52.5786	-0.0397766	0.459812	0.613394	0.151	-0.098	0.352	54.67
Milicia excelsa	atpF	Two	Moreae	46.32	0.289	0.4126	0.1678	0.4825	0.2154	51.5215	0.100958	0.539046	0.562109	0.143	-0.141	0.333	46.32
Milicia excelsa	atpI	Two	Moreae	49.09	0.235	0.467	0.1934	0.4323	0.0898	47.5157	-0.033133	0.480707	0.31709	0.172	-0.032	0.374	49.09
Milicia excelsa	ccsA	Two	Moreae	47.31	0.216	0.4833	0.1267	0.4661	0.1604	46.0682	-0.0269552	0.490942	0.55869	0.131	-0.267	0.249	47.31
Milicia excelsa	cemA	Two	Moreae	47.31	0.241	0.5323	0.1882	0.4172	0.1343	47.9706	0.0137718	0.439389	0.416434	0.182	-0.112	0.341	47.31
Milicia excelsa	clpP	Two	Moreae	57.12	0.277	0.4221	0.2013	0.4564	0.1481	50.654	-0.12765	0.519522	0.423869	0.189	-0.071	0.364	57.12
Milicia excelsa	matK	Two	Moreae	49.29	0.253	0.4964	0.1574	0.4602	0.1894	48.8754	-0.00848187	0.481079	0.546136	0.156	-0.183	0.302	49.29
Milicia excelsa	ndhA	Two	Moreae	42.8	0.189	0.4776	0.1346	0.4737	0.0984	44.0094	0.0274798	0.49795	0.422318	0.147	-0.118	0.323	42.8
Milicia excelsa	ndhB	Two	Moreae	48.46	0.281	0.4384	0.21	0.4171	0.1392	50.9451	0.0487797	0.487551	0.398625	0.174	-0.064	0.37	48.46
Milicia excelsa	ndhC	Two	Moreae	35.74	0.165	0.5259	0.0862	0.4639	0.1375	42.1954	0.152988	0.468681	0.614662	0.178	-0.155	0.307	35.74
Milicia excelsa	ndhD	Two	Moreae	49.53	0.235	0.4568	0.1537	0.4511	0.1454	47.5157	-0.0423931	0.496861	0.486125	0.148	-0.132	0.324	49.53
Milicia excelsa	ndhE	Two	Moreae	53.61	0.268	0.5281	0.191	0.3243	0.1475	49.993	-0.0723502	0.380455	0.435746	0.163	-0.127	0.33	53.61
Milicia excelsa	ndhF	Two	Moreae	41.22	0.164	0.569	0.091	0.4328	0.1288	42.1204	0.0213757	0.432022	0.585987	0.14	-0.191	0.292	41.22
Milicia excelsa	ndhG	Two	Moreae	52.48	0.263	0.4564	0.1701	0.4171	0.1818	49.6225	-0.0575855	0.477504	0.516624	0.133	-0.205	0.275	52.48
Milicia excelsa	ndhH	Two	Moreae	49.19	0.22	0.4693	0.1392	0.4965	0.1551	46.3735	-0.0607358	0.514082	0.527013	0.159	-0.071	0.361	49.19
Milicia excelsa	ndhI	Two	Moreae	47.54	0.231	0.5588	0.1691	0.4159	0.1474	47.2116	-0.00695534	0.426695	0.465719	0.205	-0.125	0.344	47.54
Milicia excelsa	ndhJ	Two	Moreae	41.11	0.268	0.4921	0.1429	0.4196	0.2268	49.993	0.177685	0.460239	0.61347	0.163	-0.156	0.315	41.11
Milicia excelsa	ndhK	Two	Moreae	52.57	0.259	0.4831	0.1568	0.4155	0.1765	49.3245	-0.065798	0.462386	0.529553	0.169	-0.131	0.344	52.57
Milicia excelsa	petA	Two	Moreae	57.2	0.329	0.4612	0.1822	0.3619	0.2568	54.2555	-0.0542715	0.439679	0.584966	0.175	-0.07	0.364	57.2
Milicia excelsa	petB	Two	Moreae	41.17	0.216	0.5363	0.1229	0.3704	0.1429	46.0682	0.106325	0.408514	0.537622	0.219	-0.047	0.372	41.17
Milicia excelsa	petD	Two	Moreae	40.83	0.231	0.4326	0.1348	0.4646	0.1466	47.2116	0.135171	0.517833	0.520967	0.159	-0.139	0.288	40.83
Milicia excelsa	psaA	Two	Moreae	49.56	0.279	0.4711	0.1869	0.3848	0.159	50.7998	0.0244053	0.449585	0.45967	0.196	-0.102	0.355	49.56
Milicia excelsa	psaB	Two	Moreae	47.69	0.271	0.4968	0.1603	0.3728	0.1875	50.2142	0.0502693	0.428703	0.539103	0.175	-0.108	0.355	47.69
Milicia excelsa	psbA	Two	Moreae	38.99	0.269	0.5493	0.2368	0.2976	0.0766	50.0668	0.221241	0.351399	0.244416	0.311	0.191	0.529	38.99
Milicia excelsa	psbB	Two	Moreae	47.07	0.268	0.4943	0.1632	0.3683	0.1686	49.993	0.0584682	0.426965	0.508137	0.192	-0.053	0.385	47.07
Milicia excelsa	psbC	Two	Moreae	47.09	0.281	0.4741	0.1827	0.3662	0.1566	50.9451	0.0756714	0.435797	0.461538	0.195	-0.014	0.4	47.09
Milicia excelsa	psbD	Two	Moreae	43.19	0.263	0.5233	0.2	0.3566	0.1174	49.6225	0.129628	0.405273	0.36988	0.263	0.083	0.465	43.19
Milicia excelsa	rbcL	Two	Moreae	44.19	0.224	0.542	0.1527	0.4061	0.1298	46.6785	0.053312	0.42833	0.459469	0.249	0.008	0.427	44.19
Milicia excelsa	rpl14	Two	Moreae	54.47	0.299	0.3983	0.1905	0.4344	0.18	52.23	-0.0428881	0.521676	0.48583	0.142	-0.09	0.362	54.47
Milicia excelsa	rpl16	Two	Moreae	47.58	0.218	0.43	0.15	0.5102	0.1325	46.2209	-0.0294052	0.54265	0.469027	0.154	-0.072	0.361	47.58
Milicia excelsa	rpl2	Two	Moreae	36.17	0.183	0.3426	0.1759	0.5946	0.0412	43.5538	0.169532	0.634443	0.189774	0.12	-0.087	0.365	36.17
Milicia excelsa	rpl20	Two	Moreae	43.36	0.219	0.4796	0.102	0.4516	0.1899	46.2972	0.0634417	0.484966	0.650565	0.108	-0.116	0.333	43.36
Milicia excelsa	rpoA	Two	Moreae	48.52	0.228	0.4591	0.1595	0.5164	0.1476	46.9833	-0.0327074	0.52937	0.480625	0.143	-0.139	0.329	48.52
Milicia excelsa	rpoB	Two	Moreae	47.87	0.26	0.4575	0.1309	0.4561	0.2147	49.3991	0.0309548	0.499234	0.621238	0.149	-0.123	0.339	47.87
Milicia excelsa	rpoC1	Two	Moreae	47.96	0.242	0.4809	0.1506	0.4648	0.1726	48.0463	0.00179668	0.491488	0.534035	0.146	-0.15	0.321	47.96
Milicia excelsa	rpoC2	Two	Moreae	49.83	0.268	0.4485	0.1724	0.4642	0.1842	49.993	0.00326043	0.508601	0.516545	0.157	-0.147	0.33	49.83
Milicia excelsa	rps11	Two	Moreae	48.42	0.235	0.4921	0.1047	0.4489	0.2185	47.5157	-0.0190324	0.477046	0.676052	0.177	-0.136	0.341	48.42
Milicia excelsa	rps12	Two	Moreae	49.17	0.223	0.4452	0.1871	0.5449	0.1259	46.6023	-0.0550984	0.550348	0.402236	0.177	-0.102	0.364	49.17
Milicia excelsa	rps14	Two	Moreae	48.31	0.222	0.4808	0.1474	0.4817	0.1391	46.526	-0.0383435	0.500468	0.485515	0.16	-0.01	0.394	48.31
Milicia excelsa	rps18	Two	Moreae	44.43	0.221	0.425	0.15	0.5039	0.1271	46.4498	0.0434826	0.54247	0.458679	0.192	-0.04	0.396	44.43
Milicia excelsa	rps2	Two	Moreae	36.38	0.229	0.4248	0.177	0.5	0.1163	47.0594	0.226935	0.540657	0.396522	0.121	0.042	0.427	36.38
Milicia excelsa	rps3	Two	Moreae	50.25	0.25	0.3866	0.1597	0.469	0.1359	48.65	-0.032888	0.548153	0.459743	0.133	-0.142	0.326	50.25
Milicia excelsa	rps4	Two	Moreae	51.23	0.322	0.4381	0.2	0.3673	0.1978	53.7981	0.0477363	0.456047	0.497235	0.17	-0.067	0.372	51.23
Milicia excelsa	rps7	Two	Moreae	39.65	0.312	0.3816	0.1316	0.4512	0.2597	53.1279	0.253687	0.541787	0.663685	0.122	-0.161	0.312	39.65
Milicia excelsa	rps8	Two	Moreae	39.11	0.232	0.519	0.0886	0.4167	0.2162	47.2877	0.172935	0.445335	0.709318	0.1	-0.195	0.283	39.11
Milicia excelsa	ycf1	Two	Moreae	45.7	0.211	0.4961	0.1515	0.5663	0.1523	45.6865	-0.000294982	0.533038	0.501317	0.163	-0.119	0.352	45.7
Milicia excelsa	ycf2	Two	Moreae	52.71	0.343	0.4406	0.2146	0.4013	0.2555	55.1377	0.044029	0.47666	0.543501	0.157	-0.13	0.341	52.71
Milicia excelsa	ycf3	Two	Moreae	60.48	0.286	0.4511	0.1955	0.4661	0.1942	51.3063	-0.178803	0.508177	0.498332	0.165	-0.146	0.354	60.48
Milicia excelsa	ycf4	Two	Moreae	52.56	0.286	0.4902	0.1765	0.3676	0.2035	51.3063	-0.0244362	0.428538	0.535526	0.16	-0.043	0.383	52.56
Morus alba	accD	Two	Moreae	45.97	0.246	0.5763	0.1453	0.3701	0.1966	48.3486	0.0491965	0.391061	0.575022	0.181	-0.217	0.306	45.97
Morus alba	atpA	Two	Moreae	44.14	0.226	0.5038	0.1203	0.4256	0.1671	46.831	0.057461	0.45793	0.58142	0.215	-0.004	0.413	44.14
Morus alba	atpB	Two	Moreae	47.32	0.255	0.458	0.1615	0.4348	0.1571	49.0254	0.0347865	0.487007	0.493095	0.2	-0.033	0.39	47.32
Morus alba	atpE	Two	Moreae	53.79	0.296	0.4476	0.1619	0.3905	0.2198	52.0189	-0.0340468	0.465935	0.575845	0.164	-0.058	0.376	53.79
Morus alba	atpF	Two	Moreae	47.51	0.289	0.4155	0.169	0.4825	0.2137	51.5215	0.0778604	0.537305	0.558401	0.152	-0.113	0.35	47.51
Morus alba	atpI	Two	Moreae	49.09	0.235	0.467	0.1934	0.4323	0.0898	47.5157	-0.033133	0.480707	0.31709	0.172	-0.032	0.374	49.09
Morus alba	ccsA	Two	Moreae	47.16	0.216	0.4884	0.1262	0.4582	0.1604	46.0682	-0.0236992	0.484048	0.559665	0.131	-0.274	0.246	47.16
Morus alba	cemA	Two	Moreae	47.05	0.239	0.5405	0.1838	0.4125	0.1353	47.8191	0.0160844	0.432844	0.424005	0.183	-0.116	0.339	47.05
Morus alba	clpP	Two	Moreae	56.87	0.277	0.4221	0.1948	0.4533	0.1556	50.654	-0.122714	0.51782	0.444064	0.183	-0.077	0.359	56.87
Morus alba	matK	Two	Moreae	49.69	0.258	0.494	0.1614	0.4559	0.1914	49.2499	-0.00893663	0.479945	0.542517	0.155	-0.179	0.303	49.69
Morus alba	ndhA	Two	Moreae	42.83	0.186	0.4808	0.1282	0.4754	0.1025	43.7814	0.0217313	0.497176	0.4443	0.144	-0.13	0.317	42.83
Morus alba	ndhB	Two	Moreae	48.04	0.281	0.4374	0.2096	0.4171	0.1392	50.9451	0.0570239	0.488122	0.399083	0.172	-0.067	0.368	48.04
Morus alba	ndhC	Two	Moreae	35.74	0.165	0.5259	0.0862	0.4639	0.1375	42.1954	0.152988	0.468681	0.614662	0.178	-0.155	0.307	35.74
Morus alba	ndhD	Two	Moreae	47.26	0.22	0.457	0.1471	0.4613	0.1297	46.3735	-0.0191172	0.502341	0.468569	0.143	-0.135	0.318	47.26
Morus alba	ndhE	Two	Moreae	49.26	0.237	0.5393	0.1685	0.3514	0.1311	47.6675	-0.033409	0.394521	0.437583	0.144	-0.179	0.299	49.26
Morus alba	ndhF	Two	Moreae	40.34	0.158	0.571	0.0818	0.4363	0.1316	41.6714	0.0319503	0.433138	0.616682	0.136	-0.213	0.278	40.34
Morus alba	ndhG	Two	Moreae	51.66	0.246	0.4644	0.159	0.4293	0.1699	48.3486	-0.0684905	0.480363	0.51657	0.132	-0.208	0.273	51.66
Morus alba	ndhH	Two	Moreae	48.26	0.22	0.4679	0.141	0.5034	0.1535	46.3735	-0.0406812	0.518274	0.521222	0.165	-0.054	0.373	48.26
Morus alba	ndhI	Two	Moreae	48.63	0.231	0.5588	0.1691	0.4159	0.1474	47.2116	-0.0300429	0.426695	0.465719	0.207	-0.114	0.35	48.63
Morus alba	ndhJ	Two	Moreae	41.02	0.262	0.4961	0.1417	0.4234	0.2188	49.5481	0.172118	0.460468	0.606935	0.161	-0.156	0.315	41.02
Morus alba	ndhK	Two	Moreae	52.57	0.259	0.4873	0.1568	0.4106	0.1765	49.3245	-0.065798	0.457289	0.529553	0.171	-0.125	0.348	52.57
Morus alba	petA	Two	Moreae	56.98	0.332	0.4574	0.1899	0.3605	0.2511	54.4483	-0.0464977	0.440763	0.569388	0.174	-0.074	0.361	56.98
Morus alba	petB	Two	Moreae	41.17	0.216	0.5363	0.1229	0.3704	0.1429	46.0682	0.106325	0.408514	0.537622	0.219	-0.047	0.372	41.17
Morus alba	petD	Two	Moreae	40.73	0.224	0.4326	0.1277	0.4724	0.1466	46.6785	0.127436	0.521989	0.534451	0.153	-0.15	0.282	40.73
Morus alba	psaA	Two	Moreae	50.51	0.285	0.4635	0.193	0.3866	0.159	51.2343	0.0141366	0.45477	0.451705	0.195	-0.102	0.355	50.51
Morus alba	psaB	Two	Moreae	47.68	0.273	0.4937	0.1619	0.3755	0.1879	50.3612	0.0532402	0.432006	0.537164	0.175	-0.105	0.356	47.68
Morus alba	psbA	Two	Moreae	39.41	0.272	0.5443	0.2393	0.2976	0.0766	50.2878	0.216311	0.353486	0.242482	0.31	0.186	0.526	39.41
Morus alba	psbB	Two	Moreae	47.32	0.27	0.4897	0.1655	0.371	0.1686	50.1406	0.0562535	0.431044	0.504639	0.191	-0.049	0.387	47.32
Morus alba	psbC	Two	Moreae	46.88	0.279	0.4765	0.1802	0.3662	0.1566	50.7998	0.0771615	0.434556	0.464964	0.195	-0.01	0.402	46.88
Morus alba	psbD	Two	Moreae	43.16	0.263	0.5233	0.2	0.3566	0.1174	49.6225	0.130233	0.405273	0.36988	0.266	0.083	0.465	43.16
Morus alba	rbcL	Two	Moreae	44.51	0.225	0.5462	0.1538	0.4039	0.1306	46.7548	0.0480112	0.425113	0.459212	0.25	0.018	0.433	44.51
Morus alba	rpl14	Two	Moreae	54.47	0.299	0.3983	0.1905	0.4344	0.18	52.23	-0.0428881	0.521676	0.48583	0.142	-0.09	0.362	54.47
Morus alba	rpl16	Two	Moreae	47.39	0.227	0.4158	0.1584	0.5102	0.1325	46.9071	-0.010294	0.550972	0.455483	0.148	-0.069	0.361	47.39
Morus alba	rpl2	Two	Moreae	37.15	0.175	0.3519	0.1667	0.6	0.0417	42.9483	0.135006	0.630318	0.200096	0.122	-0.087	0.365	37.15
Morus alba	rpl20	Two	Moreae	47.24	0.228	0.4796	0.102	0.4409	0.2025	46.9833	-0.00546372	0.478979	0.665025	0.11	-0.134	0.325	47.24
Morus alba	rpoA	Two	Moreae	48.36	0.219	0.463	0.1595	0.5248	0.1333	46.2972	-0.0445562	0.531282	0.45526	0.147	-0.148	0.324	48.36
Morus alba	rpoB	Two	Moreae	47.54	0.258	0.4599	0.1297	0.4566	0.2133	49.2499	0.0347183	0.4982	0.621866	0.15	-0.124	0.339	47.54
Morus alba	rpoC1	Two	Moreae	47.87	0.243	0.4847	0.1495	0.4621	0.1758	48.122	0.0052359	0.488065	0.540424	0.149	-0.145	0.324	47.87
Morus alba	rpoC2	Two	Moreae	49.71	0.262	0.4521	0.1671	0.4676	0.1829	49.5481	-0.00326746	0.508427	0.522571	0.159	-0.148	0.33	49.71
Morus alba	rps11	Two	Moreae	47.3	0.243	0.4896	0.1146	0.44	0.2185	48.122	0.0170808	0.473322	0.655959	0.179	-0.128	0.345	47.3
Morus alba	rps12	Two	Moreae	49.17	0.223	0.4452	0.1871	0.5449	0.1259	46.6023	-0.0550984	0.550348	0.402236	0.177	-0.102	0.364	49.17
Morus alba	rps14	Two	Moreae	46.89	0.217	0.4808	0.1474	0.4878	0.1325	46.1445	-0.0161547	0.503613	0.473383	0.163	-0.001	0.399	46.89
Morus alba	rps18	Two	Moreae	44.43	0.221	0.425	0.15	0.5039	0.1271	46.4498	0.0434826	0.54247	0.458679	0.192	-0.04	0.396	44.43
Morus alba	rps2	Two	Moreae	35.8	0.223	0.4286	0.1786	0.5048	0.1034	46.6023	0.231797	0.540819	0.366667	0.122	0.047	0.431	35.8
Morus alba	rps3	Two	Moreae	50.45	0.258	0.3814	0.1695	0.469	0.1359	49.2499	-0.0243681	0.551505	0.44499	0.136	-0.145	0.326	50.45
Morus alba	rps4	Two	Moreae	51.23	0.322	0.4381	0.2	0.3673	0.1978	53.7981	0.0477363	0.456047	0.497235	0.17	-0.067	0.372	51.23
Morus alba	rps7	Two	Moreae	38.92	0.312	0.3816	0.1316	0.4512	0.2632	53.1279	0.267428	0.541787	0.666667	0.118	-0.158	0.312	38.92
Morus alba	rps8	Two	Moreae	39.11	0.232	0.519	0.0886	0.4167	0.2162	47.2877	0.172935	0.445335	0.709318	0.1	-0.195	0.283	39.11
Morus alba	ycf1	Two	Moreae	46.36	0.212	0.4968	0.151	0.562	0.1544	45.7629	-0.0130484	0.53079	0.505566	0.16	-0.126	0.347	46.36
Morus alba	ycf2	Two	Moreae	52.73	0.343	0.4398	0.2136	0.4023	0.2567	55.1377	0.0436663	0.477734	0.545822	0.157	-0.132	0.34	52.73
Morus alba	ycf3	Two	Moreae	60.48	0.286	0.4511	0.1955	0.4661	0.1942	51.3063	-0.178803	0.508177	0.498332	0.165	-0.146	0.354	60.48
Morus alba	ycf4	Two	Moreae	52.56	0.286	0.4902	0.1765	0.3676	0.2035	51.3063	-0.0244362	0.428538	0.535526	0.16	-0.043	0.383	52.56
Morus cathayana	accD	Two	Moreae	45.97	0.246	0.5763	0.1453	0.3701	0.1966	48.3486	0.0491965	0.391061	0.575022	0.181	-0.217	0.306	45.97
Morus cathayana	atpA	Two	Moreae	44.14	0.226	0.5038	0.1203	0.4256	0.1671	46.831	0.057461	0.45793	0.58142	0.215	-0.004	0.413	44.14
Morus cathayana	atpB	Two	Moreae	47.32	0.255	0.458	0.1615	0.4348	0.1571	49.0254	0.0347865	0.487007	0.493095	0.2	-0.033	0.39	47.32
Morus cathayana	atpE	Two	Moreae	53.79	0.296	0.4476	0.1619	0.3905	0.2198	52.0189	-0.0340468	0.465935	0.575845	0.164	-0.058	0.376	53.79
Morus cathayana	atpF	Two	Moreae	47.51	0.289	0.4155	0.169	0.4825	0.2137	51.5215	0.0778604	0.537305	0.558401	0.152	-0.113	0.35	47.51
Morus cathayana	atpI	Two	Moreae	49.09	0.235	0.467	0.1934	0.4323	0.0898	47.5157	-0.033133	0.480707	0.31709	0.172	-0.032	0.374	49.09
Morus cathayana	ccsA	Two	Moreae	47.16	0.216	0.4884	0.1262	0.4582	0.1604	46.0682	-0.0236992	0.484048	0.559665	0.131	-0.274	0.246	47.16
Morus cathayana	cemA	Two	Moreae	47.05	0.239	0.5405	0.1838	0.4125	0.1353	47.8191	0.0160844	0.432844	0.424005	0.183	-0.116	0.339	47.05
Morus cathayana	clpP	Two	Moreae	56.87	0.277	0.4221	0.1948	0.4533	0.1556	50.654	-0.122714	0.51782	0.444064	0.183	-0.077	0.359	56.87
Morus cathayana	matK	Two	Moreae	49.69	0.258	0.494	0.1614	0.4559	0.1914	49.2499	-0.00893663	0.479945	0.542517	0.155	-0.179	0.303	49.69
Morus cathayana	ndhA	Two	Moreae	42.83	0.186	0.4808	0.1282	0.4754	0.1025	43.7814	0.0217313	0.497176	0.4443	0.144	-0.13	0.317	42.83
Morus cathayana	ndhB	Two	Moreae	48.04	0.281	0.4374	0.2096	0.4171	0.1392	50.9451	0.0570239	0.488122	0.399083	0.172	-0.067	0.368	48.04
Morus cathayana	ndhC	Two	Moreae	35.74	0.165	0.5259	0.0862	0.4639	0.1375	42.1954	0.152988	0.468681	0.614662	0.178	-0.155	0.307	35.74
Morus cathayana	ndhD	Two	Moreae	47.26	0.22	0.457	0.1471	0.4613	0.1297	46.3735	-0.0191172	0.502341	0.468569	0.143	-0.135	0.318	47.26
Morus cathayana	ndhE	Two	Moreae	49.38	0.235	0.5333	0.1667	0.36	0.1311	47.5157	-0.0392363	0.403	0.440228	0.138	-0.183	0.296	49.38
Morus cathayana	ndhF	Two	Moreae	40.34	0.158	0.571	0.0818	0.4363	0.1316	41.6714	0.0319503	0.433138	0.616682	0.136	-0.213	0.278	40.34
Morus cathayana	ndhG	Two	Moreae	51.66	0.246	0.4644	0.159	0.4293	0.1699	48.3486	-0.0684905	0.480363	0.51657	0.132	-0.208	0.273	51.66
Morus cathayana	ndhH	Two	Moreae	48.26	0.22	0.4679	0.141	0.5034	0.1535	46.3735	-0.0406812	0.518274	0.521222	0.165	-0.054	0.373	48.26
Morus cathayana	ndhI	Two	Moreae	48.63	0.231	0.5588	0.1691	0.4159	0.1474	47.2116	-0.0300429	0.426695	0.465719	0.207	-0.114	0.35	48.63
Morus cathayana	ndhJ	Two	Moreae	41.02	0.262	0.4961	0.1417	0.4234	0.2188	49.5481	0.172118	0.460468	0.606935	0.161	-0.156	0.315	41.02
Morus cathayana	ndhK	Two	Moreae	52.57	0.259	0.4873	0.1568	0.4106	0.1765	49.3245	-0.065798	0.457289	0.529553	0.171	-0.125	0.348	52.57
Morus cathayana	petA	Two	Moreae	56.98	0.332	0.4574	0.1899	0.3605	0.2511	54.4483	-0.0464977	0.440763	0.569388	0.174	-0.074	0.361	56.98
Morus cathayana	petB	Two	Moreae	43.08	0.221	0.538	0.1304	0.3659	0.1409	46.4498	0.0725463	0.404801	0.519351	0.217	-0.055	0.368	43.08
Morus cathayana	petD	Two	Moreae	40.73	0.224	0.4326	0.1277	0.4724	0.1466	46.6785	0.127436	0.521989	0.534451	0.153	-0.15	0.282	40.73
Morus cathayana	psaA	Two	Moreae	50.51	0.285	0.4635	0.193	0.3866	0.159	51.2343	0.0141366	0.45477	0.451705	0.195	-0.102	0.355	50.51
Morus cathayana	psaB	Two	Moreae	47.68	0.273	0.4937	0.1619	0.3755	0.1879	50.3612	0.0532402	0.432006	0.537164	0.175	-0.105	0.356	47.68
Morus cathayana	psbA	Two	Moreae	39.82	0.272	0.5443	0.2393	0.3	0.0773	50.2878	0.208158	0.355324	0.244157	0.304	0.17	0.517	39.82
Morus cathayana	psbB	Two	Moreae	47.32	0.27	0.4897	0.1655	0.371	0.1686	50.1406	0.0562535	0.431044	0.504639	0.191	-0.049	0.387	47.32
Morus cathayana	psbC	Two	Moreae	46.88	0.279	0.4765	0.1802	0.3662	0.1566	50.7998	0.0771615	0.434556	0.464964	0.195	-0.01	0.402	46.88
Morus cathayana	psbD	Two	Moreae	43.16	0.263	0.5233	0.2	0.3566	0.1174	49.6225	0.130233	0.405273	0.36988	0.266	0.083	0.465	43.16
Morus cathayana	rbcL	Two	Moreae	44.51	0.225	0.5462	0.1538	0.4039	0.1306	46.7548	0.0480112	0.425113	0.459212	0.25	0.018	0.433	44.51
Morus cathayana	rpl14	Two	Moreae	54.47	0.299	0.3983	0.1905	0.4344	0.18	52.23	-0.0428881	0.521676	0.48583	0.142	-0.09	0.362	54.47
Morus cathayana	rpl16	Two	Moreae	47.39	0.227	0.4158	0.1584	0.5102	0.1325	46.9071	-0.010294	0.550972	0.455483	0.148	-0.069	0.361	47.39
Morus cathayana	rpl2	Two	Moreae	37.15	0.175	0.3519	0.1667	0.6	0.0417	42.9483	0.135006	0.630318	0.200096	0.122	-0.087	0.365	37.15
Morus cathayana	rpl20	Two	Moreae	47.24	0.228	0.4796	0.102	0.4409	0.2025	46.9833	-0.00546372	0.478979	0.665025	0.11	-0.134	0.325	47.24
Morus cathayana	rpoA	Two	Moreae	48.36	0.219	0.463	0.1595	0.5248	0.1333	46.2972	-0.0445562	0.531282	0.45526	0.147	-0.148	0.324	48.36
Morus cathayana	rpoB	Two	Moreae	47.54	0.258	0.4599	0.1297	0.4566	0.2133	49.2499	0.0347183	0.4982	0.621866	0.15	-0.124	0.339	47.54
Morus cathayana	rpoC1	Two	Moreae	47.87	0.243	0.4847	0.1495	0.4621	0.1758	48.122	0.0052359	0.488065	0.540424	0.149	-0.145	0.324	47.87
Morus cathayana	rpoC2	Two	Moreae	49.71	0.262	0.4521	0.1671	0.4676	0.1829	49.5481	-0.00326746	0.508427	0.522571	0.159	-0.148	0.33	49.71
Morus cathayana	rps11	Two	Moreae	47.3	0.243	0.4896	0.1146	0.44	0.2185	48.122	0.0170808	0.473322	0.655959	0.179	-0.128	0.345	47.3
Morus cathayana	rps12	Two	Moreae	49.17	0.223	0.4452	0.1871	0.5449	0.1259	46.6023	-0.0550984	0.550348	0.402236	0.177	-0.102	0.364	49.17
Morus cathayana	rps14	Two	Moreae	46.89	0.217	0.4808	0.1474	0.4878	0.1325	46.1445	-0.0161547	0.503613	0.473383	0.163	-0.001	0.399	46.89
Morus cathayana	rps18	Two	Moreae	44.43	0.221	0.425	0.15	0.5039	0.1271	46.4498	0.0434826	0.54247	0.458679	0.192	-0.04	0.396	44.43
Morus cathayana	rps2	Two	Moreae	35.8	0.223	0.4286	0.1786	0.5048	0.1034	46.6023	0.231797	0.540819	0.366667	0.122	0.047	0.431	35.8
Morus cathayana	rps3	Two	Moreae	50.45	0.258	0.3814	0.1695	0.469	0.1359	49.2499	-0.0243681	0.551505	0.44499	0.136	-0.145	0.326	50.45
Morus cathayana	rps4	Two	Moreae	51.23	0.322	0.4381	0.2	0.3673	0.1978	53.7981	0.0477363	0.456047	0.497235	0.17	-0.067	0.372	51.23
Morus cathayana	rps7	Two	Moreae	38.92	0.312	0.3816	0.1316	0.4512	0.2632	53.1279	0.267428	0.541787	0.666667	0.118	-0.158	0.312	38.92
Morus cathayana	rps8	Two	Moreae	39.11	0.232	0.519	0.0886	0.4167	0.2162	47.2877	0.172935	0.445335	0.709318	0.1	-0.195	0.283	39.11
Morus cathayana	ycf1	Two	Moreae	46.36	0.212	0.4968	0.151	0.562	0.1544	45.7629	-0.0130484	0.53079	0.505566	0.16	-0.126	0.347	46.36
Morus cathayana	ycf2	Two	Moreae	52.73	0.343	0.4398	0.2136	0.4023	0.2567	55.1377	0.0436663	0.477734	0.545822	0.157	-0.132	0.34	52.73
Morus cathayana	ycf3	Two	Moreae	60.48	0.286	0.4511	0.1955	0.4661	0.1942	51.3063	-0.178803	0.508177	0.498332	0.165	-0.146	0.354	60.48
Morus cathayana	ycf4	Two	Moreae	52.56	0.286	0.4902	0.1765	0.3676	0.2035	51.3063	-0.0244362	0.428538	0.535526	0.16	-0.043	0.383	52.56
Morus celtidifolia	accD	Two	Moreae	46.05	0.246	0.5763	0.1453	0.3701	0.1966	48.3486	0.0475419	0.391061	0.575022	0.179	-0.218	0.306	46.05
Morus celtidifolia	atpA	Two	Moreae	43.82	0.226	0.5063	0.1178	0.4233	0.1697	46.831	0.0642941	0.455357	0.590261	0.214	-0.011	0.409	43.82
Morus celtidifolia	atpB	Two	Moreae	47.8	0.259	0.4547	0.1634	0.4335	0.16	49.3245	0.0309084	0.488066	0.494743	0.198	-0.036	0.388	47.8
Morus celtidifolia	atpE	Two	Moreae	55.34	0.304	0.4381	0.1619	0.3905	0.2308	52.5786	-0.0525194	0.471277	0.587726	0.158	-0.071	0.368	55.34
Morus celtidifolia	atpF	Two	Moreae	47.51	0.289	0.4155	0.169	0.4825	0.2137	51.5215	0.0778604	0.537305	0.558401	0.152	-0.113	0.35	47.51
Morus celtidifolia	atpI	Two	Moreae	49.09	0.235	0.467	0.1934	0.4323	0.0898	47.5157	-0.033133	0.480707	0.31709	0.172	-0.032	0.374	49.09
Morus celtidifolia	ccsA	Two	Moreae	44.18	0.224	0.4704	0.1296	0.4626	0.1667	46.6785	0.0535263	0.49582	0.562605	0.13	-0.277	0.244	44.18
Morus celtidifolia	cemA	Two	Moreae	47.12	0.239	0.5405	0.1838	0.4125	0.1353	47.8191	0.0146205	0.432844	0.424005	0.181	-0.116	0.339	47.12
Morus celtidifolia	clpP	Two	Moreae	56.24	0.268	0.4314	0.1895	0.4564	0.1481	49.993	-0.124958	0.51408	0.438685	0.188	-0.076	0.361	56.24
Morus celtidifolia	matK	Two	Moreae	49	0.254	0.494	0.1614	0.4604	0.1842	48.9505	-0.00101191	0.482397	0.532986	0.156	-0.176	0.305	49
Morus celtidifolia	ndhA	Two	Moreae	42.42	0.183	0.484	0.125	0.4754	0.1025	43.5538	0.0260315	0.495518	0.450549	0.145	-0.13	0.317	42.42
Morus celtidifolia	ndhB	Two	Moreae	48.07	0.281	0.4374	0.2096	0.4171	0.1392	50.9451	0.056435	0.488122	0.399083	0.171	-0.07	0.366	48.07
Morus celtidifolia	ndhC	Two	Moreae	34.1	0.144	0.52	0.09	0.5	0.1	40.6325	0.16077	0.490196	0.526316	0.172	-0.152	0.306	34.1
Morus celtidifolia	ndhD	Two	Moreae	47.24	0.22	0.4548	0.1448	0.464	0.1329	46.3735	-0.0186859	0.505007	0.478574	0.142	-0.142	0.314	47.24
Morus celtidifolia	ndhE	Two	Moreae	49.26	0.237	0.5393	0.1685	0.3514	0.1311	47.6675	-0.033409	0.394521	0.437583	0.144	-0.179	0.299	49.26
Morus celtidifolia	ndhF	Two	Moreae	40.35	0.163	0.5677	0.0862	0.4363	0.1335	42.0454	0.0403228	0.434562	0.607647	0.137	-0.208	0.281	40.35
Morus celtidifolia	ndhG	Two	Moreae	52.08	0.251	0.4644	0.159	0.4235	0.1776	48.7252	-0.0688512	0.476968	0.527629	0.131	-0.213	0.27	52.08
Morus celtidifolia	ndhH	Two	Moreae	48.26	0.22	0.4679	0.141	0.5034	0.1535	46.3735	-0.0406812	0.518274	0.521222	0.165	-0.054	0.373	48.26
Morus celtidifolia	ndhI	Two	Moreae	48.63	0.231	0.5588	0.1691	0.4159	0.1474	47.2116	-0.0300429	0.426695	0.465719	0.207	-0.114	0.35	48.63
Morus celtidifolia	ndhJ	Two	Moreae	41.02	0.255	0.5039	0.1417	0.4234	0.2083	49.0254	0.163291	0.456594	0.595143	0.158	-0.167	0.309	41.02
Morus celtidifolia	ndhK	Two	Moreae	52.57	0.259	0.4831	0.1568	0.4155	0.1765	49.3245	-0.065798	0.462386	0.529553	0.169	-0.131	0.344	52.57
Morus celtidifolia	petA	Two	Moreae	56.98	0.332	0.4574	0.1899	0.3605	0.2511	54.4483	-0.0464977	0.440763	0.569388	0.174	-0.074	0.361	56.98
Morus celtidifolia	petB	Two	Moreae	41.17	0.216	0.5363	0.1229	0.3704	0.1429	46.0682	0.106325	0.408514	0.537622	0.219	-0.047	0.372	41.17
Morus celtidifolia	petD	Two	Moreae	40.31	0.219	0.4357	0.1286	0.4762	0.1379	46.2972	0.12932	0.522206	0.517448	0.15	-0.158	0.277	40.31
Morus celtidifolia	psaA	Two	Moreae	50.38	0.285	0.4635	0.1945	0.3866	0.1566	51.2343	0.016674	0.45477	0.446027	0.196	-0.1	0.356	50.38
Morus celtidifolia	psaB	Two	Moreae	47.54	0.268	0.4968	0.1603	0.3774	0.1836	49.993	0.0490668	0.431709	0.533876	0.172	-0.115	0.351	47.54
Morus celtidifolia	psbA	Two	Moreae	39.25	0.269	0.5493	0.2368	0.2976	0.0766	50.0668	0.216048	0.351399	0.244416	0.308	0.186	0.526	39.25
Morus celtidifolia	psbB	Two	Moreae	47.32	0.27	0.4897	0.1655	0.371	0.1686	50.1406	0.0562535	0.431044	0.504639	0.191	-0.049	0.387	47.32
Morus celtidifolia	psbC	Two	Moreae	46.88	0.279	0.4765	0.1802	0.3662	0.1566	50.7998	0.0771615	0.434556	0.464964	0.195	-0.01	0.402	46.88
Morus celtidifolia	psbD	Two	Moreae	43.19	0.263	0.5233	0.2	0.3566	0.1174	49.6225	0.129628	0.405273	0.36988	0.263	0.083	0.465	43.19
Morus celtidifolia	rbcL	Two	Moreae	45.16	0.226	0.5434	0.1556	0.4056	0.1306	46.831	0.0356805	0.427397	0.456324	0.248	0.023	0.435	45.16
Morus celtidifolia	rpl14	Two	Moreae	54.47	0.299	0.3983	0.1905	0.4344	0.18	52.23	-0.0428881	0.521676	0.48583	0.142	-0.09	0.362	54.47
Morus celtidifolia	rpl16	Two	Moreae	47.39	0.227	0.4158	0.1584	0.5102	0.1325	46.9071	-0.010294	0.550972	0.455483	0.148	-0.069	0.361	47.39
Morus celtidifolia	rpl2	Two	Moreae	36.71	0.167	0.3519	0.1574	0.6091	0.0417	42.3456	0.133085	0.633819	0.209442	0.118	-0.101	0.357	36.71
Morus celtidifolia	rpl20	Two	Moreae	47.05	0.219	0.4898	0.0918	0.4409	0.2025	46.2972	-0.0162607	0.473729	0.688073	0.108	-0.148	0.316	47.05
Morus celtidifolia	rpoA	Two	Moreae	47.72	0.216	0.4669	0.1556	0.5248	0.134	46.0682	-0.0358551	0.529192	0.462707	0.146	-0.158	0.317	47.72
Morus celtidifolia	rpoB	Two	Moreae	47.31	0.257	0.4611	0.1285	0.4566	0.2133	49.1751	0.0379282	0.497548	0.624049	0.15	-0.125	0.338	47.31
Morus celtidifolia	rpoC1	Two	Moreae	47.7	0.243	0.4856	0.1498	0.4612	0.1754	48.122	0.00876859	0.487114	0.53936	0.15	-0.14	0.327	47.7
Morus celtidifolia	rpoC2	Two	Moreae	49.84	0.265	0.4498	0.1681	0.4662	0.186	49.7709	-0.00138759	0.508952	0.525275	0.158	-0.149	0.329	49.84
Morus celtidifolia	rps11	Two	Moreae	47.3	0.243	0.4896	0.1146	0.44	0.2185	48.122	0.0170808	0.473322	0.655959	0.179	-0.128	0.345	47.3
Morus celtidifolia	rps12	Two	Moreae	49.17	0.223	0.4452	0.1871	0.5449	0.1259	46.6023	-0.0550984	0.550348	0.402236	0.177	-0.102	0.364	49.17
Morus celtidifolia	rps14	Two	Moreae	46.62	0.212	0.4808	0.1474	0.4939	0.1258	45.7629	-0.0187299	0.50672	0.460469	0.162	-0.001	0.399	46.62
Morus celtidifolia	rps18	Two	Moreae	44.43	0.221	0.425	0.15	0.5039	0.1271	46.4498	0.0434826	0.54247	0.458679	0.192	-0.04	0.396	44.43
Morus celtidifolia	rps2	Two	Moreae	36.09	0.231	0.4196	0.1786	0.5048	0.1149	47.2116	0.23557	0.546084	0.391482	0.121	0.047	0.431	36.09
Morus celtidifolia	rps3	Two	Moreae	48.66	0.25	0.3782	0.1597	0.4779	0.1359	48.65	-0.00020555	0.558229	0.459743	0.13	-0.168	0.311	48.66
Morus celtidifolia	rps4	Two	Moreae	51.23	0.322	0.4381	0.2	0.3673	0.1978	53.7981	0.0477363	0.456047	0.497235	0.17	-0.067	0.372	51.23
Morus celtidifolia	rps7	Two	Moreae	38.92	0.312	0.3816	0.1316	0.4512	0.2632	53.1279	0.267428	0.541787	0.666667	0.118	-0.158	0.312	38.92
Morus celtidifolia	rps8	Two	Moreae	39.11	0.232	0.519	0.0886	0.4167	0.2162	47.2877	0.172935	0.445335	0.709318	0.1	-0.195	0.283	39.11
Morus celtidifolia	ycf1	Two	Moreae	46.48	0.215	0.4946	0.1551	0.5613	0.1541	45.9919	-0.010613	0.531584	0.498383	0.162	-0.125	0.349	46.48
Morus celtidifolia	ycf2	Two	Moreae	52.7	0.342	0.4409	0.2125	0.4023	0.2567	55.0762	0.0431434	0.477111	0.547101	0.157	-0.131	0.341	52.7
Morus celtidifolia	ycf3	Two	Moreae	60.14	0.28	0.4586	0.188	0.4661	0.1942	50.8725	-0.182171	0.504055	0.508111	0.163	-0.157	0.348	60.14
Morus celtidifolia	ycf4	Two	Moreae	52.56	0.286	0.4902	0.1765	0.3676	0.2035	51.3063	-0.0244362	0.428538	0.535526	0.16	-0.043	0.383	52.56
Morus indica	accD	Two	Moreae	45.92	0.246	0.5763	0.1453	0.3701	0.1966	48.3486	0.0502307	0.391061	0.575022	0.181	-0.217	0.306	45.92
Morus indica	atpA	Two	Moreae	44.14	0.226	0.5038	0.1203	0.4256	0.1671	46.831	0.057461	0.45793	0.58142	0.215	-0.004	0.413	44.14
Morus indica	atpB	Two	Moreae	47.34	0.259	0.4513	0.1659	0.4348	0.1571	49.3245	0.0402344	0.49069	0.486378	0.198	-0.03	0.391	47.34
Morus indica	atpE	Two	Moreae	53.79	0.296	0.4476	0.1619	0.3905	0.2198	52.0189	-0.0340468	0.465935	0.575845	0.164	-0.058	0.376	53.79
Morus indica	atpF	Two	Moreae	47.51	0.289	0.4155	0.169	0.4825	0.2137	51.5215	0.0778604	0.537305	0.558401	0.152	-0.113	0.35	47.51
Morus indica	atpI	Two	Moreae	49.09	0.235	0.467	0.1934	0.4323	0.0898	47.5157	-0.033133	0.480707	0.31709	0.172	-0.032	0.374	49.09
Morus indica	ccsA	Two	Moreae	47.16	0.216	0.4884	0.1262	0.4582	0.1604	46.0682	-0.0236992	0.484048	0.559665	0.131	-0.274	0.246	47.16
Morus indica	cemA	Two	Moreae	47.05	0.239	0.5405	0.1838	0.4125	0.1353	47.8191	0.0160844	0.432844	0.424005	0.183	-0.116	0.339	47.05
Morus indica	clpP	Two	Moreae	56.87	0.277	0.4221	0.1948	0.4533	0.1556	50.654	-0.122714	0.51782	0.444064	0.183	-0.077	0.359	56.87
Morus indica	matK	Two	Moreae	49.54	0.256	0.4964	0.159	0.4559	0.1914	49.1003	-0.00895496	0.478736	0.546233	0.155	-0.179	0.303	49.54
Morus indica	ndhA	Two	Moreae	42.76	0.186	0.4808	0.1282	0.4754	0.1029	43.7814	0.0233302	0.497176	0.445262	0.143	-0.13	0.317	42.76
Morus indica	ndhB	Two	Moreae	48.04	0.281	0.4374	0.2096	0.4171	0.1392	50.9451	0.0570239	0.488122	0.399083	0.172	-0.067	0.368	48.04
Morus indica	ndhC	Two	Moreae	35.74	0.165	0.5259	0.0862	0.4639	0.1375	42.1954	0.152988	0.468681	0.614662	0.178	-0.155	0.307	35.74
Morus indica	ndhD	Two	Moreae	47.52	0.222	0.456	0.1467	0.4601	0.1325	46.526	-0.0213638	0.502238	0.47457	0.143	-0.136	0.317	47.52
Morus indica	ndhE	Two	Moreae	49.26	0.237	0.5393	0.1685	0.3514	0.1311	47.6675	-0.033409	0.394521	0.437583	0.144	-0.179	0.299	49.26
Morus indica	ndhF	Two	Moreae	40.4	0.159	0.571	0.0833	0.4353	0.1316	41.7461	0.0322448	0.432575	0.612378	0.136	-0.214	0.278	40.4
Morus indica	ndhG	Two	Moreae	51.66	0.246	0.4644	0.159	0.4293	0.1699	48.3486	-0.0684905	0.480363	0.51657	0.132	-0.208	0.273	51.66
Morus indica	ndhH	Two	Moreae	48.26	0.22	0.4679	0.141	0.5034	0.1535	46.3735	-0.0406812	0.518274	0.521222	0.165	-0.054	0.373	48.26
Morus indica	ndhI	Two	Moreae	48.63	0.231	0.5588	0.1691	0.4159	0.1474	47.2116	-0.0300429	0.426695	0.465719	0.207	-0.114	0.35	48.63
Morus indica	ndhJ	Two	Moreae	41.02	0.262	0.4961	0.1417	0.4234	0.2188	49.5481	0.172118	0.460468	0.606935	0.161	-0.156	0.315	41.02
Morus indica	ndhK	Two	Moreae	52.57	0.259	0.4873	0.1568	0.4106	0.1765	49.3245	-0.065798	0.457289	0.529553	0.171	-0.125	0.348	52.57
Morus indica	petA	Two	Moreae	56.98	0.332	0.4574	0.1899	0.3605	0.2511	54.4483	-0.0464977	0.440763	0.569388	0.174	-0.074	0.361	56.98
Morus indica	petB	Two	Moreae	41.17	0.216	0.5363	0.1229	0.3704	0.1429	46.0682	0.106325	0.408514	0.537622	0.219	-0.047	0.372	41.17
Morus indica	petD	Two	Moreae	40.17	0.224	0.4397	0.1277	0.4646	0.1466	46.6785	0.139433	0.513768	0.534451	0.157	-0.139	0.288	40.17
Morus indica	psaA	Two	Moreae	50.46	0.283	0.465	0.1915	0.3866	0.159	51.0899	0.0123297	0.453969	0.453638	0.195	-0.105	0.354	50.46
Morus indica	psaB	Two	Moreae	46.38	0.263	0.5032	0.1571	0.3782	0.18	49.6225	0.0653427	0.42909	0.533966	0.174	-0.115	0.351	46.38
Morus indica	psbA	Two	Moreae	39.41	0.272	0.5443	0.2393	0.2976	0.0766	50.2878	0.216311	0.353486	0.242482	0.31	0.186	0.526	39.41
Morus indica	psbB	Two	Moreae	47.32	0.27	0.4897	0.1655	0.371	0.1686	50.1406	0.0562535	0.431044	0.504639	0.191	-0.049	0.387	47.32
Morus indica	psbC	Two	Moreae	46.88	0.279	0.4765	0.1802	0.3662	0.1566	50.7998	0.0771615	0.434556	0.464964	0.195	-0.01	0.402	46.88
Morus indica	psbD	Two	Moreae	43.78	0.269	0.5167	0.2067	0.3566	0.1174	50.0668	0.125569	0.408336	0.362234	0.265	0.083	0.465	43.78
Morus indica	rbcL	Two	Moreae	44.51	0.225	0.5462	0.1538	0.4039	0.1306	46.7548	0.0480112	0.425113	0.459212	0.25	0.018	0.433	44.51
Morus indica	rpl14	Two	Moreae	54.47	0.299	0.3983	0.1905	0.4344	0.18	52.23	-0.0428881	0.521676	0.48583	0.142	-0.09	0.362	54.47
Morus indica	rpl16	Two	Moreae	47.39	0.227	0.4158	0.1584	0.5102	0.1325	46.9071	-0.010294	0.550972	0.455483	0.148	-0.069	0.361	47.39
Morus indica	rpl2	Two	Moreae	37.15	0.175	0.3519	0.1667	0.6	0.0417	42.9483	0.135006	0.630318	0.200096	0.122	-0.087	0.365	37.15
Morus indica	rpl20	Two	Moreae	48.25	0.237	0.4694	0.1122	0.4409	0.2025	47.6675	-0.0122205	0.484346	0.64347	0.112	-0.119	0.333	48.25
Morus indica	rpoA	Two	Moreae	48.49	0.222	0.4609	0.1602	0.5226	0.1374	46.526	-0.0422123	0.531368	0.461694	0.147	-0.148	0.324	48.49
Morus indica	rpoB	Two	Moreae	47.59	0.258	0.4599	0.1297	0.4566	0.2133	49.2499	0.0337031	0.4982	0.621866	0.149	-0.125	0.338	47.59
Morus indica	rpoC1	Two	Moreae	47.87	0.243	0.4847	0.1495	0.4621	0.1758	48.122	0.0052359	0.488065	0.540424	0.149	-0.145	0.324	47.87
Morus indica	rpoC2	Two	Moreae	49.71	0.262	0.4521	0.1671	0.4676	0.1829	49.5481	-0.00326746	0.508427	0.522571	0.159	-0.148	0.33	49.71
Morus indica	rps11	Two	Moreae	47.3	0.243	0.4896	0.1146	0.44	0.2185	48.122	0.0170808	0.473322	0.655959	0.179	-0.128	0.345	47.3
Morus indica	rps12	Two	Moreae	49.17	0.223	0.4452	0.1871	0.5449	0.1259	46.6023	-0.0550984	0.550348	0.402236	0.177	-0.102	0.364	49.17
Morus indica	rps14	Two	Moreae	46.8	0.212	0.4808	0.1474	0.4939	0.1258	45.7629	-0.0226632	0.50672	0.460469	0.162	-0.001	0.399	46.8
Morus indica	rps18	Two	Moreae	44.43	0.221	0.425	0.15	0.5039	0.1271	46.4498	0.0434826	0.54247	0.458679	0.192	-0.04	0.396	44.43
Morus indica	rps2	Two	Moreae	35.94	0.231	0.4286	0.1786	0.4952	0.1149	47.2116	0.238747	0.536047	0.391482	0.121	0.034	0.423	35.94
Morus indica	rps3	Two	Moreae	50.13	0.25	0.3814	0.1695	0.4779	0.1262	48.65	-0.0304214	0.55615	0.426784	0.138	-0.132	0.333	50.13
Morus indica	rps4	Two	Moreae	51.23	0.322	0.4381	0.2	0.3673	0.1978	53.7981	0.0477363	0.456047	0.497235	0.17	-0.067	0.372	51.23
Morus indica	rps7	Two	Moreae	41.78	0.344	0.3733	0.1467	0.4268	0.2895	55.1989	0.243101	0.533433	0.663686	0.115	-0.128	0.333	41.78
Morus indica	rps8	Two	Moreae	39.11	0.232	0.519	0.0886	0.4167	0.2162	47.2877	0.172935	0.445335	0.709318	0.1	-0.195	0.283	39.11
Morus indica	ycf1	Two	Moreae	46.4	0.212	0.4971	0.1509	0.562	0.1535	45.7629	-0.0139225	0.530639	0.504271	0.16	-0.126	0.347	46.4
Morus indica	ycf2	Two	Moreae	52.73	0.343	0.4398	0.2136	0.4023	0.2567	55.1377	0.0436663	0.477734	0.545822	0.157	-0.132	0.34	52.73
Morus indica	ycf3	Two	Moreae	60.48	0.286	0.4511	0.1955	0.4661	0.1942	51.3063	-0.178803	0.508177	0.498332	0.165	-0.146	0.354	60.48
Morus indica	ycf4	Two	Moreae	52.56	0.286	0.4902	0.1765	0.3676	0.2035	51.3063	-0.0244362	0.428538	0.535526	0.16	-0.043	0.383	52.56
Morus mongolica	accD	Two	Moreae	45.9	0.246	0.5777	0.1432	0.369	0.1993	48.3486	0.0506444	0.389775	0.581898	0.18	-0.22	0.304	45.9
Morus mongolica	atpA	Two	Moreae	44.14	0.226	0.5038	0.1203	0.4256	0.1671	46.831	0.057461	0.45793	0.58142	0.215	-0.004	0.413	44.14
Morus mongolica	atpB	Two	Moreae	47.32	0.255	0.458	0.1615	0.4348	0.1571	49.0254	0.0347865	0.487007	0.493095	0.2	-0.033	0.39	47.32
Morus mongolica	atpE	Two	Moreae	53.79	0.296	0.4476	0.1619	0.3905	0.2198	52.0189	-0.0340468	0.465935	0.575845	0.164	-0.058	0.376	53.79
Morus mongolica	atpF	Two	Moreae	47.51	0.289	0.4155	0.169	0.4825	0.2137	51.5215	0.0778604	0.537305	0.558401	0.152	-0.113	0.35	47.51
Morus mongolica	atpI	Two	Moreae	49.09	0.235	0.467	0.1934	0.4323	0.0898	47.5157	-0.033133	0.480707	0.31709	0.172	-0.032	0.374	49.09
Morus mongolica	ccsA	Two	Moreae	47.16	0.216	0.4884	0.1262	0.4582	0.1604	46.0682	-0.0236992	0.484048	0.559665	0.131	-0.274	0.246	47.16
Morus mongolica	cemA	Two	Moreae	47.05	0.239	0.5405	0.1838	0.4125	0.1353	47.8191	0.0160844	0.432844	0.424005	0.183	-0.116	0.339	47.05
Morus mongolica	clpP	Two	Moreae	56.87	0.277	0.4221	0.1948	0.4533	0.1556	50.654	-0.122714	0.51782	0.444064	0.183	-0.077	0.359	56.87
Morus mongolica	matK	Two	Moreae	49.69	0.258	0.494	0.1614	0.4559	0.1914	49.2499	-0.00893663	0.479945	0.542517	0.155	-0.179	0.303	49.69
Morus mongolica	ndhA	Two	Moreae	42.83	0.186	0.4808	0.1282	0.4754	0.1025	43.7814	0.0217313	0.497176	0.4443	0.144	-0.13	0.317	42.83
Morus mongolica	ndhB	Two	Moreae	48.04	0.281	0.4374	0.2096	0.4171	0.1392	50.9451	0.0570239	0.488122	0.399083	0.172	-0.067	0.368	48.04
Morus mongolica	ndhC	Two	Moreae	35.74	0.165	0.5259	0.0862	0.4639	0.1375	42.1954	0.152988	0.468681	0.614662	0.178	-0.155	0.307	35.74
Morus mongolica	ndhD	Two	Moreae	47.26	0.22	0.457	0.1471	0.4613	0.1297	46.3735	-0.0191172	0.502341	0.468569	0.143	-0.135	0.318	47.26
Morus mongolica	ndhE	Two	Moreae	49.26	0.237	0.5393	0.1685	0.3514	0.1311	47.6675	-0.033409	0.394521	0.437583	0.144	-0.179	0.299	49.26
Morus mongolica	ndhF	Two	Moreae	40.34	0.158	0.571	0.0818	0.4363	0.1316	41.6714	0.0319503	0.433138	0.616682	0.136	-0.213	0.278	40.34
Morus mongolica	ndhG	Two	Moreae	51.66	0.246	0.4644	0.159	0.4293	0.1699	48.3486	-0.0684905	0.480363	0.51657	0.132	-0.208	0.273	51.66
Morus mongolica	ndhH	Two	Moreae	48.26	0.22	0.4679	0.141	0.5034	0.1535	46.3735	-0.0406812	0.518274	0.521222	0.165	-0.054	0.373	48.26
Morus mongolica	ndhI	Two	Moreae	48.63	0.231	0.5588	0.1691	0.4159	0.1474	47.2116	-0.0300429	0.426695	0.465719	0.207	-0.114	0.35	48.63
Morus mongolica	ndhJ	Two	Moreae	41.02	0.262	0.4961	0.1417	0.4234	0.2188	49.5481	0.172118	0.460468	0.606935	0.161	-0.156	0.315	41.02
Morus mongolica	ndhK	Two	Moreae	52.57	0.259	0.4873	0.1568	0.4106	0.1765	49.3245	-0.065798	0.457289	0.529553	0.171	-0.125	0.348	52.57
Morus mongolica	petA	Two	Moreae	56.98	0.332	0.4574	0.1899	0.3605	0.2511	54.4483	-0.0464977	0.440763	0.569388	0.174	-0.074	0.361	56.98
Morus mongolica	petB	Two	Moreae	41.17	0.216	0.5363	0.1229	0.3704	0.1429	46.0682	0.106325	0.408514	0.537622	0.219	-0.047	0.372	41.17
Morus mongolica	petD	Two	Moreae	40.73	0.224	0.4326	0.1277	0.4724	0.1466	46.6785	0.127436	0.521989	0.534451	0.153	-0.15	0.282	40.73
Morus mongolica	psaA	Two	Moreae	50.51	0.285	0.4635	0.193	0.3866	0.159	51.2343	0.0141366	0.45477	0.451705	0.195	-0.102	0.355	50.51
Morus mongolica	psaB	Two	Moreae	47.77	0.273	0.4937	0.1635	0.3755	0.1857	50.3612	0.0514531	0.432006	0.531787	0.173	-0.108	0.355	47.77
Morus mongolica	psbA	Two	Moreae	39.41	0.272	0.5443	0.2393	0.2976	0.0766	50.2878	0.216311	0.353486	0.242482	0.31	0.186	0.526	39.41
Morus mongolica	psbB	Two	Moreae	47.32	0.27	0.4897	0.1655	0.371	0.1686	50.1406	0.0562535	0.431044	0.504639	0.191	-0.049	0.387	47.32
Morus mongolica	psbC	Two	Moreae	46.88	0.279	0.4765	0.1802	0.3662	0.1566	50.7998	0.0771615	0.434556	0.464964	0.195	-0.01	0.402	46.88
Morus mongolica	psbD	Two	Moreae	43.16	0.263	0.5233	0.2	0.3566	0.1174	49.6225	0.130233	0.405273	0.36988	0.266	0.083	0.465	43.16
Morus mongolica	rbcL	Two	Moreae	44.51	0.225	0.5462	0.1538	0.4039	0.1306	46.7548	0.0480112	0.425113	0.459212	0.25	0.018	0.433	44.51
Morus mongolica	rpl14	Two	Moreae	54.47	0.299	0.3983	0.1905	0.4344	0.18	52.23	-0.0428881	0.521676	0.48583	0.142	-0.09	0.362	54.47
Morus mongolica	rpl16	Two	Moreae	47.39	0.227	0.4158	0.1584	0.5102	0.1325	46.9071	-0.010294	0.550972	0.455483	0.148	-0.069	0.361	47.39
Morus mongolica	rpl2	Two	Moreae	37.15	0.175	0.3519	0.1667	0.6	0.0417	42.9483	0.135006	0.630318	0.200096	0.122	-0.087	0.365	37.15
Morus mongolica	rpl20	Two	Moreae	47.24	0.228	0.4796	0.102	0.4409	0.2025	46.9833	-0.00546372	0.478979	0.665025	0.11	-0.134	0.325	47.24
Morus mongolica	rpoA	Two	Moreae	48.49	0.222	0.4609	0.1602	0.5226	0.1374	46.526	-0.0422123	0.531368	0.461694	0.147	-0.148	0.324	48.49
Morus mongolica	rpoB	Two	Moreae	47.54	0.258	0.4599	0.1297	0.4566	0.2133	49.2499	0.0347183	0.4982	0.621866	0.15	-0.124	0.339	47.54
Morus mongolica	rpoC1	Two	Moreae	47.87	0.243	0.4847	0.1495	0.4621	0.1758	48.122	0.0052359	0.488065	0.540424	0.149	-0.145	0.324	47.87
Morus mongolica	rpoC2	Two	Moreae	49.71	0.262	0.4521	0.1671	0.4676	0.1829	49.5481	-0.00326746	0.508427	0.522571	0.159	-0.148	0.33	49.71
Morus mongolica	rps11	Two	Moreae	47.3	0.243	0.4896	0.1146	0.44	0.2185	48.122	0.0170808	0.473322	0.655959	0.179	-0.128	0.345	47.3
Morus mongolica	rps12	Two	Moreae	49.17	0.223	0.4452	0.1871	0.5449	0.1259	46.6023	-0.0550984	0.550348	0.402236	0.177	-0.102	0.364	49.17
Morus mongolica	rps14	Two	Moreae	46.89	0.217	0.4808	0.1474	0.4878	0.1325	46.1445	-0.0161547	0.503613	0.473383	0.163	-0.001	0.399	46.89
Morus mongolica	rps18	Two	Moreae	44.43	0.221	0.425	0.15	0.5039	0.1271	46.4498	0.0434826	0.54247	0.458679	0.192	-0.04	0.396	44.43
Morus mongolica	rps2	Two	Moreae	35.8	0.223	0.4286	0.1786	0.5048	0.1034	46.6023	0.231797	0.540819	0.366667	0.122	0.047	0.431	35.8
Morus mongolica	rps3	Two	Moreae	50.45	0.258	0.3814	0.1695	0.469	0.1359	49.2499	-0.0243681	0.551505	0.44499	0.136	-0.145	0.326	50.45
Morus mongolica	rps4	Two	Moreae	51.23	0.322	0.4381	0.2	0.3673	0.1978	53.7981	0.0477363	0.456047	0.497235	0.17	-0.067	0.372	51.23
Morus mongolica	rps7	Two	Moreae	38.92	0.312	0.3816	0.1316	0.4512	0.2632	53.1279	0.267428	0.541787	0.666667	0.118	-0.158	0.312	38.92
Morus mongolica	rps8	Two	Moreae	39.11	0.232	0.519	0.0886	0.4167	0.2162	47.2877	0.172935	0.445335	0.709318	0.1	-0.195	0.283	39.11
Morus mongolica	ycf1	Two	Moreae	46.41	0.212	0.4968	0.151	0.5616	0.1543	45.7629	-0.014141	0.530612	0.505405	0.16	-0.127	0.347	46.41
Morus mongolica	ycf2	Two	Moreae	52.73	0.343	0.4398	0.2136	0.4023	0.2567	55.1377	0.0436663	0.477734	0.545822	0.157	-0.132	0.34	52.73
Morus mongolica	ycf3	Two	Moreae	60.48	0.286	0.4511	0.1955	0.4661	0.1942	51.3063	-0.178803	0.508177	0.498332	0.165	-0.146	0.354	60.48
Morus mongolica	ycf4	Two	Moreae	52.56	0.286	0.4902	0.1765	0.3676	0.2035	51.3063	-0.0244362	0.428538	0.535526	0.16	-0.043	0.383	52.56
Morus bombycis	accD	Two	Moreae	45.92	0.246	0.5763	0.1453	0.3701	0.1966	48.3486	0.0502307	0.391061	0.575022	0.181	-0.217	0.306	45.92
Morus bombycis	atpA	Two	Moreae	44.14	0.226	0.5038	0.1203	0.4256	0.1671	46.831	0.057461	0.45793	0.58142	0.215	-0.004	0.413	44.14
Morus bombycis	atpB	Two	Moreae	46.1	0.257	0.4545	0.1622	0.4286	0.1555	49.1751	0.0625342	0.485336	0.489455	0.206	-0.003	0.408	46.1
Morus bombycis	atpE	Two	Moreae	53.79	0.296	0.4476	0.1619	0.3905	0.2198	52.0189	-0.0340468	0.465935	0.575845	0.164	-0.058	0.376	53.79
Morus bombycis	atpF	Two	Moreae	47.51	0.289	0.4155	0.169	0.4825	0.2137	51.5215	0.0778604	0.537305	0.558401	0.152	-0.113	0.35	47.51
Morus bombycis	atpI	Two	Moreae	49.09	0.235	0.467	0.1934	0.4323	0.0898	47.5157	-0.033133	0.480707	0.31709	0.172	-0.032	0.374	49.09
Morus bombycis	ccsA	Two	Moreae	44.46	0.221	0.4741	0.1259	0.4626	0.1658	46.4498	0.0428368	0.493861	0.568392	0.131	-0.271	0.247	44.46
Morus bombycis	cemA	Two	Moreae	47.05	0.239	0.5405	0.1838	0.4125	0.1353	47.8191	0.0160844	0.432844	0.424005	0.183	-0.116	0.339	47.05
Morus bombycis	clpP	Two	Moreae	56.49	0.276	0.4258	0.1935	0.4503	0.1544	50.581	-0.116823	0.513982	0.443806	0.185	-0.072	0.362	56.49
Morus bombycis	matK	Two	Moreae	49.54	0.256	0.4964	0.159	0.4559	0.1914	49.1003	-0.00895496	0.478736	0.546233	0.155	-0.179	0.303	49.54
Morus bombycis	ndhA	Two	Moreae	42.76	0.186	0.4808	0.1282	0.4754	0.1029	43.7814	0.0233302	0.497176	0.445262	0.143	-0.13	0.317	42.76
Morus bombycis	ndhB	Two	Moreae	47.75	0.279	0.4374	0.2073	0.4187	0.1388	50.7998	0.0600354	0.489078	0.40104	0.171	-0.07	0.366	47.75
Morus bombycis	ndhC	Two	Moreae	34.1	0.144	0.52	0.09	0.5	0.1	40.6325	0.16077	0.490196	0.526316	0.172	-0.152	0.306	34.1
Morus bombycis	ndhE	Two	Moreae	49.26	0.237	0.5393	0.1685	0.3514	0.1311	47.6675	-0.033409	0.394521	0.437583	0.144	-0.179	0.299	49.26
Morus bombycis	ndhF	Two	Moreae	40.4	0.159	0.571	0.0833	0.4353	0.1316	41.7461	0.0322448	0.432575	0.612378	0.136	-0.214	0.278	40.4
Morus bombycis	ndhG	Two	Moreae	46.96	0.229	0.4596	0.1304	0.4351	0.1714	47.0594	0.00211292	0.486308	0.567926	0.125	-0.251	0.241	46.96
Morus bombycis	ndhH	Two	Moreae	48.41	0.22	0.4693	0.1392	0.4965	0.1551	46.3735	-0.0439158	0.514082	0.527013	0.16	-0.066	0.364	48.41
Morus bombycis	ndhI	Two	Moreae	48.63	0.231	0.5588	0.1691	0.4159	0.1474	47.2116	-0.0300429	0.426695	0.465719	0.207	-0.114	0.35	48.63
Morus bombycis	ndhJ	Two	Moreae	41.02	0.262	0.4961	0.1417	0.4234	0.2188	49.5481	0.172118	0.460468	0.606935	0.161	-0.156	0.315	41.02
Morus bombycis	ndhK	Two	Moreae	52.57	0.259	0.4873	0.1568	0.4106	0.1765	49.3245	-0.065798	0.457289	0.529553	0.171	-0.125	0.348	52.57
Morus bombycis	petA	Two	Moreae	56.98	0.332	0.4574	0.1899	0.3605	0.2511	54.4483	-0.0464977	0.440763	0.569388	0.174	-0.074	0.361	56.98
Morus bombycis	petB	Two	Moreae	41.17	0.216	0.5363	0.1229	0.3704	0.1429	46.0682	0.106325	0.408514	0.537622	0.219	-0.047	0.372	41.17
Morus bombycis	petD	Two	Moreae	39.38	0.216	0.442	0.1232	0.4758	0.1391	46.0682	0.145181	0.518414	0.530309	0.159	-0.155	0.281	39.38
Morus bombycis	psaA	Two	Moreae	49.77	0.279	0.4658	0.191	0.3903	0.1529	50.7998	0.0202714	0.455905	0.444606	0.195	-0.101	0.356	49.77
Morus bombycis	psaB	Two	Moreae	47.79	0.271	0.4944	0.1627	0.3765	0.1848	50.2142	0.0482778	0.432311	0.531799	0.173	-0.11	0.354	47.79
Morus bombycis	psbA	Two	Moreae	39.41	0.272	0.5443	0.2393	0.2976	0.0766	50.2878	0.216311	0.353486	0.242482	0.31	0.186	0.526	39.41
Morus bombycis	psbB	Two	Moreae	47.32	0.27	0.4897	0.1655	0.371	0.1686	50.1406	0.0562535	0.431044	0.504639	0.191	-0.049	0.387	47.32
Morus bombycis	psbC	Two	Moreae	46.88	0.279	0.4765	0.1802	0.3662	0.1566	50.7998	0.0771615	0.434556	0.464964	0.195	-0.01	0.402	46.88
Morus bombycis	psbD	Two	Moreae	43.16	0.263	0.5233	0.2	0.3566	0.1174	49.6225	0.130233	0.405273	0.36988	0.266	0.083	0.465	43.16
Morus bombycis	rbcL	Two	Moreae	44.52	0.224	0.5455	0.1558	0.4068	0.1265	46.6785	0.0462424	0.427176	0.448105	0.255	0.027	0.439	44.52
Morus bombycis	rpl14	Two	Moreae	47.39	0.227	0.4158	0.1584	0.5102	0.1325	46.9071	-0.010294	0.550972	0.455483	0.148	-0.069	0.361	47.39
Morus bombycis	rpl16	Two	Moreae	37.15	0.175	0.3519	0.1667	0.6	0.0417	42.9483	0.135006	0.630318	0.200096	0.122	-0.087	0.365	37.15
Morus bombycis	rpl2	Two	Moreae	54.47	0.299	0.3983	0.1905	0.4344	0.18	52.23	-0.0428881	0.521676	0.48583	0.142	-0.09	0.362	54.47
Morus bombycis	rpl20	Two	Moreae	47.24	0.228	0.4796	0.102	0.4409	0.2025	46.9833	-0.00546372	0.478979	0.665025	0.11	-0.134	0.325	47.24
Morus bombycis	rpl22	Two	Moreae	56.69	0.213	0.4505	0.1351	0.5481	0.1556	45.8392	-0.236714	0.548868	0.53526	0.174	-0.104	0.36	56.69
Morus bombycis	rpoA	Two	Moreae	48.49	0.222	0.4609	0.1602	0.5226	0.1374	46.526	-0.0422123	0.531368	0.461694	0.147	-0.148	0.324	48.49
Morus bombycis	rpoB	Two	Moreae	47.54	0.258	0.4599	0.1297	0.4566	0.2133	49.2499	0.0347183	0.4982	0.621866	0.15	-0.124	0.339	47.54
Morus bombycis	rpoC1	Two	Moreae	48.01	0.244	0.48	0.1509	0.4639	0.1744	48.1976	0.00389132	0.491472	0.536121	0.148	-0.144	0.324	48.01
Morus bombycis	rpoC2	Two	Moreae	49.59	0.261	0.4525	0.1668	0.4693	0.1812	49.4737	-0.00235151	0.509113	0.52069	0.159	-0.148	0.33	49.59
Morus bombycis	rps11	Two	Moreae	50.45	0.258	0.3814	0.1695	0.469	0.1359	49.2499	-0.0243681	0.551505	0.44499	0.136	-0.145	0.326	50.45
Morus bombycis	rps12	Two	Moreae	47.97	0.298	0.4	0.2	0.4206	0.1616	52.1598	0.0803256	0.512552	0.446903	0.143	-0.076	0.355	47.97
Morus bombycis	rps14	Two	Moreae	38.92	0.313	0.3816	0.1316	0.4512	0.2632	53.1957	0.268362	0.541787	0.666667	0.118	-0.158	0.313	38.92
Morus bombycis	rps18	Two	Moreae	39.11	0.232	0.519	0.0886	0.4167	0.2162	47.2877	0.172935	0.445335	0.709318	0.1	-0.195	0.283	39.11
Morus bombycis	rps2	Two	Moreae	47.3	0.243	0.4896	0.1146	0.44	0.2185	48.122	0.0170808	0.473322	0.655959	0.179	-0.128	0.345	47.3
Morus bombycis	rps3	Two	Moreae	49.17	0.223	0.4452	0.1871	0.5449	0.1259	46.6023	-0.0550984	0.550348	0.402236	0.177	-0.102	0.364	49.17
Morus bombycis	rps4	Two	Moreae	46.89	0.217	0.4808	0.1474	0.4878	0.1325	46.1445	-0.0161547	0.503613	0.473383	0.163	-0.001	0.399	46.89
Morus bombycis	rps7	Two	Moreae	44.43	0.221	0.425	0.15	0.5039	0.1271	46.4498	0.0434826	0.54247	0.458679	0.192	-0.04	0.396	44.43
Morus bombycis	rps8	Two	Moreae	35.8	0.223	0.4286	0.1786	0.5048	0.1034	46.6023	0.231797	0.540819	0.366667	0.122	0.047	0.431	35.8
Morus bombycis	ycf1	Two	Moreae	46.32	0.212	0.4968	0.151	0.5616	0.1543	45.7629	-0.0121743	0.530612	0.505405	0.16	-0.126	0.347	46.32
Morus bombycis	ycf2	Two	Moreae	52.73	0.343	0.4398	0.2136	0.4023	0.2567	55.1377	0.0436663	0.477734	0.545822	0.157	-0.132	0.34	52.73
Morus bombycis	ycf3	Two	Moreae	60.48	0.28	0.4586	0.1955	0.4661	0.1845	50.8725	-0.188855	0.504055	0.485526	0.169	-0.135	0.36	60.48
Morus bombycis	ycf4	Two	Moreae	52.56	0.286	0.4902	0.1765	0.3676	0.2035	51.3063	-0.0244362	0.428538	0.535526	0.16	-0.043	0.383	52.56
Morus notabilis	accD	Two	Moreae	45.88	0.246	0.5763	0.1453	0.3701	0.1966	48.3486	0.051058	0.391061	0.575022	0.181	-0.216	0.306	45.88
Morus notabilis	atpA	Two	Moreae	43.85	0.226	0.5038	0.1203	0.4256	0.1671	46.831	0.0636535	0.45793	0.58142	0.213	-0.011	0.409	43.85
Morus notabilis	atpB	Two	Moreae	46.1	0.257	0.4545	0.1622	0.4286	0.1555	49.1751	0.0625342	0.485336	0.489455	0.206	-0.003	0.408	46.1
Morus notabilis	atpE	Two	Moreae	55.34	0.304	0.4476	0.1619	0.3905	0.2198	52.5786	-0.0525194	0.465935	0.575845	0.158	-0.071	0.368	55.34
Morus notabilis	atpF	Two	Moreae	47.51	0.289	0.4155	0.169	0.4825	0.2137	51.5215	0.0778604	0.537305	0.558401	0.152	-0.113	0.35	47.51
Morus notabilis	atpI	Two	Moreae	49.09	0.235	0.467	0.1934	0.4323	0.0898	47.5157	-0.033133	0.480707	0.31709	0.172	-0.032	0.374	49.09
Morus notabilis	ccsA	Two	Moreae	44.42	0.224	0.4741	0.1259	0.4626	0.1658	46.6785	0.0483847	0.493861	0.568392	0.13	-0.271	0.247	44.42
Morus notabilis	cemA	Two	Moreae	47.13	0.239	0.5405	0.1838	0.4125	0.1353	47.8191	0.0144114	0.432844	0.424005	0.183	-0.117	0.339	47.13
Morus notabilis	clpP	Two	Moreae	56.49	0.276	0.4258	0.1935	0.4503	0.1544	50.581	-0.116823	0.513982	0.443806	0.185	-0.072	0.362	56.49
Morus notabilis	matK	Two	Moreae	49.39	0.253	0.4964	0.159	0.4559	0.1914	48.8754	-0.0105279	0.478736	0.546233	0.156	-0.185	0.3	49.39
Morus notabilis	ndhA	Two	Moreae	42.71	0.186	0.4808	0.1282	0.4754	0.1029	43.7814	0.0244722	0.497176	0.445262	0.145	-0.13	0.317	42.71
Morus notabilis	ndhB	Two	Moreae	47.75	0.279	0.4374	0.2073	0.4187	0.1388	50.7998	0.0600354	0.489078	0.40104	0.171	-0.07	0.366	47.75
Morus notabilis	ndhC	Two	Moreae	34.1	0.144	0.52	0.09	0.5	0.1	40.6325	0.16077	0.490196	0.526316	0.172	-0.152	0.306	34.1
Morus notabilis	ndhE	Two	Moreae	49.26	0.237	0.5393	0.1685	0.3514	0.1311	47.6675	-0.033409	0.394521	0.437583	0.144	-0.179	0.299	49.26
Morus notabilis	ndhF	Two	Moreae	40.42	0.163	0.571	0.0833	0.4353	0.1316	42.0454	0.0386579	0.432575	0.612378	0.136	-0.208	0.281	40.42
Morus notabilis	ndhG	Two	Moreae	46.96	0.229	0.4596	0.1304	0.4351	0.1714	47.0594	0.00211292	0.486308	0.567926	0.125	-0.251	0.241	46.96
Morus notabilis	ndhH	Two	Moreae	48.41	0.22	0.4693	0.1392	0.4965	0.1551	46.3735	-0.0439158	0.514082	0.527013	0.16	-0.066	0.364	48.41
Morus notabilis	ndhI	Two	Moreae	49.89	0.237	0.5588	0.1691	0.4159	0.1474	47.6675	-0.0466256	0.426695	0.465719	0.202	-0.125	0.344	49.89
Morus notabilis	ndhJ	Two	Moreae	47.81	0.257	0.4961	0.1417	0.4234	0.2188	49.1751	0.0277605	0.460468	0.606935	0.162	-0.151	0.318	47.81
Morus notabilis	ndhK	Two	Moreae	52.57	0.259	0.4873	0.1568	0.4106	0.1765	49.3245	-0.065798	0.457289	0.529553	0.171	-0.125	0.348	52.57
Morus notabilis	petA	Two	Moreae	56.98	0.332	0.4574	0.1899	0.3605	0.2511	54.4483	-0.0464977	0.440763	0.569388	0.174	-0.074	0.361	56.98
Morus notabilis	petB	Two	Moreae	41.17	0.216	0.5363	0.1229	0.3704	0.1429	46.0682	0.106325	0.408514	0.537622	0.219	-0.047	0.372	41.17
Morus notabilis	petD	Two	Moreae	39.38	0.216	0.442	0.1232	0.4758	0.1391	46.0682	0.145181	0.518414	0.530309	0.159	-0.155	0.281	39.38
Morus notabilis	psaA	Two	Moreae	49.97	0.28	0.4658	0.191	0.3903	0.1529	50.8725	0.0177403	0.455905	0.444606	0.194	-0.101	0.356	49.97
Morus notabilis	psaB	Two	Moreae	47.73	0.27	0.4944	0.1627	0.3765	0.1848	50.1406	0.0480765	0.432311	0.531799	0.174	-0.107	0.356	47.73
Morus notabilis	psbA	Two	Moreae	39.41	0.272	0.5443	0.2393	0.2976	0.0766	50.2878	0.216311	0.353486	0.242482	0.31	0.186	0.526	39.41
Morus notabilis	psbB	Two	Moreae	47.32	0.27	0.4897	0.1655	0.371	0.1686	50.1406	0.0562535	0.431044	0.504639	0.191	-0.049	0.387	47.32
Morus notabilis	psbC	Two	Moreae	46.66	0.277	0.4765	0.1802	0.3662	0.1566	50.654	0.0788493	0.434556	0.464964	0.195	-0.014	0.4	46.66
Morus notabilis	psbD	Two	Moreae	43.19	0.263	0.5233	0.2	0.3566	0.1174	49.6225	0.129628	0.405273	0.36988	0.263	0.083	0.465	43.19
Morus notabilis	rbcL	Two	Moreae	44.8	0.229	0.5455	0.1558	0.4068	0.1265	47.0594	0.0480123	0.427176	0.448105	0.257	0.035	0.442	44.8
Morus notabilis	rpl14	Two	Moreae	47.27	0.218	0.4158	0.1584	0.5102	0.1325	46.2209	-0.0226983	0.550972	0.455483	0.146	-0.083	0.353	47.27
Morus notabilis	rpl16	Two	Moreae	37.6	0.183	0.3519	0.1667	0.6	0.0417	43.5538	0.136699	0.630318	0.200096	0.121	-0.087	0.365	37.6
Morus notabilis	rpl2	Two	Moreae	54.47	0.299	0.3983	0.1905	0.4344	0.18	52.23	-0.0428881	0.521676	0.48583	0.142	-0.09	0.362	54.47
Morus notabilis	rpl20	Two	Moreae	45.6	0.219	0.4796	0.102	0.4409	0.2025	46.2972	0.0150587	0.478979	0.665025	0.108	-0.148	0.316	45.6
Morus notabilis	rpl22	Two	Moreae	56.69	0.213	0.4505	0.1351	0.5481	0.1556	45.8392	-0.236714	0.548868	0.53526	0.174	-0.104	0.36	56.69
Morus notabilis	rpoA	Two	Moreae	48.2	0.222	0.4609	0.1602	0.5226	0.1374	46.526	-0.0359792	0.531368	0.461694	0.145	-0.154	0.321	48.2
Morus notabilis	rpoB	Two	Moreae	47.5	0.257	0.4599	0.1297	0.4566	0.2133	49.1751	0.0340645	0.4982	0.621866	0.15	-0.125	0.338	47.5
Morus notabilis	rpoC1	Two	Moreae	48.16	0.245	0.48	0.1509	0.4639	0.1744	48.2731	0.00234278	0.491472	0.536121	0.149	-0.141	0.325	48.16
Morus notabilis	rpoC2	Two	Moreae	49.74	0.264	0.4525	0.1668	0.4693	0.1812	49.6967	-0.000870406	0.509113	0.52069	0.159	-0.147	0.331	49.74
Morus notabilis	rps11	Two	Moreae	50.07	0.258	0.3814	0.1695	0.469	0.1359	49.2499	-0.0166524	0.551505	0.44499	0.131	-0.155	0.318	50.07
Morus notabilis	rps12	Two	Moreae	47.97	0.298	0.4	0.2	0.4206	0.1616	52.1598	0.0803256	0.512552	0.446903	0.143	-0.076	0.355	47.97
Morus notabilis	rps14	Two	Moreae	38.92	0.313	0.3816	0.1316	0.4512	0.2632	53.1957	0.268362	0.541787	0.666667	0.118	-0.158	0.313	38.92
Morus notabilis	rps18	Two	Moreae	39.11	0.232	0.519	0.0886	0.4167	0.2162	47.2877	0.172935	0.445335	0.709318	0.1	-0.195	0.283	39.11
Morus notabilis	rps2	Two	Moreae	47.12	0.239	0.4896	0.1146	0.44	0.2185	47.8191	0.0146205	0.473322	0.655959	0.179	-0.135	0.341	47.12
Morus notabilis	rps3	Two	Moreae	49.17	0.223	0.4452	0.1871	0.5449	0.1259	46.6023	-0.0550984	0.550348	0.402236	0.177	-0.102	0.364	49.17
Morus notabilis	rps4	Two	Moreae	46.89	0.217	0.4808	0.1474	0.4878	0.1325	46.1445	-0.0161547	0.503613	0.473383	0.163	-0.001	0.399	46.89
Morus notabilis	rps7	Two	Moreae	44.43	0.221	0.425	0.15	0.5039	0.1271	46.4498	0.0434826	0.54247	0.458679	0.192	-0.04	0.396	44.43
Morus notabilis	rps8	Two	Moreae	35.56	0.223	0.4286	0.1786	0.5048	0.1034	46.6023	0.236947	0.540819	0.366667	0.123	0.041	0.431	35.56
Morus notabilis	ycf1	Two	Moreae	46.29	0.212	0.4968	0.151	0.5616	0.1543	45.7629	-0.0115188	0.530612	0.505405	0.16	-0.128	0.346	46.29
Morus notabilis	ycf2	Two	Moreae	52.73	0.343	0.4398	0.2136	0.4023	0.2567	55.1377	0.0436663	0.477734	0.545822	0.157	-0.132	0.34	52.73
Morus notabilis	ycf3	Two	Moreae	60.48	0.28	0.4586	0.1955	0.4661	0.1845	50.8725	-0.188855	0.504055	0.485526	0.169	-0.135	0.36	60.48
Morus notabilis	ycf4	Two	Moreae	52.16	0.286	0.4902	0.1765	0.3676	0.2035	51.3063	-0.0166399	0.428538	0.535526	0.159	-0.055	0.377	52.16
Morus rubra	accD	Two	Moreae	46.05	0.246	0.5763	0.1453	0.3701	0.1966	48.3486	0.0475419	0.391061	0.575022	0.179	-0.218	0.306	46.05
Morus rubra	atpA	Two	Moreae	43.84	0.226	0.5063	0.1178	0.4233	0.1697	46.831	0.063867	0.455357	0.590261	0.214	-0.011	0.409	43.84
Morus rubra	atpB	Two	Moreae	46.66	0.261	0.4545	0.1622	0.4272	0.1586	49.4737	0.0568719	0.484519	0.494389	0.205	-0.006	0.406	46.66
Morus rubra	atpE	Two	Moreae	55.34	0.304	0.4381	0.1619	0.3905	0.2308	52.5786	-0.0525194	0.471277	0.587726	0.158	-0.071	0.368	55.34
Morus rubra	atpF	Two	Moreae	47.51	0.289	0.4155	0.169	0.4825	0.2137	51.5215	0.0778604	0.537305	0.558401	0.152	-0.113	0.35	47.51
Morus rubra	atpI	Two	Moreae	49.09	0.235	0.467	0.1934	0.4323	0.0898	47.5157	-0.033133	0.480707	0.31709	0.172	-0.032	0.374	49.09
Morus rubra	ccsA	Two	Moreae	44.18	0.224	0.4704	0.1296	0.4626	0.1667	46.6785	0.0535263	0.49582	0.562605	0.13	-0.277	0.244	44.18
Morus rubra	cemA	Two	Moreae	46.85	0.239	0.5405	0.1838	0.4125	0.1353	47.8191	0.0202668	0.432844	0.424005	0.185	-0.117	0.339	46.85
Morus rubra	clpP	Two	Moreae	56.49	0.276	0.4258	0.1935	0.4503	0.1544	50.581	-0.116823	0.513982	0.443806	0.185	-0.072	0.362	56.49
Morus rubra	matK	Two	Moreae	49.2	0.258	0.4976	0.1587	0.4575	0.1881	49.2499	0.00101263	0.479007	0.542388	0.157	-0.173	0.307	49.2
Morus rubra	ndhA	Two	Moreae	42.19	0.183	0.4808	0.1282	0.4754	0.1029	43.5538	0.0313123	0.497176	0.445262	0.146	-0.131	0.317	42.19
Morus rubra	ndhB	Two	Moreae	47.75	0.279	0.4374	0.2073	0.4187	0.1388	50.7998	0.0600354	0.489078	0.40104	0.171	-0.07	0.366	47.75
Morus rubra	ndhC	Two	Moreae	34.1	0.144	0.52	0.09	0.5	0.1	40.6325	0.16077	0.490196	0.526316	0.172	-0.152	0.306	34.1
Morus rubra	ndhE	Two	Moreae	49.26	0.237	0.5393	0.1685	0.3514	0.1311	47.6675	-0.033409	0.394521	0.437583	0.144	-0.179	0.299	49.26
Morus rubra	ndhF	Two	Moreae	40.24	0.16	0.5677	0.0862	0.438	0.13	41.8208	0.0378001	0.435518	0.601295	0.138	-0.21	0.281	40.24
Morus rubra	ndhG	Two	Moreae	46.75	0.229	0.4596	0.1304	0.4351	0.1698	47.0594	0.00657536	0.486308	0.565623	0.126	-0.241	0.247	46.75
Morus rubra	ndhH	Two	Moreae	48.41	0.22	0.4693	0.1392	0.4965	0.1551	46.3735	-0.0439158	0.514082	0.527013	0.16	-0.066	0.364	48.41
Morus rubra	ndhI	Two	Moreae	48.63	0.231	0.5515	0.1691	0.4159	0.1474	47.2116	-0.0300429	0.429915	0.465719	0.207	-0.114	0.35	48.63
Morus rubra	ndhJ	Two	Moreae	41.02	0.255	0.5	0.1429	0.4234	0.2083	49.0254	0.163291	0.458523	0.593109	0.158	-0.167	0.309	41.02
Morus rubra	ndhK	Two	Moreae	52.57	0.259	0.4873	0.1568	0.4155	0.1765	49.3245	-0.065798	0.460235	0.529553	0.169	-0.131	0.344	52.57
Morus rubra	petA	Two	Moreae	56.98	0.332	0.4574	0.1899	0.3605	0.2511	54.4483	-0.0464977	0.440763	0.569388	0.174	-0.074	0.361	56.98
Morus rubra	petB	Two	Moreae	41.17	0.216	0.5363	0.1229	0.3704	0.1429	46.0682	0.106325	0.408514	0.537622	0.219	-0.047	0.372	41.17
Morus rubra	petD	Two	Moreae	39.38	0.216	0.442	0.1232	0.4758	0.1391	46.0682	0.145181	0.518414	0.530309	0.159	-0.155	0.281	39.38
Morus rubra	psaA	Two	Moreae	49.66	0.279	0.4658	0.1925	0.3903	0.1505	50.7998	0.0224368	0.455905	0.438776	0.196	-0.098	0.358	49.66
Morus rubra	psaB	Two	Moreae	47.68	0.269	0.496	0.1611	0.3784	0.1826	50.0668	0.047673	0.432754	0.531277	0.173	-0.112	0.353	47.68
Morus rubra	psbA	Two	Moreae	39.29	0.272	0.5443	0.2393	0.2976	0.0766	50.2878	0.218697	0.353486	0.242482	0.31	0.191	0.529	39.29
Morus rubra	psbB	Two	Moreae	47.32	0.27	0.4897	0.1655	0.371	0.1686	50.1406	0.0562535	0.431044	0.504639	0.191	-0.049	0.387	47.32
Morus rubra	psbC	Two	Moreae	46.88	0.279	0.479	0.1778	0.3662	0.1566	50.7998	0.0771615	0.43327	0.468301	0.195	-0.01	0.402	46.88
Morus rubra	psbD	Two	Moreae	43.06	0.263	0.5233	0.2	0.3566	0.1174	49.6225	0.132248	0.405273	0.36988	0.263	0.083	0.465	43.06
Morus rubra	rbcL	Two	Moreae	44.6	0.221	0.5398	0.1594	0.4113	0.1235	46.4498	0.0398228	0.432447	0.43655	0.252	0.026	0.438	44.6
Morus rubra	rpl14	Two	Moreae	47.39	0.227	0.4257	0.1485	0.5102	0.1325	46.9071	-0.010294	0.545144	0.47153	0.148	-0.069	0.361	47.39
Morus rubra	rpl16	Two	Moreae	36.71	0.167	0.3426	0.1759	0.6091	0.0417	42.3456	0.133085	0.640013	0.191636	0.118	-0.101	0.357	36.71
Morus rubra	rpl2	Two	Moreae	54.47	0.299	0.3983	0.1905	0.4344	0.18	52.23	-0.0428881	0.521676	0.48583	0.142	-0.09	0.362	54.47
Morus rubra	rpl20	Two	Moreae	47.05	0.219	0.4898	0.0918	0.4409	0.2025	46.2972	-0.0162607	0.473729	0.688073	0.108	-0.148	0.316	47.05
Morus rubra	rpl22	Two	Moreae	54.96	0.206	0.4505	0.1351	0.5577	0.1556	45.3048	-0.213116	0.553164	0.53526	0.176	-0.104	0.36	54.96
Morus rubra	rpoA	Two	Moreae	48.02	0.222	0.4609	0.1602	0.5226	0.1381	46.526	-0.0321104	0.531368	0.462957	0.147	-0.149	0.324	48.02
Morus rubra	rpoB	Two	Moreae	47.33	0.257	0.4599	0.1297	0.4566	0.2136	49.1751	0.0375215	0.4982	0.622196	0.149	-0.126	0.338	47.33
Morus rubra	rpoC1	Two	Moreae	47.97	0.244	0.4791	0.1525	0.4639	0.1744	48.1976	0.00472124	0.491941	0.533496	0.15	-0.139	0.327	47.97
Morus rubra	rpoC2	Two	Moreae	49.81	0.264	0.4494	0.1687	0.4679	0.1843	49.6967	-0.00227895	0.510084	0.522096	0.158	-0.148	0.33	49.81
Morus rubra	rps11	Two	Moreae	48.66	0.25	0.3782	0.1681	0.4779	0.1359	48.65	-0.00020555	0.558229	0.447039	0.13	-0.168	0.311	48.66
Morus rubra	rps12	Two	Moreae	47.97	0.298	0.4	0.2	0.4206	0.1616	52.1598	0.0803256	0.512552	0.446903	0.143	-0.076	0.355	47.97
Morus rubra	rps14	Two	Moreae	38.92	0.313	0.3816	0.1316	0.4512	0.2632	53.1957	0.268362	0.541787	0.666667	0.118	-0.158	0.313	38.92
Morus rubra	rps18	Two	Moreae	39.11	0.232	0.519	0.0886	0.4167	0.2162	47.2877	0.172935	0.445335	0.709318	0.1	-0.195	0.283	39.11
Morus rubra	rps2	Two	Moreae	47.3	0.243	0.4948	0.1094	0.44	0.2185	48.122	0.0170808	0.470689	0.666362	0.179	-0.128	0.345	47.3
Morus rubra	rps3	Two	Moreae	49.17	0.223	0.4452	0.1871	0.5449	0.1259	46.6023	-0.0550984	0.550348	0.402236	0.177	-0.102	0.364	49.17
Morus rubra	rps4	Two	Moreae	46.89	0.217	0.4808	0.1474	0.4878	0.1325	46.1445	-0.0161547	0.503613	0.473383	0.163	-0.001	0.399	46.89
Morus rubra	rps7	Two	Moreae	44.43	0.221	0.425	0.15	0.5039	0.1271	46.4498	0.0434826	0.54247	0.458679	0.192	-0.04	0.396	44.43
Morus rubra	rps8	Two	Moreae	36.09	0.231	0.4286	0.1786	0.5048	0.1149	47.2116	0.23557	0.540819	0.391482	0.121	0.047	0.431	36.09
Morus rubra	ycf1	Two	Moreae	46.32	0.213	0.4964	0.1511	0.5654	0.1509	45.8392	-0.0104886	0.532492	0.499669	0.161	-0.127	0.348	46.32
Morus rubra	ycf2	Two	Moreae	52.72	0.343	0.4398	0.2136	0.4023	0.2567	55.1377	0.0438477	0.477734	0.545822	0.157	-0.131	0.341	52.72
Morus rubra	ycf3	Two	Moreae	60.14	0.273	0.4586	0.1955	0.4661	0.1845	50.3612	-0.194172	0.504055	0.485526	0.167	-0.146	0.354	60.14
Morus rubra	ycf4	Two	Moreae	52.56	0.286	0.4902	0.1765	0.3676	0.2035	51.3063	-0.0244362	0.428538	0.535526	0.16	-0.043	0.383	52.56
Morus nigra	accD	Two	Moreae	45.84	0.244	0.5763	0.1418	0.3701	0.1966	48.1976	0.0489144	0.391061	0.580969	0.181	-0.218	0.305	45.84
Morus nigra	atpA	Two	Moreae	44.14	0.226	0.5063	0.1203	0.4256	0.1671	46.831	0.057461	0.456701	0.58142	0.215	-0.004	0.413	44.14
Morus nigra	atpB	Two	Moreae	45.84	0.255	0.451	0.1597	0.4286	0.1555	49.0254	0.0649749	0.487267	0.493338	0.207	-0.003	0.408	45.84
Morus nigra	atpE	Two	Moreae	53.79	0.296	0.4381	0.1619	0.3905	0.2198	52.0189	-0.0340468	0.471277	0.575845	0.164	-0.058	0.376	53.79
Morus nigra	atpF	Two	Moreae	47.51	0.289	0.4155	0.169	0.4825	0.2137	51.5215	0.0778604	0.537305	0.558401	0.152	-0.113	0.35	47.51
Morus nigra	atpI	Two	Moreae	49.09	0.235	0.467	0.1934	0.4323	0.0898	47.5157	-0.033133	0.480707	0.31709	0.172	-0.032	0.374	49.09
Morus nigra	ccsA	Two	Moreae	44.46	0.221	0.4704	0.1259	0.4626	0.1658	46.4498	0.0428368	0.49582	0.568392	0.131	-0.271	0.247	44.46
Morus nigra	cemA	Two	Moreae	47.05	0.239	0.5405	0.1838	0.4125	0.1353	47.8191	0.0160844	0.432844	0.424005	0.183	-0.116	0.339	47.05
Morus nigra	clpP	Two	Moreae	56.49	0.276	0.4258	0.1935	0.4503	0.1544	50.581	-0.116823	0.513982	0.443806	0.185	-0.072	0.362	56.49
Morus nigra	matK	Two	Moreae	49.69	0.258	0.4916	0.1614	0.4559	0.1914	49.2499	-0.00893663	0.481161	0.542517	0.155	-0.179	0.303	49.69
Morus nigra	ndhA	Two	Moreae	42.71	0.186	0.484	0.1282	0.4754	0.1025	43.7814	0.0244722	0.495518	0.4443	0.145	-0.13	0.317	42.71
Morus nigra	ndhB	Two	Moreae	47.75	0.279	0.4374	0.2073	0.4187	0.1388	50.7998	0.0600354	0.489078	0.40104	0.171	-0.07	0.366	47.75
Morus nigra	ndhC	Two	Moreae	34.1	0.144	0.52	0.09	0.5	0.1	40.6325	0.16077	0.490196	0.526316	0.172	-0.152	0.306	34.1
Morus nigra	ndhE	Two	Moreae	49.26	0.237	0.5393	0.1685	0.3514	0.1311	47.6675	-0.033409	0.394521	0.437583	0.144	-0.179	0.299	49.26
Morus nigra	ndhF	Two	Moreae	40.43	0.159	0.5699	0.0833	0.4345	0.1316	41.7461	0.0315261	0.432597	0.612378	0.136	-0.212	0.279	40.43
Morus nigra	ndhG	Two	Moreae	46.96	0.229	0.4596	0.1304	0.4351	0.1714	47.0594	0.00211292	0.486308	0.567926	0.125	-0.251	0.241	46.96
Morus nigra	ndhH	Two	Moreae	48.41	0.22	0.4693	0.1392	0.4965	0.1551	46.3735	-0.0439158	0.514082	0.527013	0.16	-0.066	0.364	48.41
Morus nigra	ndhI	Two	Moreae	48.63	0.231	0.5588	0.1691	0.4159	0.1474	47.2116	-0.0300429	0.426695	0.465719	0.207	-0.114	0.35	48.63
Morus nigra	ndhJ	Two	Moreae	41.02	0.262	0.5039	0.1417	0.4234	0.2188	49.5481	0.172118	0.456594	0.606935	0.161	-0.156	0.315	41.02
Morus nigra	ndhK	Two	Moreae	52.57	0.259	0.4831	0.1568	0.4106	0.1765	49.3245	-0.065798	0.459438	0.529553	0.171	-0.125	0.348	52.57
Morus nigra	petA	Two	Moreae	56.98	0.332	0.4574	0.1899	0.3605	0.2511	54.4483	-0.0464977	0.440763	0.569388	0.174	-0.074	0.361	56.98
Morus nigra	petB	Two	Moreae	41.17	0.216	0.5363	0.1229	0.3704	0.1429	46.0682	0.106325	0.408514	0.537622	0.219	-0.047	0.372	41.17
Morus nigra	petD	Two	Moreae	39.38	0.216	0.442	0.1232	0.4758	0.1391	46.0682	0.145181	0.518414	0.530309	0.159	-0.155	0.281	39.38
Morus nigra	psaA	Two	Moreae	49.77	0.279	0.4658	0.191	0.3903	0.1529	50.7998	0.0202714	0.455905	0.444606	0.195	-0.101	0.356	49.77
Morus nigra	psaB	Two	Moreae	47.79	0.271	0.496	0.1627	0.3765	0.1848	50.2142	0.0482778	0.431519	0.531799	0.173	-0.11	0.354	47.79
Morus nigra	psbA	Two	Moreae	39.41	0.272	0.5461	0.2393	0.2976	0.0766	50.2878	0.216311	0.352732	0.242482	0.31	0.186	0.526	39.41
Morus nigra	psbB	Two	Moreae	47.32	0.27	0.4897	0.1655	0.371	0.1686	50.1406	0.0562535	0.431044	0.504639	0.191	-0.049	0.387	47.32
Morus nigra	psbC	Two	Moreae	46.88	0.279	0.4765	0.1802	0.3662	0.1566	50.7998	0.0771615	0.434556	0.464964	0.195	-0.01	0.402	46.88
Morus nigra	psbD	Two	Moreae	43.16	0.263	0.5233	0.2	0.3566	0.1174	49.6225	0.130233	0.405273	0.36988	0.266	0.083	0.465	43.16
Morus nigra	rbcL	Two	Moreae	44.27	0.224	0.544	0.1558	0.4068	0.1265	46.6785	0.0515982	0.42785	0.448105	0.256	0.027	0.439	44.27
Morus nigra	rpl14	Two	Moreae	47.39	0.227	0.4158	0.1584	0.5102	0.1325	46.9071	-0.010294	0.550972	0.455483	0.148	-0.069	0.361	47.39
Morus nigra	rpl16	Two	Moreae	37.15	0.175	0.3519	0.1667	0.6	0.0417	42.9483	0.135006	0.630318	0.200096	0.122	-0.087	0.365	37.15
Morus nigra	rpl2	Two	Moreae	54.47	0.299	0.3983	0.1905	0.4344	0.18	52.23	-0.0428881	0.521676	0.48583	0.142	-0.09	0.362	54.47
Morus nigra	rpl20	Two	Moreae	47.24	0.228	0.4898	0.102	0.4409	0.2025	46.9833	-0.00546372	0.473729	0.665025	0.11	-0.134	0.325	47.24
Morus nigra	rpl22	Two	Moreae	56.69	0.213	0.4505	0.1351	0.5481	0.1556	45.8392	-0.236714	0.548868	0.53526	0.174	-0.104	0.36	56.69
Morus nigra	rpoA	Two	Moreae	48.49	0.222	0.4609	0.1602	0.5226	0.1374	46.526	-0.0422123	0.531368	0.461694	0.147	-0.148	0.324	48.49
Morus nigra	rpoB	Two	Moreae	47.54	0.258	0.4611	0.1309	0.4566	0.212	49.2499	0.0347183	0.497548	0.618256	0.149	-0.125	0.338	47.54
Morus nigra	rpoC1	Two	Moreae	48.01	0.244	0.4809	0.1509	0.4639	0.1744	48.1976	0.00389132	0.491003	0.536121	0.148	-0.144	0.324	48.01
Morus nigra	rpoC2	Two	Moreae	49.75	0.262	0.4494	0.1677	0.4683	0.1823	49.5481	-0.00407475	0.510297	0.520857	0.159	-0.147	0.331	49.75
Morus nigra	rps11	Two	Moreae	50.45	0.258	0.3782	0.1695	0.469	0.1359	49.2499	-0.0243681	0.553588	0.44499	0.136	-0.145	0.326	50.45
Morus nigra	rps12	Two	Moreae	47.97	0.298	0.4	0.2	0.4206	0.1616	52.1598	0.0803256	0.512552	0.446903	0.143	-0.076	0.355	47.97
Morus nigra	rps14	Two	Moreae	38.92	0.313	0.3816	0.1316	0.4512	0.2632	53.1957	0.268362	0.541787	0.666667	0.118	-0.158	0.313	38.92
Morus nigra	rps18	Two	Moreae	39.11	0.232	0.519	0.0886	0.4167	0.2162	47.2877	0.172935	0.445335	0.709318	0.1	-0.195	0.283	39.11
Morus nigra	rps2	Two	Moreae	47.3	0.243	0.4896	0.1146	0.44	0.2185	48.122	0.0170808	0.473322	0.655959	0.179	-0.128	0.345	47.3
Morus nigra	rps3	Two	Moreae	49.17	0.223	0.4452	0.1871	0.5449	0.1259	46.6023	-0.0550984	0.550348	0.402236	0.177	-0.102	0.364	49.17
Morus nigra	rps4	Two	Moreae	46.89	0.217	0.4808	0.1474	0.4878	0.1325	46.1445	-0.0161547	0.503613	0.473383	0.163	-0.001	0.399	46.89
Morus nigra	rps7	Two	Moreae	44.43	0.221	0.425	0.15	0.5039	0.1271	46.4498	0.0434826	0.54247	0.458679	0.192	-0.04	0.396	44.43
Morus nigra	rps8	Two	Moreae	35.8	0.223	0.4196	0.1786	0.5048	0.1034	46.6023	0.231797	0.546084	0.366667	0.122	0.047	0.431	35.8
Morus nigra	ycf1	Two	Moreae	46.4	0.212	0.4942	0.151	0.5616	0.1543	45.7629	-0.0139225	0.531919	0.505405	0.16	-0.127	0.347	46.4
Morus nigra	ycf2	Two	Moreae	52.73	0.343	0.4398	0.2136	0.4023	0.2567	55.1377	0.0436663	0.477734	0.545822	0.157	-0.132	0.34	52.73
Morus nigra	ycf3	Two	Moreae	60.48	0.28	0.4662	0.1955	0.4661	0.1845	50.8725	-0.188855	0.499946	0.485526	0.169	-0.135	0.36	60.48
Morus nigra	ycf4	Two	Moreae	52.56	0.286	0.4902	0.1765	0.3676	0.2035	51.3063	-0.0244362	0.428538	0.535526	0.16	-0.043	0.383	52.56
paratrophis pendulinus	accD	Two	Moreae	46.66	0.248	0.5749	0.1449	0.3683	0.2	48.4994	0.0379263	0.390479	0.579878	0.176	-0.221	0.304	46.66
paratrophis pendulinus	atpA	Two	Moreae	43.91	0.226	0.5063	0.1178	0.4233	0.1697	46.831	0.0623723	0.455357	0.590261	0.211	-0.014	0.407	43.91
paratrophis pendulinus	atpB	Two	Moreae	47.67	0.259	0.4558	0.1637	0.4325	0.1596	49.3245	0.033544	0.486885	0.493659	0.199	-0.037	0.388	47.67
paratrophis pendulinus	atpE	Two	Moreae	55.34	0.304	0.4476	0.1619	0.381	0.2308	52.5786	-0.0525194	0.459812	0.587726	0.164	-0.071	0.368	55.34
paratrophis pendulinus	atpF	Two	Moreae	47.24	0.289	0.4097	0.1667	0.4825	0.2137	51.5215	0.0831009	0.540798	0.561777	0.142	-0.134	0.339	47.24
paratrophis pendulinus	atpI	Two	Moreae	49.09	0.235	0.467	0.1934	0.4323	0.0898	47.5157	-0.033133	0.480707	0.31709	0.172	-0.032	0.374	49.09
paratrophis pendulinus	ccsA	Two	Moreae	44.47	0.217	0.4741	0.1259	0.467	0.1606	46.1445	0.0362892	0.496228	0.560558	0.13	-0.269	0.247	44.47
paratrophis pendulinus	cemA	Two	Moreae	47.47	0.248	0.5297	0.1892	0.4099	0.1418	48.4994	0.0212251	0.436249	0.428399	0.182	-0.105	0.344	47.47
paratrophis pendulinus	clpP	Two	Moreae	55.99	0.262	0.4314	0.1895	0.4662	0.1418	49.5481	-0.130013	0.519385	0.428011	0.186	-0.078	0.361	55.99
paratrophis pendulinus	matK	Two	Moreae	48.96	0.249	0.5	0.1538	0.4564	0.1863	48.5747	-0.00793148	0.477206	0.54778	0.157	-0.166	0.311	48.96
paratrophis pendulinus	ndhA	Two	Moreae	42.58	0.189	0.4776	0.1314	0.4737	0.1025	44.0094	0.0324787	0.49795	0.438221	0.143	-0.126	0.317	42.58
paratrophis pendulinus	ndhB	Two	Moreae	48.11	0.281	0.4374	0.2096	0.4171	0.1392	50.9451	0.0556499	0.488122	0.399083	0.172	-0.067	0.368	48.11
paratrophis pendulinus	ndhC	Two	Moreae	35.29	0.176	0.5126	0.0924	0.4747	0.1463	43.0238	0.179757	0.480806	0.612903	0.171	-0.172	0.298	35.29
paratrophis pendulinus	ndhD	Two	Moreae	46.82	0.214	0.4605	0.14	0.464	0.1297	45.9156	-0.0196981	0.501893	0.480905	0.142	-0.14	0.316	46.82
paratrophis pendulinus	ndhE	Two	Moreae	48.85	0.247	0.5393	0.1798	0.3378	0.1311	48.424	-0.00879687	0.385133	0.421679	0.154	-0.16	0.309	48.85
paratrophis pendulinus	ndhF	Two	Moreae	40.72	0.171	0.5675	0.0941	0.4259	0.1367	42.6465	0.0451747	0.42873	0.592288	0.143	-0.191	0.294	40.72
paratrophis pendulinus	ndhG	Two	Moreae	51.34	0.254	0.4625	0.1625	0.4256	0.1788	48.9505	-0.0488153	0.479225	0.523879	0.131	-0.222	0.265	51.34
paratrophis pendulinus	ndhH	Two	Moreae	49.34	0.223	0.466	0.1424	0.4965	0.1551	46.6023	-0.0587463	0.515844	0.521345	0.161	-0.063	0.367	49.34
paratrophis pendulinus	ndhI	Two	Moreae	49.12	0.24	0.5455	0.1894	0.4167	0.1333	47.8949	-0.0255787	0.43307	0.413077	0.214	-0.102	0.357	49.12
paratrophis pendulinus	ndhJ	Two	Moreae	40.28	0.255	0.4921	0.1429	0.4414	0.2083	49.0254	0.178385	0.472844	0.593109	0.164	-0.158	0.315	40.28
paratrophis pendulinus	ndhK	Two	Moreae	52.49	0.255	0.4832	0.1555	0.4183	0.1711	49.0254	-0.070669	0.464004	0.523882	0.164	-0.139	0.339	52.49
paratrophis pendulinus	petA	Two	Moreae	57.16	0.323	0.4612	0.1822	0.3682	0.2466	53.8641	-0.0611896	0.443935	0.575093	0.171	-0.078	0.358	57.16
paratrophis pendulinus	petB	Two	Moreae	40.68	0.211	0.5419	0.1173	0.3704	0.1429	45.6865	0.109584	0.406007	0.549193	0.221	-0.038	0.377	40.68
paratrophis pendulinus	petD	Two	Moreae	40.73	0.224	0.4326	0.1277	0.4724	0.1466	46.6785	0.127436	0.521989	0.534451	0.153	-0.15	0.282	40.73
paratrophis pendulinus	psaA	Two	Moreae	50.1	0.279	0.465	0.1915	0.3927	0.1532	50.7998	0.0137754	0.457852	0.444444	0.193	-0.107	0.352	50.1
paratrophis pendulinus	psaB	Two	Moreae	47.92	0.268	0.4968	0.1587	0.3789	0.1861	49.993	0.0414658	0.432682	0.539733	0.172	-0.116	0.351	47.92
paratrophis pendulinus	psbA	Two	Moreae	38.99	0.26	0.5592	0.227	0.2976	0.0766	49.3991	0.210715	0.347339	0.252306	0.307	0.175	0.52	38.99
paratrophis pendulinus	psbB	Two	Moreae	46.54	0.264	0.4943	0.1609	0.3737	0.1657	49.6967	0.0635201	0.43053	0.507348	0.188	-0.06	0.38	46.54
paratrophis pendulinus	psbC	Two	Moreae	47.11	0.281	0.4741	0.1802	0.3662	0.1596	50.9451	0.0752788	0.435797	0.469688	0.195	-0.01	0.402	47.11
paratrophis pendulinus	psbD	Two	Moreae	43.15	0.263	0.5233	0.2	0.3566	0.1169	49.6225	0.130434	0.405273	0.368886	0.263	0.084	0.465	43.15
paratrophis pendulinus	rbcL	Two	Moreae	44.31	0.228	0.5434	0.1531	0.4006	0.1349	46.9833	0.0568989	0.424364	0.468403	0.251	0.023	0.435	44.31
paratrophis pendulinus	rpl14	Two	Moreae	53.99	0.299	0.3983	0.1905	0.4344	0.18	52.23	-0.0336979	0.521676	0.48583	0.142	-0.09	0.362	53.99
paratrophis pendulinus	rpl16	Two	Moreae	46.94	0.218	0.4257	0.1485	0.5102	0.1325	46.2209	-0.0155587	0.545144	0.47153	0.147	-0.083	0.353	46.94
paratrophis pendulinus	rpl2	Two	Moreae	37.6	0.183	0.3426	0.1759	0.6	0.0417	43.5538	0.136699	0.636537	0.191636	0.121	-0.087	0.365	37.6
paratrophis pendulinus	rpl20	Two	Moreae	47.24	0.228	0.4796	0.102	0.4409	0.2025	46.9833	-0.00546372	0.478979	0.665025	0.11	-0.134	0.325	47.24
paratrophis pendulinus	rpoA	Two	Moreae	47.72	0.228	0.4633	0.1583	0.5142	0.1495	46.9833	-0.0156801	0.526036	0.485705	0.154	-0.143	0.328	47.72
paratrophis pendulinus	rpoB	Two	Moreae	47.65	0.257	0.4611	0.1297	0.4566	0.212	49.1751	0.0310142	0.497548	0.620427	0.149	-0.13	0.335	47.65
paratrophis pendulinus	rpoC1	Two	Moreae	48.11	0.244	0.4791	0.153	0.4658	0.1729	48.1976	0.00181652	0.492962	0.530531	0.149	-0.142	0.326	48.11
paratrophis pendulinus	rpoC2	Two	Moreae	49.72	0.262	0.4499	0.1678	0.4695	0.1822	49.5481	-0.00346928	0.510659	0.520571	0.156	-0.15	0.328	49.72
paratrophis pendulinus	rps11	Two	Moreae	48.67	0.239	0.4921	0.1099	0.4483	0.2185	47.8191	-0.0177933	0.476712	0.665347	0.179	-0.137	0.341	48.67
paratrophis pendulinus	rps12	Two	Moreae	49.95	0.228	0.4452	0.1935	0.5422	0.1269	46.9833	-0.0631438	0.549119	0.396067	0.18	-0.095	0.369	49.95
paratrophis pendulinus	rps14	Two	Moreae	47.72	0.222	0.4808	0.1474	0.4817	0.1391	46.526	-0.0256624	0.500468	0.485515	0.162	-0.001	0.399	47.72
paratrophis pendulinus	rps18	Two	Moreae	44.43	0.221	0.425	0.15	0.5039	0.1271	46.4498	0.0434826	0.54247	0.458679	0.192	-0.04	0.396	44.43
paratrophis pendulinus	rps2	Two	Moreae	36.75	0.231	0.4286	0.1875	0.5098	0.1071	47.2116	0.22159	0.543265	0.363544	0.125	0.04	0.431	36.75
paratrophis pendulinus	rps3	Two	Moreae	50.57	0.258	0.3932	0.1624	0.4602	0.1442	49.2499	-0.0268047	0.539255	0.47032	0.138	-0.121	0.341	50.57
paratrophis pendulinus	rps4	Two	Moreae	51.23	0.322	0.4381	0.2	0.3673	0.1978	53.7981	0.0477363	0.456047	0.497235	0.17	-0.067	0.372	51.23
paratrophis pendulinus	rps7	Two	Moreae	38.92	0.312	0.3816	0.1316	0.4512	0.2632	53.1279	0.267428	0.541787	0.666667	0.118	-0.158	0.312	38.92
paratrophis pendulinus	rps8	Two	Moreae	39.58	0.242	0.5063	0.1013	0.4167	0.2162	48.0463	0.176212	0.451463	0.680945	0.1	-0.195	0.283	39.58
paratrophis pendulinus	ycf1	Two	Moreae	45.28	0.21	0.4982	0.151	0.5659	0.1505	45.6102	0.00723916	0.531811	0.499171	0.163	-0.125	0.348	45.28
paratrophis pendulinus	ycf2	Two	Moreae	52.63	0.341	0.4401	0.214	0.4046	0.2537	55.0145	0.0433422	0.478987	0.542442	0.157	-0.13	0.342	52.63
paratrophis pendulinus	ycf3	Two	Moreae	58.51	0.28	0.4662	0.1805	0.4576	0.2019	50.8725	-0.15013	0.495345	0.527981	0.161	-0.153	0.348	58.51
paratrophis pendulinus	ycf4	Two	Moreae	52.56	0.286	0.4902	0.1765	0.3676	0.2035	51.3063	-0.0244362	0.428538	0.535526	0.16	-0.043	0.383	52.56
Taxotrophis ilicifolia	accD	Two	Moreae	44.91	0.24	0.5811	0.1404	0.372	0.1939	47.8949	0.0623221	0.390305	0.580018	0.178	-0.224	0.302	44.91
Taxotrophis ilicifolia	atpA	Two	Moreae	44.34	0.232	0.5	0.1275	0.4219	0.1675	47.2877	0.0623351	0.457642	0.567797	0.211	-0.013	0.407	44.34
Taxotrophis ilicifolia	atpB	Two	Moreae	47.56	0.253	0.458	0.1615	0.4371	0.1546	48.8754	0.0269142	0.488325	0.489086	0.2	-0.033	0.39	47.56
Taxotrophis ilicifolia	atpE	Two	Moreae	51.74	0.296	0.4476	0.1524	0.3942	0.2333	52.0189	0.00536196	0.468282	0.604874	0.155	-0.088	0.36	51.74
Taxotrophis ilicifolia	atpF	Two	Moreae	49.88	0.294	0.4126	0.1748	0.4789	0.2154	51.8775	0.0385041	0.537185	0.552025	0.142	-0.143	0.333	49.88
Taxotrophis ilicifolia	atpI	Two	Moreae	48.67	0.227	0.4717	0.184	0.4352	0.0893	46.9071	-0.037582	0.479877	0.326747	0.168	-0.043	0.366	48.67
Taxotrophis ilicifolia	ccsA	Two	Moreae	44.96	0.227	0.4723	0.1328	0.4558	0.1667	46.9071	0.0415105	0.491111	0.556594	0.133	-0.26	0.254	44.96
Taxotrophis ilicifolia	cemA	Two	Moreae	46.28	0.239	0.5351	0.1892	0.4188	0.1278	47.8191	0.0321867	0.43904	0.403155	0.187	-0.107	0.344	46.28
Taxotrophis ilicifolia	clpP	Two	Moreae	53.91	0.257	0.4444	0.1895	0.4564	0.1333	49.1751	-0.096286	0.506661	0.412949	0.195	-0.057	0.372	53.91
Taxotrophis ilicifolia	matK	Two	Moreae	47.9	0.249	0.4988	0.1525	0.4606	0.1902	48.5747	0.0138906	0.480092	0.555004	0.16	-0.156	0.318	47.9
Taxotrophis ilicifolia	ndhA	Two	Moreae	42.29	0.177	0.4808	0.1282	0.4842	0.0905	43.0994	0.0187803	0.501762	0.413809	0.141	-0.142	0.309	42.29
Taxotrophis ilicifolia	ndhB	Two	Moreae	47.97	0.277	0.4396	0.2073	0.4198	0.1356	50.654	0.0529876	0.48848	0.395451	0.17	-0.077	0.362	47.97
Taxotrophis ilicifolia	ndhC	Two	Moreae	34.94	0.153	0.51	0.1	0.5	0.1	41.2989	0.153973	0.49505	0.5	0.173	-0.137	0.315	34.94
Taxotrophis ilicifolia	ndhD	Two	Moreae	47.38	0.22	0.4548	0.1471	0.4628	0.1297	46.3735	-0.0217048	0.504359	0.468569	0.141	-0.14	0.316	47.38
Taxotrophis ilicifolia	ndhE	Two	Moreae	49.72	0.258	0.5281	0.1798	0.3378	0.1475	49.2499	-0.00954577	0.390114	0.450657	0.156	-0.145	0.32	49.72
Taxotrophis ilicifolia	ndhF	Two	Moreae	41.12	0.164	0.5673	0.0862	0.4336	0.1379	42.1204	0.0237498	0.43321	0.61535	0.136	-0.208	0.284	41.12
Taxotrophis ilicifolia	ndhG	Two	Moreae	48.43	0.235	0.45	0.1375	0.4361	0.1682	47.5157	-0.0192429	0.492157	0.550213	0.126	-0.232	0.253	48.43
Taxotrophis ilicifolia	ndhH	Two	Moreae	49.45	0.222	0.4677	0.1355	0.4948	0.1619	46.526	-0.0628459	0.514078	0.544385	0.161	-0.067	0.363	49.45
Taxotrophis ilicifolia	ndhI	Two	Moreae	46.95	0.212	0.5693	0.1533	0.4248	0.1368	45.7629	-0.025941	0.427321	0.471562	0.191	-0.133	0.338	46.95
Taxotrophis ilicifolia	ndhJ	Two	Moreae	39.76	0.255	0.5079	0.1349	0.4273	0.2211	49.0254	0.188992	0.456908	0.621067	0.173	-0.141	0.329	39.76
Taxotrophis ilicifolia	ndhK	Two	Moreae	52.15	0.257	0.4684	0.1368	0.4244	0.1911	49.1751	-0.0604955	0.475358	0.5828	0.168	-0.127	0.344	52.15
Taxotrophis ilicifolia	petA	Two	Moreae	57.89	0.335	0.4535	0.1977	0.3619	0.2477	54.6391	-0.059498	0.443831	0.556129	0.177	-0.059	0.37	57.89
Taxotrophis ilicifolia	petB	Two	Moreae	40.58	0.211	0.5363	0.1285	0.3765	0.1293	45.6865	0.111773	0.412467	0.501552	0.224	-0.038	0.377	40.58
Taxotrophis ilicifolia	petD	Two	Moreae	41.37	0.224	0.4326	0.1277	0.4688	0.1453	46.6785	0.113725	0.52008	0.532234	0.157	-0.139	0.288	41.37
Taxotrophis ilicifolia	psaA	Two	Moreae	49.48	0.275	0.4667	0.1907	0.3926	0.1485	50.5078	0.0203503	0.456884	0.437795	0.194	-0.097	0.359	49.48
Taxotrophis ilicifolia	psaB	Two	Moreae	47.69	0.269	0.4992	0.1579	0.3745	0.187	50.0668	0.0474733	0.428637	0.542186	0.173	-0.114	0.351	47.69
Taxotrophis ilicifolia	psbA	Two	Moreae	39.02	0.266	0.5526	0.2336	0.2976	0.0766	49.845	0.217174	0.350035	0.246937	0.308	0.186	0.526	39.02
Taxotrophis ilicifolia	psbB	Two	Moreae	47.5	0.27	0.4897	0.1632	0.371	0.1715	50.1406	0.0526636	0.431044	0.512399	0.19	-0.053	0.385	47.5
Taxotrophis ilicifolia	psbC	Two	Moreae	46.59	0.277	0.4752	0.1832	0.3701	0.1511	50.654	0.0802312	0.437833	0.451989	0.198	-0.002	0.407	46.59
Taxotrophis ilicifolia	psbD	Two	Moreae	43.11	0.26	0.5267	0.2	0.3566	0.113	49.3991	0.127313	0.403713	0.361022	0.255	0.073	0.459	43.11
Taxotrophis ilicifolia	rbcL	Two	Moreae	45.64	0.229	0.5398	0.162	0.4045	0.1265	47.0594	0.0301626	0.42836	0.438475	0.258	0.027	0.438	45.64
Taxotrophis ilicifolia	rpl14	Two	Moreae	53.66	0.277	0.4147	0.186	0.4606	0.1659	50.654	-0.0593431	0.52622	0.471441	0.156	-0.069	0.381	53.66
Taxotrophis ilicifolia	rpl16	Two	Moreae	47.12	0.218	0.4158	0.1584	0.5204	0.1205	46.2209	-0.019453	0.555864	0.432054	0.148	-0.076	0.353	47.12
Taxotrophis ilicifolia	rpl2	Two	Moreae	38.22	0.183	0.3364	0.1869	0.6091	0.0312	43.5538	0.122464	0.644209	0.143054	0.124	-0.09	0.365	38.22
Taxotrophis ilicifolia	rpl20	Two	Moreae	49.57	0.228	0.4796	0.102	0.4409	0.2025	46.9833	-0.0550558	0.478979	0.665025	0.108	-0.134	0.325	49.57
Taxotrophis ilicifolia	rpoA	Two	Moreae	48.68	0.229	0.457	0.1641	0.5185	0.1415	47.0594	-0.0344366	0.531522	0.463024	0.144	-0.15	0.321	48.68
Taxotrophis ilicifolia	rpoB	Two	Moreae	47.75	0.262	0.4552	0.1356	0.456	0.2117	49.5481	0.0362901	0.500439	0.609559	0.151	-0.117	0.343	47.75
Taxotrophis ilicifolia	rpoC1	Two	Moreae	47.97	0.246	0.4784	0.1547	0.4659	0.174	48.3486	0.00783028	0.493381	0.529358	0.149	-0.146	0.324	47.97
Taxotrophis ilicifolia	rpoC2	Two	Moreae	49.77	0.265	0.4502	0.1683	0.4666	0.1857	49.7709	1.88512e-05	0.508944	0.524576	0.156	-0.155	0.325	49.77
Taxotrophis ilicifolia	rps11	Two	Moreae	49.06	0.252	0.4844	0.1198	0.4368	0.2237	48.8004	-0.00532047	0.474164	0.651237	0.178	-0.125	0.345	49.06
Taxotrophis ilicifolia	rps12	Two	Moreae	49.22	0.223	0.4452	0.1871	0.5449	0.125	46.6023	-0.0561713	0.550348	0.400513	0.171	-0.118	0.354	49.22
Taxotrophis ilicifolia	rps14	Two	Moreae	48.88	0.222	0.4808	0.1474	0.4788	0.1382	46.526	-0.0505947	0.498958	0.483894	0.163	-0.001	0.399	48.88
Taxotrophis ilicifolia	rps18	Two	Moreae	44.43	0.221	0.425	0.15	0.5039	0.1271	46.4498	0.0434826	0.54247	0.458679	0.192	-0.04	0.396	44.43
Taxotrophis ilicifolia	rps2	Two	Moreae	36.08	0.223	0.4286	0.1786	0.5096	0.1047	46.6023	0.225789	0.543168	0.369573	0.124	0.043	0.431	36.08
Taxotrophis ilicifolia	rps3	Two	Moreae	49.08	0.242	0.3866	0.1597	0.4821	0.1275	48.0463	-0.0215142	0.554967	0.443942	0.131	-0.158	0.318	49.08
Taxotrophis ilicifolia	rps4	Two	Moreae	51.28	0.317	0.4423	0.2019	0.3711	0.1889	53.4654	0.0408745	0.456233	0.483367	0.173	-0.06	0.375	51.28
Taxotrophis ilicifolia	rps7	Two	Moreae	37.53	0.302	0.3867	0.12	0.4634	0.2667	52.4396	0.28432	0.545112	0.689682	0.117	-0.161	0.312	37.53
Taxotrophis ilicifolia	rps8	Two	Moreae	36.83	0.232	0.519	0.0759	0.4167	0.2297	47.2877	0.22115	0.445335	0.751636	0.102	-0.178	0.293	36.83
Taxotrophis ilicifolia	ycf1	Two	Moreae	45.88	0.212	0.4921	0.1547	0.57	0.15	45.7629	-0.00255956	0.536673	0.492287	0.163	-0.12	0.353	45.88
Taxotrophis ilicifolia	ycf2	Two	Moreae	52.55	0.343	0.4415	0.2139	0.4005	0.2566	55.1377	0.0469309	0.475653	0.545377	0.157	-0.132	0.34	52.55
Taxotrophis ilicifolia	ycf3	Two	Moreae	60.31	0.28	0.4511	0.1955	0.4746	0.1845	50.8725	-0.185513	0.512693	0.485526	0.165	-0.157	0.348	60.31
Taxotrophis ilicifolia	ycf4	Two	Moreae	51.45	0.274	0.4967	0.1765	0.375	0.1858	50.4346	-0.0201331	0.430194	0.512835	0.16	-0.043	0.383	51.45
Olmedia aspera	accD	One	Antiarideae	44.64	0.238	0.5833	0.1446	0.3802	0.1877	47.7433	0.0650003	0.394603	0.564851	0.187	-0.203	0.315	44.64
Olmedia aspera	atpA	One	Antiarideae	44.49	0.238	0.5013	0.1303	0.414	0.1723	47.7433	0.0681421	0.452311	0.569399	0.209	-0.021	0.403	44.49
Olmedia aspera	atpB	One	Antiarideae	46.99	0.253	0.457	0.1523	0.431	0.1609	48.8754	0.0385765	0.48536	0.513729	0.205	-0.009	0.404	46.99
Olmedia aspera	atpE	One	Antiarideae	58.37	0.317	0.4245	0.1698	0.3905	0.2418	53.4654	-0.0917347	0.479141	0.587464	0.156	-0.087	0.357	58.37
Olmedia aspera	atpF	One	Antiarideae	49.57	0.3	0.4126	0.1678	0.4752	0.2344	52.3	0.0521989	0.535256	0.582795	0.144	-0.134	0.339	49.57
Olmedia aspera	atpI	One	Antiarideae	48.06	0.244	0.4764	0.1934	0.4115	0.1012	48.1976	0.00285392	0.463453	0.343517	0.17	-0.037	0.37	48.06
Olmedia aspera	ccsA	One	Antiarideae	42.15	0.207	0.471	0.1123	0.4784	0.1616	45.3812	0.0712006	0.503897	0.589996	0.128	-0.262	0.247	42.15
Olmedia aspera	cemA	One	Antiarideae	50.6	0.243	0.5459	0.173	0.4	0.1615	48.122	-0.051495	0.422878	0.48281	0.191	-0.084	0.358	50.6
Olmedia aspera	clpP	One	Antiarideae	56.08	0.273	0.4248	0.1961	0.4564	0.1481	50.3612	-0.113555	0.51793	0.430273	0.188	-0.076	0.361	56.08
Olmedia aspera	matK	One	Antiarideae	48.12	0.233	0.5047	0.1462	0.4806	0.1733	47.3637	-0.0159678	0.48777	0.54241	0.151	-0.205	0.29	48.12
Olmedia aspera	ndhA	One	Antiarideae	42.4	0.2	0.4712	0.141	0.4667	0.1066	44.8471	0.0545645	0.497601	0.430533	0.152	-0.099	0.334	42.4
Olmedia aspera	ndhB	One	Antiarideae	47.91	0.279	0.4351	0.2073	0.4225	0.1392	50.7998	0.0568858	0.492654	0.401732	0.171	-0.069	0.366	47.91
Olmedia aspera	ndhC	One	Antiarideae	48.97	0.189	0.5086	0.1034	0.4583	0.1538	44.0094	-0.112718	0.473989	0.597978	0.168	-0.174	0.291	48.97
Olmedia aspera	ndhD	One	Antiarideae	46.27	0.215	0.4662	0.1374	0.4587	0.1356	45.9919	-0.00604696	0.495946	0.496703	0.139	-0.149	0.311	46.27
Olmedia aspera	ndhE	One	Antiarideae	50.85	0.258	0.4944	0.2022	0.3733	0.1129	49.2499	-0.03249	0.430218	0.358299	0.176	-0.053	0.371	50.85
Olmedia aspera	ndhF	One	Antiarideae	40.71	0.151	0.5703	0.0742	0.4419	0.1348	41.1504	0.0107012	0.436574	0.644976	0.135	-0.216	0.276	40.71
Olmedia aspera	ndhG	One	Antiarideae	46.24	0.213	0.4682	0.1214	0.4532	0.1651	45.8392	-0.00874337	0.49186	0.576265	0.123	-0.228	0.251	46.24
Olmedia aspera	ndhH	One	Antiarideae	47.77	0.202	0.4805	0.1299	0.5124	0.1417	44.9996	-0.0615649	0.516064	0.521723	0.156	-0.114	0.338	47.77
Olmedia aspera	ndhI	One	Antiarideae	49.38	0.225	0.5441	0.1765	0.4425	0.125	46.7548	-0.0561494	0.44851	0.414594	0.205	-0.111	0.35	49.38
Olmedia aspera	ndhJ	One	Antiarideae	48.38	0.242	0.528	0.128	0.4196	0.2062	48.0463	-0.00694488	0.442803	0.616996	0.164	-0.142	0.322	48.38
Olmedia aspera	ndhK	One	Antiarideae	50.17	0.225	0.475	0.13	0.4641	0.1595	46.7548	-0.073046	0.494197	0.55095	0.163	-0.175	0.316	50.17
Olmedia aspera	petA	One	Antiarideae	57.75	0.326	0.4612	0.1822	0.3629	0.2489	54.0607	-0.0682433	0.440359	0.57736	0.17	-0.067	0.361	57.75
Olmedia aspera	petB	One	Antiarideae	43.37	0.236	0.514	0.1341	0.3704	0.1554	47.5916	0.0887045	0.418815	0.536788	0.21	-0.045	0.372	43.37
Olmedia aspera	petD	One	Antiarideae	40.84	0.194	0.45	0.1214	0.4921	0.1121	44.3898	0.0799691	0.522344	0.480086	0.15	-0.168	0.271	40.84
Olmedia aspera	psaA	One	Antiarideae	50.27	0.281	0.4628	0.1912	0.3924	0.1563	50.9451	0.0132513	0.45884	0.449784	0.195	-0.091	0.361	50.27
Olmedia aspera	psaB	One	Antiarideae	46.95	0.263	0.5016	0.1571	0.3809	0.1797	49.6225	0.0538559	0.431615	0.533551	0.177	-0.105	0.356	46.95
Olmedia aspera	psbA	One	Antiarideae	38.76	0.272	0.5461	0.2434	0.2976	0.0721	50.2878	0.229236	0.352732	0.228526	0.313	0.201	0.535	38.76
Olmedia aspera	psbB	One	Antiarideae	46.71	0.262	0.491	0.1584	0.3773	0.1671	49.5481	0.0572798	0.434527	0.513364	0.183	-0.067	0.375	46.71
Olmedia aspera	psbC	One	Antiarideae	47.96	0.291	0.4665	0.1836	0.3626	0.1702	51.6643	0.0716994	0.437342	0.481063	0.191	-0.008	0.404	47.96
Olmedia aspera	psbD	One	Antiarideae	44.09	0.266	0.5167	0.2	0.3607	0.1217	49.845	0.115459	0.411101	0.378303	0.254	0.068	0.456	44.09
Olmedia aspera	rbcL	One	Antiarideae	45.03	0.229	0.5392	0.1595	0.405	0.1283	47.0594	0.0431249	0.428935	0.445796	0.248	0.02	0.433	45.03
Olmedia aspera	rpl14	One	Antiarideae	53.5	0.299	0.4	0.1957	0.4344	0.175	52.23	-0.0243164	0.520614	0.47208	0.144	-0.098	0.358	53.5
Olmedia aspera	rpl16	One	Antiarideae	45.31	0.227	0.448	0.168	0.5128	0.1287	46.9071	0.0340489	0.533722	0.433771	0.167	-0.052	0.38	45.31
Olmedia aspera	rpl2	One	Antiarideae	37.07	0.175	0.3519	0.1667	0.6	0.0412	42.9483	0.136869	0.630318	0.198172	0.12	-0.1	0.357	37.07
Olmedia aspera	rpl20	One	Antiarideae	40.35	0.219	0.4848	0.101	0.4505	0.1974	46.2972	0.128457	0.481664	0.661528	0.106	-0.15	0.316	40.35
Olmedia aspera	rpoA	One	Antiarideae	46.5	0.209	0.4865	0.139	0.5184	0.1462	45.5338	-0.0212186	0.515872	0.512623	0.153	-0.144	0.328	46.5
Olmedia aspera	rpoB	One	Antiarideae	47.45	0.256	0.4682	0.1176	0.4522	0.2251	49.1003	0.033611	0.491308	0.656843	0.148	-0.134	0.333	47.45
Olmedia aspera	rpoC1	One	Antiarideae	46.71	0.228	0.4937	0.1351	0.4727	0.1696	46.9833	0.00581689	0.489135	0.556613	0.145	-0.161	0.314	46.71
Olmedia aspera	rpoC2	One	Antiarideae	48.01	0.247	0.4542	0.1552	0.4784	0.1725	48.424	0.0085499	0.512974	0.526396	0.152	-0.16	0.322	48.01
Olmedia aspera	rps11	One	Antiarideae	46.86	0.243	0.4974	0.0974	0.4229	0.2368	48.122	0.0262242	0.459524	0.708558	0.163	-0.168	0.319	46.86
Olmedia aspera	rps12	One	Antiarideae	46.25	0.203	0.465	0.1656	0.5444	0.1168	45.0759	-0.0260472	0.53933	0.413598	0.174	-0.119	0.353	46.25
Olmedia aspera	rps14	One	Antiarideae	46.94	0.207	0.4841	0.1401	0.4939	0.1258	45.3812	-0.0343498	0.50501	0.47311	0.16	-0.018	0.389	46.94
Olmedia aspera	rps18	One	Antiarideae	47.08	0.221	0.4167	0.1583	0.5156	0.1197	46.4498	-0.0135683	0.553041	0.430576	0.192	-0.04	0.396	47.08
Olmedia aspera	rps2	One	Antiarideae	40.2	0.221	0.4273	0.1636	0.5046	0.1209	46.4498	0.134549	0.541474	0.424956	0.122	0.059	0.435	40.2
Olmedia aspera	rps3	One	Antiarideae	53.35	0.258	0.395	0.1681	0.4513	0.1373	49.2499	-0.0832515	0.533262	0.449574	0.127	-0.178	0.311	53.35
Olmedia aspera	rps4	One	Antiarideae	50.85	0.314	0.4381	0.2	0.3776	0.1848	53.2634	0.045311	0.462915	0.480249	0.172	-0.051	0.38	50.85
Olmedia aspera	rps7	One	Antiarideae	41.75	0.312	0.3867	0.1333	0.4458	0.2597	53.1279	0.21416	0.535495	0.660814	0.12	-0.128	0.333	41.75
Olmedia aspera	rps8	One	Antiarideae	38.69	0.232	0.5063	0.0759	0.4186	0.2237	47.2877	0.181817	0.452589	0.746662	0.096	-0.188	0.283	38.69
Olmedia aspera	ycf1	One	Antiarideae	45.79	0.213	0.4872	0.161	0.5719	0.1432	45.8392	0.00107355	0.539987	0.470743	0.166	-0.114	0.358	45.79
Olmedia aspera	ycf2	One	Antiarideae	52.73	0.343	0.4427	0.2148	0.4001	0.2571	55.1377	0.0436663	0.474727	0.544819	0.16	-0.132	0.341	52.73
Olmedia aspera	ycf3	One	Antiarideae	55.52	0.286	0.4511	0.1955	0.4661	0.1942	51.3063	-0.0821289	0.508177	0.498332	0.16	-0.151	0.348	55.52
Olmedia aspera	ycf4	One	Antiarideae	50.66	0.25	0.5	0.1818	0.3929	0.1379	48.65	-0.0413155	0.440027	0.431342	0.166	-0.029	0.386	50.66
Antiaris toxicaria	accD	One	Antiarideae	44.86	0.245	0.5763	0.1477	0.3754	0.1921	48.2731	0.0707038	0.394452	0.565333	0.183	-0.211	0.311	44.86
Antiaris toxicaria	atpA	One	Antiarideae	45.89	0.24	0.4987	0.1253	0.4159	0.1806	47.8949	0.0418606	0.454734	0.590389	0.206	-0.033	0.397	45.89
Antiaris toxicaria	atpB	One	Antiarideae	46.71	0.254	0.461	0.1513	0.4269	0.1658	48.9505	0.0457701	0.480797	0.522863	0.201	-0.019	0.398	46.71
Antiaris toxicaria	atpE	One	Antiarideae	56.79	0.31	0.434	0.1604	0.3868	0.2418	52.9916	-0.0716797	0.471248	0.601193	0.153	-0.085	0.357	56.79
Antiaris toxicaria	atpF	One	Antiarideae	51.17	0.311	0.4126	0.1678	0.4577	0.2462	53.0598	0.0356166	0.525911	0.594686	0.145	-0.128	0.339	51.17
Antiaris toxicaria	atpI	One	Antiarideae	46.14	0.227	0.4953	0.1745	0.4115	0.1012	46.9071	0.0163544	0.453794	0.367066	0.17	-0.051	0.361	46.14
Antiaris toxicaria	ccsA	One	Antiarideae	42.37	0.214	0.4765	0.1227	0.4693	0.1598	45.9156	0.077219	0.496194	0.565664	0.13	-0.266	0.247	42.37
Antiaris toxicaria	cemA	One	Antiarideae	49.54	0.234	0.5484	0.172	0.4114	0.1484	47.4397	-0.044273	0.428631	0.463171	0.19	-0.099	0.349	49.54
Antiaris toxicaria	clpP	One	Antiarideae	56.36	0.279	0.4183	0.2026	0.4564	0.1493	50.7998	-0.109454	0.521779	0.424268	0.195	-0.05	0.377	56.36
Antiaris toxicaria	matK	One	Antiarideae	47.74	0.232	0.5082	0.1459	0.4777	0.1711	47.2877	-0.00956523	0.484532	0.539748	0.154	-0.197	0.295	47.74
Antiaris toxicaria	ndhA	One	Antiarideae	42.63	0.197	0.4712	0.1378	0.4702	0.1053	44.6184	0.0445636	0.499469	0.433155	0.15	-0.093	0.337	42.63
Antiaris toxicaria	ndhB	One	Antiarideae	47.88	0.277	0.4374	0.205	0.4225	0.1392	50.654	0.0547643	0.491336	0.404416	0.171	-0.073	0.364	47.88
Antiaris toxicaria	ndhC	One	Antiarideae	47.6	0.189	0.5086	0.1034	0.4583	0.15	44.0094	-0.0815879	0.473989	0.591949	0.172	-0.148	0.307	47.6
Antiaris toxicaria	ndhD	One	Antiarideae	46.87	0.217	0.4685	0.1351	0.4521	0.1415	46.1445	-0.0157213	0.491093	0.511569	0.139	-0.148	0.311	46.87
Antiaris toxicaria	ndhE	One	Antiarideae	50.04	0.268	0.4944	0.2022	0.36	0.129	49.993	-0.000940158	0.421348	0.389493	0.176	-0.053	0.371	50.04
Antiaris toxicaria	ndhF	One	Antiarideae	40.34	0.154	0.5657	0.0726	0.4432	0.14	41.3733	0.0249749	0.43929	0.658514	0.136	-0.212	0.277	40.34
Antiaris toxicaria	ndhG	One	Antiarideae	46.63	0.235	0.4624	0.1329	0.4317	0.1852	47.5157	0.0186394	0.482832	0.582207	0.127	-0.208	0.262	46.63
Antiaris toxicaria	ndhH	One	Antiarideae	47.33	0.191	0.4887	0.1197	0.5159	0.1369	44.1615	-0.0717487	0.513538	0.533515	0.153	-0.118	0.335	47.33
Antiaris toxicaria	ndhI	One	Antiarideae	49.06	0.233	0.5368	0.1838	0.4375	0.1263	47.3637	-0.0358142	0.44904	0.407288	0.209	-0.109	0.352	49.06
Antiaris toxicaria	ndhJ	One	Antiarideae	46.85	0.235	0.528	0.12	0.4286	0.2062	47.5157	0.0140093	0.448045	0.632128	0.166	-0.142	0.322	46.85
Antiaris toxicaria	ndhK	One	Antiarideae	50.26	0.228	0.4789	0.1368	0.4535	0.1538	46.9833	-0.0697419	0.486379	0.52925	0.169	-0.164	0.324	50.26
Antiaris toxicaria	petA	One	Antiarideae	57.22	0.329	0.4574	0.186	0.3615	0.2489	54.2555	-0.0546402	0.441446	0.572315	0.169	-0.059	0.367	57.22
Antiaris toxicaria	petB	One	Antiarideae	43.49	0.236	0.5196	0.1285	0.3642	0.1633	47.5916	0.086183	0.412084	0.55963	0.214	-0.035	0.377	43.49
Antiaris toxicaria	petD	One	Antiarideae	41.17	0.199	0.4539	0.1135	0.4803	0.1293	44.7708	0.0804276	0.51413	0.532537	0.15	-0.16	0.276	41.17
Antiaris toxicaria	psaA	One	Antiarideae	50.59	0.282	0.4627	0.1933	0.392	0.1549	51.0176	0.00838073	0.45864	0.444859	0.194	-0.098	0.358	50.59
Antiaris toxicaria	psaB	One	Antiarideae	47.53	0.27	0.4968	0.1619	0.3755	0.1832	50.1406	0.0520653	0.430471	0.530861	0.177	-0.104	0.356	47.53
Antiaris toxicaria	psbA	One	Antiarideae	39.19	0.275	0.5428	0.2467	0.2976	0.0721	50.5078	0.224081	0.354117	0.226161	0.311	0.196	0.532	39.19
Antiaris toxicaria	psbB	One	Antiarideae	46.88	0.27	0.4864	0.1652	0.3711	0.1695	50.1406	0.0650288	0.43277	0.506424	0.184	-0.057	0.381	46.88
Antiaris toxicaria	psbC	One	Antiarideae	47.64	0.29	0.4642	0.1827	0.3662	0.1692	51.593	0.0766182	0.440992	0.480818	0.191	-0.01	0.402	47.64
Antiaris toxicaria	psbD	One	Antiarideae	44.13	0.263	0.5167	0.1967	0.3648	0.1217	49.6225	0.110685	0.41384	0.382224	0.25	0.063	0.453	44.13
Antiaris toxicaria	rbcL	One	Antiarideae	45.79	0.233	0.5379	0.1616	0.4022	0.132	47.3637	0.033226	0.427827	0.449591	0.245	0.024	0.436	45.79
Antiaris toxicaria	rpl14	One	Antiarideae	53.44	0.295	0.4	0.1913	0.4389	0.175	51.9483	-0.0287154	0.523185	0.47775	0.145	-0.098	0.358	53.44
Antiaris toxicaria	rpl16	One	Antiarideae	49.88	0.237	0.4123	0.1842	0.5185	0.1209	47.6675	-0.0464158	0.557048	0.396264	0.167	-0.035	0.385	49.88
Antiaris toxicaria	rpl2	One	Antiarideae	39.17	0.19	0.3519	0.1759	0.5818	0.0515	44.0854	0.111497	0.623112	0.226473	0.124	-0.086	0.365	39.17
Antiaris toxicaria	rpl20	One	Antiarideae	39.95	0.228	0.4845	0.1031	0.4409	0.2051	46.9833	0.149698	0.476443	0.665477	0.109	-0.132	0.325	39.95
Antiaris toxicaria	rpoA	One	Antiarideae	47.2	0.216	0.4806	0.1473	0.5205	0.1469	46.0682	-0.0245675	0.519928	0.49932	0.153	-0.154	0.322	47.2
Antiaris toxicaria	rpoB	One	Antiarideae	47.81	0.257	0.4653	0.1201	0.4529	0.2251	49.1751	0.0277605	0.493248	0.652086	0.149	-0.129	0.336	47.81
Antiaris toxicaria	rpoC1	One	Antiarideae	46.69	0.225	0.4955	0.1315	0.4718	0.1685	46.7548	0.0013849	0.487749	0.561667	0.146	-0.16	0.314	46.69
Antiaris toxicaria	rpoC2	One	Antiarideae	48.39	0.247	0.4568	0.1555	0.4754	0.1734	48.424	0.000702552	0.509976	0.527212	0.152	-0.158	0.323	48.39
Antiaris toxicaria	rps11	One	Antiarideae	46.82	0.244	0.4974	0.1036	0.4205	0.2273	48.1976	0.0285814	0.458111	0.686914	0.167	-0.15	0.329	46.82
Antiaris toxicaria	rps12	One	Antiarideae	47.4	0.213	0.4581	0.1742	0.5412	0.1232	45.8392	-0.0340492	0.541579	0.414257	0.176	-0.119	0.353	47.4
Antiaris toxicaria	rps14	One	Antiarideae	47.06	0.207	0.4841	0.1401	0.4939	0.1258	45.3812	-0.0369941	0.50501	0.47311	0.162	-0.018	0.389	47.06
Antiaris toxicaria	rps18	One	Antiarideae	47.55	0.221	0.4167	0.1583	0.5156	0.1197	46.4498	-0.0236867	0.553041	0.430576	0.19	-0.052	0.389	47.55
Antiaris toxicaria	rps2	One	Antiarideae	39.96	0.214	0.4273	0.1636	0.5185	0.1111	45.9156	0.129707	0.548213	0.404441	0.12	0.06	0.435	39.96
Antiaris toxicaria	rps3	One	Antiarideae	51.19	0.244	0.3983	0.1695	0.4643	0.1188	48.1976	-0.0620871	0.538256	0.412071	0.129	-0.188	0.305	51.19
Antiaris toxicaria	rps4	One	Antiarideae	49.82	0.314	0.4381	0.2095	0.3776	0.1739	53.2634	0.0646488	0.462915	0.453573	0.166	-0.065	0.372	49.82
Antiaris toxicaria	rps7	One	Antiarideae	47.5	0.312	0.3733	0.1333	0.4578	0.2597	53.1279	0.10593	0.550836	0.660814	0.12	-0.129	0.333	47.5
Antiaris toxicaria	rps8	One	Antiarideae	37.6	0.232	0.5063	0.0759	0.4235	0.2297	47.2877	0.204867	0.455474	0.751636	0.099	-0.198	0.283	37.6
Antiaris toxicaria	ycf1	One	Antiarideae	46.47	0.216	0.4882	0.1661	0.5657	0.1421	46.0682	-0.00872139	0.536768	0.461064	0.165	-0.115	0.356	46.47
Antiaris toxicaria	ycf2	One	Antiarideae	52.76	0.345	0.4414	0.2158	0.3987	0.2583	55.2599	0.0452386	0.474586	0.544822	0.159	-0.135	0.339	52.76
Antiaris toxicaria	ycf3	One	Antiarideae	55.17	0.28	0.4586	0.188	0.4661	0.1942	50.8725	-0.084476	0.504055	0.508111	0.157	-0.162	0.342	55.17
Antiaris toxicaria	ycf4	One	Antiarideae	51.58	0.25	0.5	0.1818	0.3929	0.1379	48.65	-0.0602261	0.440027	0.431342	0.166	-0.031	0.386	51.58
Dorstenia contrajerva	accD	One	Dorstenieae	44.54	0.238	0.5714	0.1453	0.3889	0.1815	47.7433	0.0670948	0.404978	0.555386	0.179	-0.198	0.316	44.54
Dorstenia contrajerva	atpA	One	Dorstenieae	43.87	0.234	0.505	0.1156	0.4163	0.1832	47.4397	0.0752471	0.451862	0.613119	0.201	-0.038	0.393	43.87
Dorstenia contrajerva	atpB	One	Dorstenieae	47.71	0.267	0.4496	0.1671	0.4236	0.1631	49.9191	0.044253	0.485112	0.493943	0.209	0.001	0.409	47.71
Dorstenia contrajerva	atpE	One	Dorstenieae	54.81	0.312	0.4381	0.1524	0.3846	0.2556	53.1279	-0.0316622	0.467485	0.626471	0.157	-0.085	0.36	54.81
Dorstenia contrajerva	atpF	One	Dorstenieae	46.22	0.274	0.4255	0.1489	0.5036	0.2222	50.4346	0.0835656	0.54203	0.59876	0.131	-0.2	0.302	46.22
Dorstenia contrajerva	atpI	One	Dorstenieae	47.87	0.218	0.4953	0.1698	0.4241	0.0964	46.2209	-0.0356795	0.461279	0.362134	0.178	-0.041	0.366	47.87
Dorstenia contrajerva	ccsA	One	Dorstenieae	45.44	0.199	0.4836	0.1273	0.4828	0.1327	44.7708	-0.0149471	0.499586	0.510385	0.141	-0.223	0.271	45.44
Dorstenia contrajerva	cemA	One	Dorstenieae	49.36	0.263	0.5191	0.1858	0.4062	0.1756	49.6225	0.00528923	0.438993	0.485888	0.187	-0.098	0.346	49.36
Dorstenia contrajerva	clpP	One	Dorstenieae	54.36	0.272	0.4091	0.2078	0.4733	0.1353	50.2878	-0.0809781	0.536378	0.394346	0.164	-0.098	0.348	54.36
Dorstenia contrajerva	matK	One	Dorstenieae	48.82	0.219	0.522	0.1323	0.4835	0.1729	46.2972	-0.054492	0.480855	0.566514	0.148	-0.237	0.271	48.82
Dorstenia contrajerva	ndhA	One	Dorstenieae	44.26	0.195	0.4794	0.1333	0.4669	0.1107	44.466	0.00463212	0.493395	0.453689	0.146	-0.11	0.328	44.26
Dorstenia contrajerva	ndhB	One	Dorstenieae	47.7	0.279	0.4351	0.2096	0.4225	0.1361	50.7998	0.0610197	0.492654	0.393694	0.172	-0.069	0.366	47.7
Dorstenia contrajerva	ndhC	One	Dorstenieae	42.45	0.159	0.5391	0.0783	0.4583	0.1375	41.7461	-0.0168616	0.459495	0.637164	0.177	-0.155	0.302	42.45
Dorstenia contrajerva	ndhD	One	Dorstenieae	46.11	0.216	0.4664	0.148	0.4565	0.1226	46.0682	-0.000906893	0.494636	0.453067	0.138	-0.142	0.311	46.11
Dorstenia contrajerva	ndhE	One	Dorstenieae	50.35	0.26	0.5169	0.191	0.3333	0.129	49.3991	-0.0192485	0.392025	0.403125	0.157	-0.074	0.354	50.35
Dorstenia contrajerva	ndhF	One	Dorstenieae	40.53	0.155	0.5714	0.0799	0.4375	0.1341	41.4477	0.0221419	0.433641	0.626636	0.138	-0.214	0.279	40.53
Dorstenia contrajerva	ndhG	One	Dorstenieae	45.82	0.22	0.462	0.1287	0.4532	0.1651	46.3735	0.0119351	0.495192	0.561947	0.129	-0.22	0.258	45.82
Dorstenia contrajerva	ndhH	One	Dorstenieae	47.38	0.215	0.4838	0.1299	0.4894	0.1585	45.9919	-0.0301817	0.502877	0.549584	0.154	-0.096	0.351	47.38
Dorstenia contrajerva	ndhI	One	Dorstenieae	51.2	0.223	0.5423	0.169	0.4522	0.1383	46.6023	-0.0986585	0.454701	0.450049	0.184	-0.125	0.343	51.2
Dorstenia contrajerva	ndhJ	One	Dorstenieae	46.11	0.264	0.4921	0.1587	0.4273	0.2	49.6967	0.0721726	0.46476	0.557569	0.167	-0.149	0.324	46.11
Dorstenia contrajerva	ndhK	One	Dorstenieae	51.42	0.253	0.4532	0.1429	0.4457	0.1818	48.8754	-0.052062	0.495828	0.559901	0.161	-0.144	0.33	51.42
Dorstenia contrajerva	petA	One	Dorstenieae	56.87	0.324	0.45	0.1846	0.3755	0.2444	53.9298	-0.0545184	0.454876	0.569697	0.163	-0.075	0.358	56.87
Dorstenia contrajerva	petB	One	Dorstenieae	40.75	0.226	0.514	0.1229	0.3827	0.1575	46.831	0.129849	0.426787	0.561698	0.198	-0.081	0.352	40.75
Dorstenia contrajerva	petD	One	Dorstenieae	39.28	0.192	0.4468	0.1206	0.5	0.113	44.2376	0.112067	0.528095	0.483733	0.157	-0.164	0.276	39.28
Dorstenia contrajerva	psaA	One	Dorstenieae	50.44	0.283	0.4627	0.1933	0.3895	0.1566	51.0899	0.0127212	0.457052	0.447556	0.193	-0.107	0.352	50.44
Dorstenia contrajerva	psaB	One	Dorstenieae	47.38	0.261	0.4921	0.1667	0.3922	0.1634	49.4737	0.0423187	0.443515	0.495002	0.175	-0.107	0.355	47.38
Dorstenia contrajerva	psbA	One	Dorstenieae	39.74	0.26	0.5625	0.2237	0.2937	0.0814	49.3991	0.195533	0.343027	0.266798	0.297	0.171	0.517	39.74
Dorstenia contrajerva	psbB	One	Dorstenieae	46.5	0.256	0.4943	0.1517	0.3844	0.1662	49.1003	0.0529591	0.437464	0.522806	0.186	-0.068	0.376	46.5
Dorstenia contrajerva	psbC	One	Dorstenieae	47.4	0.288	0.4642	0.1852	0.369	0.1631	51.4499	0.078715	0.442871	0.468274	0.185	-0.022	0.395	47.4
Dorstenia contrajerva	psbD	One	Dorstenieae	45.38	0.272	0.51	0.21	0.3607	0.1174	50.2878	0.097594	0.414264	0.358583	0.26	0.083	0.465	45.38
Dorstenia contrajerva	rbcL	One	Dorstenieae	46.65	0.244	0.5293	0.1679	0.3961	0.1378	48.1976	0.0321085	0.428031	0.450769	0.249	0.023	0.435	46.65
Dorstenia contrajerva	rpl14	One	Dorstenieae	53.82	0.299	0.3896	0.1905	0.4434	0.18	52.23	-0.0304431	0.532293	0.48583	0.142	-0.09	0.362	53.82
Dorstenia contrajerva	rpl16	One	Dorstenieae	45.39	0.21	0.4158	0.1584	0.5306	0.1098	45.6102	0.00482742	0.560651	0.409396	0.146	-0.115	0.336	45.39
Dorstenia contrajerva	rpl2	One	Dorstenieae	40.13	0.159	0.3551	0.1589	0.6182	0.0309	41.7461	0.0387124	0.635159	0.162803	0.127	-0.086	0.365	40.13
Dorstenia contrajerva	rpl20	One	Dorstenieae	42.85	0.219	0.4536	0.1134	0.4891	0.1795	46.2972	0.0744575	0.518829	0.612837	0.106	-0.147	0.316	42.85
Dorstenia contrajerva	rpoA	One	Dorstenieae	49.32	0.217	0.4841	0.1508	0.5124	0.1429	46.1445	-0.0688154	0.5142	0.486551	0.159	-0.123	0.338	49.32
Dorstenia contrajerva	rpoB	One	Dorstenieae	46.97	0.252	0.4659	0.1165	0.4584	0.2213	48.8004	0.0375071	0.495943	0.655121	0.146	-0.129	0.337	46.97
Dorstenia contrajerva	rpoC1	One	Dorstenieae	46.66	0.23	0.4982	0.1393	0.4641	0.1692	47.1355	0.0100889	0.482282	0.54846	0.149	-0.155	0.319	46.66
Dorstenia contrajerva	rpoC2	One	Dorstenieae	48.39	0.244	0.4648	0.1505	0.4736	0.1763	48.1976	-0.0039929	0.504689	0.539474	0.152	-0.169	0.317	48.39
Dorstenia contrajerva	rps11	One	Dorstenieae	46.38	0.239	0.5	0.1205	0.4423	0.2022	47.8191	0.0300955	0.469383	0.626588	0.184	-0.108	0.358	46.38
Dorstenia contrajerva	rps12	One	Dorstenieae	46.14	0.207	0.4395	0.172	0.5647	0.1176	45.3812	-0.0167214	0.562338	0.406077	0.16	-0.158	0.332	46.14
Dorstenia contrajerva	rps14	One	Dorstenieae	45.96	0.227	0.4805	0.1558	0.4817	0.1391	46.9071	0.0201917	0.500624	0.471685	0.177	0.02	0.414	45.96
Dorstenia contrajerva	rps18	One	Dorstenieae	44.44	0.221	0.4202	0.1597	0.5116	0.1186	46.4498	0.0432673	0.549045	0.426159	0.199	-0.029	0.403	44.44
Dorstenia contrajerva	rps2	One	Dorstenieae	33.96	0.208	0.4587	0.156	0.5048	0.1149	45.4575	0.252929	0.523923	0.424142	0.127	0.019	0.415	33.96
Dorstenia contrajerva	rps3	One	Dorstenieae	51.6	0.273	0.3866	0.1765	0.4425	0.1485	50.3612	-0.0245974	0.533711	0.456923	0.131	-0.163	0.318	51.6
Dorstenia contrajerva	rps4	One	Dorstenieae	50.43	0.314	0.4476	0.1905	0.3673	0.1978	53.2634	0.0531963	0.45073	0.5094	0.173	-0.067	0.372	50.43
Dorstenia contrajerva	rps7	One	Dorstenieae	41.24	0.292	0.4	0.1067	0.4691	0.2667	51.7355	0.202869	0.539754	0.714247	0.124	-0.131	0.333	41.24
Dorstenia contrajerva	rps8	One	Dorstenieae	40.7	0.242	0.5063	0.1139	0.4167	0.2055	48.0463	0.152901	0.451463	0.643394	0.103	-0.181	0.293	40.7
Dorstenia contrajerva	ycf1	One	Dorstenieae	45.36	0.199	0.5083	0.1405	0.5745	0.1507	44.7708	-0.0131602	0.530569	0.517514	0.158	-0.147	0.34	45.36
Dorstenia contrajerva	ycf2	One	Dorstenieae	53.3	0.346	0.4401	0.2129	0.3972	0.2616	55.3206	0.0365256	0.474382	0.551317	0.155	-0.132	0.34	53.3
Dorstenia contrajerva	ycf3	One	Dorstenieae	54.37	0.267	0.4697	0.1894	0.4746	0.1748	49.9191	-0.089163	0.502595	0.479956	0.167	-0.157	0.348	54.37
Dorstenia contrajerva	ycf4	One	Dorstenieae	48.45	0.264	0.5	0.1579	0.3741	0.1897	49.6967	0.025087	0.427983	0.545742	0.157	-0.038	0.379	48.45
Malaisia scandens	accD	One	Dorstenieae	45.94	0.255	0.5707	0.1537	0.3694	0.2021	49.0254	0.0629351	0.392937	0.568016	0.185	-0.213	0.309	45.94
Malaisia scandens	atpA	One	Dorstenieae	44.45	0.244	0.4962	0.1253	0.4126	0.1859	48.1976	0.077754	0.454005	0.597365	0.204	-0.027	0.399	44.45
Malaisia scandens	atpB	One	Dorstenieae	47.9	0.26	0.4569	0.1555	0.4262	0.1684	49.3991	0.0303475	0.482618	0.519914	0.205	-0.016	0.401	47.9
Malaisia scandens	atpE	One	Dorstenieae	54.02	0.304	0.4476	0.1524	0.381	0.2418	52.5786	-0.0274141	0.459812	0.613394	0.161	-0.071	0.368	54.02
Malaisia scandens	atpF	One	Dorstenieae	46.28	0.307	0.4014	0.1761	0.4718	0.2308	52.7859	0.12325	0.540311	0.567216	0.144	-0.13	0.341	46.28
Malaisia scandens	atpI	One	Dorstenieae	46.52	0.227	0.4906	0.1792	0.4167	0.0952	46.9071	0.00825325	0.459275	0.346939	0.173	-0.037	0.37	46.52
Malaisia scandens	ccsA	One	Dorstenieae	42.7	0.208	0.4635	0.1241	0.4892	0.1465	45.4575	0.060661	0.513488	0.54139	0.126	-0.279	0.238	42.7
Malaisia scandens	cemA	One	Dorstenieae	48.12	0.25	0.5241	0.1818	0.4136	0.1556	48.65	0.0108941	0.441079	0.461174	0.187	-0.084	0.355	48.12
Malaisia scandens	clpP	One	Dorstenieae	56.41	0.277	0.4156	0.2013	0.4631	0.1481	50.654	-0.113633	0.527029	0.423869	0.189	-0.078	0.359	56.41
Malaisia scandens	matK	One	Dorstenieae	48.68	0.235	0.5012	0.1473	0.4835	0.1751	47.5157	-0.0245043	0.491012	0.543114	0.152	-0.201	0.292	48.68
Malaisia scandens	ndhA	One	Dorstenieae	42.74	0.2	0.4679	0.1378	0.4718	0.1111	44.8471	0.0469832	0.502075	0.446364	0.147	-0.098	0.337	42.74
Malaisia scandens	ndhB	One	Dorstenieae	48.06	0.281	0.4351	0.2096	0.4198	0.1392	50.9451	0.0566313	0.491052	0.399083	0.171	-0.069	0.366	48.06
Malaisia scandens	ndhC	One	Dorstenieae	38.25	0.197	0.5259	0.1034	0.4227	0.1625	44.6184	0.142729	0.445604	0.611132	0.173	-0.168	0.299	38.25
Malaisia scandens	ndhD	One	Dorstenieae	45.69	0.217	0.4571	0.1403	0.4595	0.1321	46.1445	0.0098505	0.501309	0.484949	0.145	-0.104	0.338	45.69
Malaisia scandens	ndhE	One	Dorstenieae	50.01	0.258	0.5056	0.191	0.36	0.127	49.2499	-0.0154341	0.415896	0.399371	0.174	-0.069	0.361	50.01
Malaisia scandens	ndhF	One	Dorstenieae	40.39	0.156	0.5712	0.0827	0.4353	0.1283	41.5222	0.0272681	0.432489	0.608057	0.139	-0.18	0.296	40.39
Malaisia scandens	ndhG	One	Dorstenieae	49.31	0.24	0.4593	0.1337	0.4225	0.1875	47.8949	-0.0295457	0.479134	0.583748	0.133	-0.198	0.273	49.31
Malaisia scandens	ndhH	One	Dorstenieae	49.88	0.226	0.461	0.1461	0.5	0.1557	46.831	-0.0651075	0.520291	0.515905	0.154	-0.099	0.346	49.88
Malaisia scandens	ndhI	One	Dorstenieae	52.94	0.225	0.5407	0.1778	0.4474	0.1263	46.7548	-0.132291	0.452788	0.415324	0.2	-0.095	0.363	52.94
Malaisia scandens	ndhJ	One	Dorstenieae	47.44	0.268	0.4961	0.1417	0.4144	0.2292	49.993	0.0510671	0.455135	0.617956	0.175	-0.11	0.342	47.44
Malaisia scandens	ndhK	One	Dorstenieae	50.08	0.252	0.4581	0.1478	0.4432	0.1737	48.8004	-0.026222	0.491734	0.54028	0.152	-0.18	0.312	50.08
Malaisia scandens	petA	One	Dorstenieae	58.25	0.335	0.4457	0.1938	0.3682	0.2511	54.6391	-0.0660867	0.45239	0.564396	0.168	-0.069	0.364	58.25
Malaisia scandens	petB	One	Dorstenieae	41.07	0.201	0.5363	0.1229	0.3889	0.1224	44.9233	0.0857756	0.420342	0.498981	0.215	-0.035	0.377	41.07
Malaisia scandens	petD	One	Dorstenieae	40.55	0.192	0.4539	0.1064	0.4882	0.1293	44.2376	0.0833581	0.518204	0.548579	0.157	-0.17	0.269	40.55
Malaisia scandens	psaA	One	Dorstenieae	49.61	0.276	0.4703	0.1857	0.3888	0.1566	50.581	0.0191968	0.452567	0.457493	0.196	-0.089	0.363	49.61
Malaisia scandens	psaB	One	Dorstenieae	47.04	0.264	0.4937	0.1619	0.3864	0.1742	49.6967	0.0534591	0.439041	0.518298	0.175	-0.107	0.355	47.04
Malaisia scandens	psbA	One	Dorstenieae	40.1	0.275	0.5461	0.2336	0.2937	0.0901	50.5078	0.206064	0.349726	0.278344	0.309	0.186	0.526	40.1
Malaisia scandens	psbB	One	Dorstenieae	45.92	0.264	0.5011	0.158	0.3641	0.1695	49.6967	0.0759958	0.420828	0.517557	0.189	-0.059	0.38	45.92
Malaisia scandens	psbC	One	Dorstenieae	47.2	0.281	0.4655	0.1823	0.3746	0.1566	50.9451	0.0735122	0.445899	0.462083	0.19	-0.017	0.397	47.2
Malaisia scandens	psbD	One	Dorstenieae	44.64	0.269	0.52	0.2033	0.3525	0.1217	50.0668	0.108392	0.404011	0.374462	0.262	0.078	0.462	44.64
Malaisia scandens	rbcL	One	Dorstenieae	45.74	0.225	0.5371	0.156	0.4139	0.1268	46.7548	0.0217037	0.435226	0.448373	0.249	0.023	0.436	45.74
Malaisia scandens	rpl14	One	Dorstenieae	53.45	0.299	0.3966	0.1897	0.4344	0.1809	52.23	-0.0233591	0.522744	0.488127	0.138	-0.102	0.354	53.45
Malaisia scandens	rpl16	One	Dorstenieae	46.27	0.218	0.41	0.16	0.5306	0.1205	46.2209	-0.00106305	0.564108	0.42959	0.152	-0.06	0.37	46.27
Malaisia scandens	rpl2	One	Dorstenieae	36.56	0.185	0.3571	0.1786	0.5893	0.0408	43.7055	0.163492	0.622675	0.185962	0.13	-0.043	0.392	36.56
Malaisia scandens	rpl20	One	Dorstenieae	46.55	0.237	0.4796	0.1122	0.4301	0.2025	47.6675	0.0234432	0.472793	0.64347	0.115	-0.102	0.342	46.55
Malaisia scandens	rpoA	One	Dorstenieae	48.05	0.216	0.4783	0.1542	0.5207	0.1388	46.0682	-0.0430184	0.521221	0.47372	0.159	-0.116	0.343	48.05
Malaisia scandens	rpoB	One	Dorstenieae	47.47	0.253	0.4687	0.1181	0.4525	0.2198	48.8754	0.0287556	0.491207	0.650488	0.144	-0.14	0.328	47.47
Malaisia scandens	rpoC1	One	Dorstenieae	48.05	0.241	0.4902	0.148	0.4575	0.1739	47.9706	-0.00165434	0.482748	0.54023	0.15	-0.14	0.327	48.05
Malaisia scandens	rpoC2	One	Dorstenieae	49.46	0.262	0.4543	0.1617	0.4624	0.1878	49.5481	0.00177815	0.504418	0.537339	0.156	-0.147	0.33	49.46
Malaisia scandens	rps11	One	Dorstenieae	46.52	0.235	0.4867	0.1283	0.4623	0.1872	47.5157	0.0209544	0.487144	0.593344	0.19	-0.073	0.375	46.52
Malaisia scandens	rps12	One	Dorstenieae	48.69	0.218	0.4383	0.1667	0.5402	0.1357	46.2209	-0.0534204	0.552069	0.448743	0.16	-0.144	0.336	48.69
Malaisia scandens	rps14	One	Dorstenieae	46.28	0.212	0.4936	0.1346	0.4847	0.14	45.7629	-0.0113003	0.495451	0.509832	0.163	-0.031	0.384	46.28
Malaisia scandens	rps18	One	Dorstenieae	44.24	0.215	0.425	0.15	0.5116	0.1186	45.9919	0.0380913	0.546231	0.441549	0.193	-0.04	0.396	44.24
Malaisia scandens	rps2	One	Dorstenieae	35.39	0.229	0.4286	0.1696	0.5	0.1264	47.0594	0.247972	0.538445	0.427027	0.121	0.045	0.427	35.39
Malaisia scandens	rps3	One	Dorstenieae	51.21	0.25	0.4034	0.1597	0.4554	0.1386	48.65	-0.0526208	0.530275	0.464633	0.128	-0.175	0.311	51.21
Malaisia scandens	rps4	One	Dorstenieae	51.34	0.322	0.4381	0.2	0.3673	0.1978	53.7981	0.0456916	0.456047	0.497235	0.166	-0.064	0.372	51.34
Malaisia scandens	rps7	One	Dorstenieae	40.47	0.302	0.4079	0.1053	0.439	0.2763	52.4396	0.228255	0.518361	0.724057	0.114	-0.15	0.323	40.47
Malaisia scandens	rps8	One	Dorstenieae	37.93	0.232	0.5	0.125	0.4286	0.1757	47.2877	0.197888	0.461555	0.584303	0.109	-0.18	0.293	37.93
Malaisia scandens	ycf1	One	Dorstenieae	45.38	0.21	0.4885	0.16	0.5739	0.1405	45.6102	0.00504667	0.540192	0.467554	0.16	-0.124	0.35	45.38
Malaisia scandens	ycf2	One	Dorstenieae	52.74	0.343	0.4431	0.2118	0.3989	0.259	55.1377	0.0434849	0.473753	0.550127	0.157	-0.135	0.338	52.74
Malaisia scandens	ycf3	One	Dorstenieae	57.37	0.304	0.4361	0.2105	0.4576	0.2039	52.5786	-0.0911283	0.512029	0.492037	0.161	-0.144	0.354	57.37
Malaisia scandens	ycf4	One	Dorstenieae	50.54	0.264	0.5	0.1579	0.3741	0.1913	49.6967	-0.016968	0.427983	0.547824	0.155	-0.06	0.368	50.54
Fatoua villosa	accD	One	Dorstenieae	46.37	0.239	0.5874	0.1408	0.3713	0.1932	47.8191	0.0303046	0.387295	0.578443	0.183	-0.227	0.301	46.37
Fatoua villosa	atpA	One	Dorstenieae	45.22	0.224	0.5025	0.12	0.4289	0.1649	46.6785	0.0312462	0.46049	0.5788	0.203	-0.037	0.393	45.22
Fatoua villosa	atpB	One	Dorstenieae	46.97	0.255	0.457	0.1646	0.4286	0.1493	49.0254	0.0419256	0.483966	0.475629	0.201	-0.005	0.406	46.97
Fatoua villosa	atpE	One	Dorstenieae	53.22	0.302	0.4623	0.1604	0.3679	0.2283	52.4396	-0.0148815	0.443146	0.587342	0.151	-0.087	0.357	53.22
Fatoua villosa	atpF	One	Dorstenieae	47.48	0.3	0.4207	0.1517	0.4676	0.254	52.3	0.0921606	0.526399	0.626078	0.138	-0.158	0.322	47.48
Fatoua villosa	atpI	One	Dorstenieae	46.86	0.227	0.4764	0.1887	0.4346	0.0843	46.9071	0.00100489	0.477058	0.308791	0.173	-0.027	0.378	46.86
Fatoua villosa	ccsA	One	Dorstenieae	42.44	0.203	0.476	0.1181	0.4826	0.1487	45.0759	0.0584769	0.503443	0.557346	0.135	-0.263	0.252	42.44
Fatoua villosa	cemA	One	Dorstenieae	51.52	0.25	0.5426	0.1649	0.3937	0.1805	48.65	-0.0589928	0.420485	0.522583	0.187	-0.118	0.336	51.52
Fatoua villosa	clpP	One	Dorstenieae	55.95	0.255	0.4351	0.1883	0.4698	0.1324	49.0254	-0.141245	0.519173	0.412847	0.18	-0.081	0.359	55.95
Fatoua villosa	matK	One	Dorstenieae	47.72	0.239	0.5142	0.1469	0.4532	0.1815	47.8191	0.00207325	0.468472	0.55268	0.156	-0.171	0.311	47.72
Fatoua villosa	ndhA	One	Dorstenieae	41.18	0.174	0.5032	0.1058	0.4632	0.1148	42.8728	0.0394839	0.479305	0.520399	0.148	-0.101	0.334	41.18
Fatoua villosa	ndhB	One	Dorstenieae	48.11	0.283	0.4351	0.2118	0.4182	0.1397	51.0899	0.058327	0.490097	0.39744	0.173	-0.067	0.368	48.11
Fatoua villosa	ndhC	One	Dorstenieae	42.74	0.144	0.52	0.09	0.5	0.0972	40.6325	-0.0518676	0.490196	0.519231	0.152	-0.182	0.279	42.74
Fatoua villosa	ndhD	One	Dorstenieae	47.08	0.22	0.455	0.1441	0.4677	0.135	46.3735	-0.0152356	0.506882	0.483698	0.141	-0.165	0.303	47.08
Fatoua villosa	ndhE	One	Dorstenieae	46.72	0.227	0.5618	0.1461	0.3333	0.1475	46.9071	0.00398951	0.372361	0.502384	0.171	-0.119	0.33	46.72
Fatoua villosa	ndhF	One	Dorstenieae	41.67	0.163	0.5647	0.0837	0.4365	0.1367	42.0454	0.00892817	0.435977	0.620236	0.142	-0.209	0.282	41.67
Fatoua villosa	ndhG	One	Dorstenieae	48.73	0.235	0.4562	0.1313	0.4318	0.1792	47.5157	-0.0255566	0.486261	0.577134	0.122	-0.243	0.247	48.73
Fatoua villosa	ndhH	One	Dorstenieae	46.34	0.196	0.471	0.1355	0.5265	0.124	44.5422	-0.0403628	0.52782	0.477842	0.151	-0.116	0.335	46.34
Fatoua villosa	ndhI	One	Dorstenieae	49.81	0.225	0.5362	0.1739	0.4425	0.125	46.7548	-0.0653463	0.45213	0.4182	0.203	-0.092	0.363	49.81
Fatoua villosa	ndhJ	One	Dorstenieae	44.62	0.209	0.5079	0.1429	0.4818	0.1368	45.5338	0.0200694	0.486814	0.489095	0.161	-0.192	0.297	44.62
Fatoua villosa	ndhK	One	Dorstenieae	51.35	0.248	0.4385	0.1444	0.4675	0.1699	48.4994	-0.0587759	0.516004	0.540566	0.155	-0.182	0.313	51.35
Fatoua villosa	petA	One	Dorstenieae	56.29	0.323	0.4595	0.1892	0.3696	0.2387	53.8641	-0.0450378	0.445785	0.557841	0.177	-0.059	0.37	56.29
Fatoua villosa	petB	One	Dorstenieae	41.42	0.226	0.5363	0.1285	0.358	0.1497	46.831	0.115542	0.400313	0.538102	0.214	-0.046	0.372	41.42
Fatoua villosa	petD	One	Dorstenieae	39.61	0.192	0.4539	0.0922	0.4882	0.1466	44.2376	0.104607	0.518204	0.613903	0.154	-0.18	0.263	39.61
Fatoua villosa	psaA	One	Dorstenieae	48.71	0.273	0.4681	0.1897	0.3944	0.1461	50.3612	0.032788	0.457275	0.43508	0.201	-0.086	0.365	48.71
Fatoua villosa	psaB	One	Dorstenieae	47.07	0.257	0.5064	0.1454	0.3811	0.1866	49.1751	0.0428088	0.429408	0.562048	0.173	-0.115	0.352	47.07
Fatoua villosa	psbA	One	Dorstenieae	38.6	0.248	0.5625	0.2171	0.3095	0.0721	48.4994	0.204114	0.354931	0.249308	0.3	0.176	0.52	38.6
Fatoua villosa	psbB	One	Dorstenieae	45.4	0.241	0.508	0.1448	0.3871	0.1541	47.9706	0.0535878	0.432466	0.515557	0.196	-0.042	0.391	45.4
Fatoua villosa	psbC	One	Dorstenieae	48.01	0.295	0.4642	0.1877	0.3606	0.1697	51.9483	0.0758116	0.437197	0.474818	0.192	-0.018	0.397	48.01
Fatoua villosa	psbD	One	Dorstenieae	44.69	0.26	0.5233	0.1933	0.3607	0.1217	49.3991	0.0953284	0.408032	0.386349	0.251	0.063	0.453	44.69
Fatoua villosa	rbcL	One	Dorstenieae	44.78	0.232	0.5403	0.1662	0.4017	0.1254	47.2877	0.0530304	0.426433	0.430041	0.25	0.032	0.44	44.78
Fatoua villosa	rpl14	One	Dorstenieae	52.73	0.295	0.4017	0.1841	0.4378	0.1848	51.9483	-0.015048	0.521501	0.500949	0.146	-0.077	0.37	52.73
Fatoua villosa	rpl16	One	Dorstenieae	51.05	0.244	0.4059	0.1881	0.5	0.1205	48.1976	-0.0591824	0.551937	0.390473	0.16	-0.043	0.378	51.05
Fatoua villosa	rpl2	One	Dorstenieae	35.66	0.167	0.3611	0.1481	0.6	0.0515	42.3456	0.157881	0.624285	0.258016	0.109	-0.111	0.349	35.66
Fatoua villosa	rpl20	One	Dorstenieae	47.33	0.202	0.5052	0.0825	0.4615	0.1923	44.9996	-0.051787	0.477397	0.699782	0.103	-0.179	0.298	47.33
Fatoua villosa	rpoA	One	Dorstenieae	49.65	0.212	0.4826	0.1429	0.5226	0.1469	45.7629	-0.0849408	0.519897	0.506901	0.158	-0.138	0.331	49.65
Fatoua villosa	rpoB	One	Dorstenieae	47.77	0.257	0.4624	0.1235	0.4543	0.2179	49.1751	0.0285739	0.495582	0.638254	0.151	-0.113	0.345	47.77
Fatoua villosa	rpoC1	One	Dorstenieae	46.32	0.216	0.4973	0.1366	0.4776	0.1495	46.0682	-0.00546535	0.489896	0.522545	0.149	-0.142	0.325	46.32
Fatoua villosa	rpoC2	One	Dorstenieae	49.58	0.257	0.4533	0.1596	0.4682	0.1825	49.1751	-0.0082333	0.508085	0.53347	0.154	-0.149	0.327	49.58
Fatoua villosa	rps11	One	Dorstenieae	45.15	0.23	0.5026	0.1026	0.4368	0.2105	47.1355	0.0421241	0.464978	0.672309	0.167	-0.157	0.327	45.15
Fatoua villosa	rps12	One	Dorstenieae	48.5	0.204	0.4423	0.1859	0.5621	0.0956	45.1522	-0.0741447	0.559638	0.339609	0.164	-0.119	0.354	48.5
Fatoua villosa	rps14	One	Dorstenieae	46.67	0.197	0.5	0.1346	0.4969	0.1192	44.6184	-0.0459821	0.498445	0.469661	0.166	-0.02	0.389	46.67
Fatoua villosa	rps18	One	Dorstenieae	43.79	0.208	0.425	0.15	0.5194	0.1102	45.4575	0.0366826	0.549979	0.42352	0.194	-0.04	0.396	43.79
Fatoua villosa	rps2	One	Dorstenieae	36.5	0.2	0.4312	0.1468	0.5278	0.1111	44.8471	0.186123	0.550365	0.430787	0.116	0.019	0.415	36.5
Fatoua villosa	rps3	One	Dorstenieae	50.41	0.237	0.4068	0.1441	0.4685	0.14	47.6675	-0.0575345	0.535245	0.492784	0.124	-0.192	0.305	50.41
Fatoua villosa	rps4	One	Dorstenieae	50.8	0.322	0.4381	0.2	0.3636	0.1978	53.7981	0.0557291	0.453536	0.497235	0.169	-0.068	0.372	50.8
Fatoua villosa	rps7	One	Dorstenieae	40.53	0.302	0.3816	0.1447	0.4634	0.2368	52.4396	0.227111	0.548402	0.620708	0.111	-0.181	0.302	40.53
Fatoua villosa	rps8	One	Dorstenieae	37.26	0.242	0.4937	0.0886	0.4235	0.2267	48.0463	0.224498	0.461731	0.718998	0.095	-0.193	0.283	37.26
Fatoua villosa	ycf1	One	Dorstenieae	45.82	0.216	0.491	0.1637	0.5596	0.1441	46.0682	0.00538812	0.532648	0.468161	0.167	-0.106	0.363	45.82
Fatoua villosa	ycf2	One	Dorstenieae	52.96	0.342	0.4435	0.2112	0.3986	0.258	55.0762	0.0384227	0.47334	0.549872	0.155	-0.138	0.336	52.96
Fatoua villosa	ycf3	One	Dorstenieae	56.68	0.292	0.4436	0.2105	0.4661	0.1845	51.7355	-0.0955726	0.512367	0.467089	0.163	-0.144	0.354	56.68
Fatoua villosa	ycf4	One	Dorstenieae	53.35	0.274	0.4902	0.1569	0.3714	0.2034	50.4346	-0.0578056	0.431058	0.56453	0.156	-0.041	0.377	53.35
Broussonetia papyrifera	accD	One	Dorstenieae	45.18	0.238	0.5787	0.1477	0.3784	0.1803	47.7433	0.0536898	0.395361	0.549695	0.184	-0.211	0.309	45.18
Broussonetia papyrifera	atpA	One	Dorstenieae	43.9	0.24	0.4962	0.1253	0.4163	0.1802	47.8949	0.0834099	0.456219	0.589853	0.205	-0.02	0.403	43.9
Broussonetia papyrifera	atpB	One	Dorstenieae	46.73	0.252	0.4654	0.1504	0.4251	0.1627	48.8004	0.0424251	0.477372	0.519642	0.209	-0.005	0.407	46.73
Broussonetia papyrifera	atpE	One	Dorstenieae	53.11	0.304	0.4476	0.1429	0.381	0.2527	52.5786	-0.0101067	0.459812	0.638777	0.146	-0.112	0.344	53.11
Broussonetia papyrifera	atpF	One	Dorstenieae	45.69	0.294	0.4056	0.1748	0.4859	0.2171	51.8775	0.119271	0.545036	0.553968	0.141	-0.144	0.333	45.69
Broussonetia papyrifera	atpI	One	Dorstenieae	47.55	0.231	0.4858	0.1792	0.4188	0.1018	47.2116	-0.00716715	0.462967	0.362278	0.171	-0.044	0.366	47.55
Broussonetia papyrifera	ccsA	One	Dorstenieae	45.28	0.184	0.4852	0.1115	0.504	0.1308	43.6296	-0.037827	0.509503	0.539827	0.126	-0.261	0.249	45.28
Broussonetia papyrifera	cemA	One	Dorstenieae	49.58	0.245	0.5187	0.1818	0.4286	0.1504	48.2731	-0.0270732	0.452444	0.452739	0.181	-0.092	0.35	49.58
Broussonetia papyrifera	clpP	One	Dorstenieae	54.85	0.272	0.4221	0.1883	0.4631	0.1556	50.2878	-0.090722	0.523159	0.452457	0.184	-0.089	0.353	54.85
Broussonetia papyrifera	matK	One	Dorstenieae	48.13	0.226	0.5107	0.1378	0.4865	0.1751	46.831	-0.027739	0.487866	0.559604	0.152	-0.207	0.292	48.13
Broussonetia papyrifera	ndhA	One	Dorstenieae	43.58	0.201	0.4647	0.141	0.4718	0.107	44.9233	0.0299026	0.503791	0.431452	0.145	-0.106	0.33	43.58
Broussonetia papyrifera	ndhB	One	Dorstenieae	47.79	0.28	0.4361	0.21	0.422	0.1374	50.8725	0.0605925	0.491784	0.395509	0.17	-0.079	0.36	47.79
Broussonetia papyrifera	ndhC	One	Dorstenieae	46.27	0.173	0.5259	0.0862	0.4536	0.15	42.7973	-0.0811423	0.463093	0.635055	0.171	-0.184	0.291	46.27
Broussonetia papyrifera	ndhD	One	Dorstenieae	45.7	0.204	0.4628	0.1377	0.4772	0.1182	45.1522	-0.0121323	0.50766	0.461899	0.138	-0.154	0.308	45.7
Broussonetia papyrifera	ndhE	One	Dorstenieae	49.04	0.258	0.5169	0.1798	0.3467	0.1429	49.2499	0.00426137	0.401459	0.442826	0.172	-0.069	0.361	49.04
Broussonetia papyrifera	ndhF	One	Dorstenieae	41.18	0.146	0.5808	0.0732	0.4451	0.1286	40.7801	-0.00980598	0.433863	0.637265	0.143	-0.188	0.293	41.18
Broussonetia papyrifera	ndhG	One	Dorstenieae	47.86	0.23	0.4651	0.1395	0.4326	0.1622	47.1355	-0.0153696	0.481898	0.53762	0.125	-0.242	0.246	47.86
Broussonetia papyrifera	ndhH	One	Dorstenieae	48.91	0.218	0.4723	0.1368	0.4982	0.1557	46.2209	-0.0581801	0.513344	0.532308	0.156	-0.1	0.346	48.91
Broussonetia papyrifera	ndhI	One	Dorstenieae	51.69	0.219	0.5474	0.1679	0.4425	0.1277	46.2972	-0.116483	0.447015	0.432003	0.196	-0.113	0.35	51.69
Broussonetia papyrifera	ndhJ	One	Dorstenieae	47.91	0.262	0.5039	0.1339	0.4144	0.2292	49.5481	0.0330609	0.451269	0.631231	0.173	-0.122	0.336	47.91
Broussonetia papyrifera	ndhK	One	Dorstenieae	50.06	0.252	0.4604	0.1485	0.4432	0.1737	48.8004	-0.0258121	0.490483	0.539106	0.155	-0.174	0.316	50.06
Broussonetia papyrifera	petA	One	Dorstenieae	57.18	0.33	0.4436	0.1984	0.3774	0.2387	54.32	-0.0526517	0.459683	0.546099	0.168	-0.068	0.365	57.18
Broussonetia papyrifera	petB	One	Dorstenieae	43	0.217	0.5301	0.1202	0.378	0.1477	46.1445	0.0681456	0.416254	0.551325	0.21	-0.059	0.365	43
Broussonetia papyrifera	petD	One	Dorstenieae	40.14	0.199	0.4397	0.1206	0.4961	0.1207	44.7708	0.103434	0.530135	0.500207	0.159	-0.15	0.282	40.14
Broussonetia papyrifera	psaA	One	Dorstenieae	49.11	0.275	0.4718	0.1857	0.3888	0.1546	50.5078	0.0276759	0.451778	0.454305	0.195	-0.096	0.359	49.11
Broussonetia papyrifera	psaB	One	Dorstenieae	47.25	0.263	0.4952	0.1619	0.3872	0.1728	49.6225	0.0478103	0.438803	0.516283	0.174	-0.115	0.351	47.25
Broussonetia papyrifera	psbA	One	Dorstenieae	39.15	0.263	0.5493	0.2368	0.3056	0.0676	49.6225	0.211043	0.357469	0.222076	0.304	0.191	0.529	39.15
Broussonetia papyrifera	psbB	One	Dorstenieae	45.48	0.247	0.5079	0.1512	0.3773	0.1552	48.424	0.0607967	0.426231	0.506527	0.189	-0.059	0.38	45.48
Broussonetia papyrifera	psbC	One	Dorstenieae	46.03	0.263	0.4815	0.1679	0.3803	0.1506	49.6225	0.0723959	0.441286	0.472841	0.189	-0.025	0.393	46.03
Broussonetia papyrifera	psbD	One	Dorstenieae	44.96	0.275	0.5167	0.2067	0.3484	0.1261	50.5078	0.109841	0.402728	0.378906	0.268	0.088	0.468	44.96
Broussonetia papyrifera	rbcL	One	Dorstenieae	46.28	0.231	0.5255	0.1658	0.4183	0.1243	47.2116	0.019733	0.443208	0.428473	0.243	0.025	0.438	46.28
Broussonetia papyrifera	rpl14	One	Dorstenieae	53.99	0.299	0.3983	0.1905	0.4344	0.18	52.23	-0.0336979	0.521676	0.48583	0.142	-0.09	0.362	53.99
Broussonetia papyrifera	rpl16	One	Dorstenieae	47.84	0.227	0.4059	0.1683	0.5204	0.1205	46.9071	-0.0198875	0.561805	0.417244	0.143	-0.086	0.353	47.84
Broussonetia papyrifera	rpl2	One	Dorstenieae	38.58	0.159	0.3645	0.1495	0.6036	0.0404	41.7461	0.0758417	0.623489	0.212744	0.129	-0.058	0.381	38.58
Broussonetia papyrifera	rpl20	One	Dorstenieae	47.25	0.246	0.4796	0.102	0.4194	0.2278	48.3486	0.0227221	0.466518	0.690722	0.108	-0.116	0.333	47.25
Broussonetia papyrifera	rpoA	One	Dorstenieae	47.19	0.21	0.4824	0.1451	0.5207	0.1381	45.6102	-0.0346375	0.519091	0.487641	0.15	-0.137	0.33	47.19
Broussonetia papyrifera	rpoB	One	Dorstenieae	47.64	0.262	0.4594	0.1272	0.4507	0.2209	49.5481	0.0385101	0.49522	0.634588	0.146	-0.125	0.336	47.64
Broussonetia papyrifera	rpoC1	One	Dorstenieae	48.07	0.236	0.4928	0.1413	0.4609	0.1744	47.5916	-0.0100525	0.483276	0.552423	0.149	-0.15	0.32	48.07
Broussonetia papyrifera	rpoC2	One	Dorstenieae	49.53	0.261	0.4516	0.1626	0.4644	0.1857	49.4737	-0.00113875	0.506987	0.533161	0.158	-0.142	0.333	49.53
Broussonetia papyrifera	rps11	One	Dorstenieae	47.13	0.233	0.4974	0.1099	0.4393	0.2039	47.3637	0.00493432	0.468987	0.649777	0.18	-0.122	0.345	47.13
Broussonetia papyrifera	rps12	One	Dorstenieae	45.12	0.207	0.4494	0.1772	0.5465	0.1087	45.3812	0.00575491	0.54875	0.380203	0.166	-0.128	0.346	45.12
Broussonetia papyrifera	rps14	One	Dorstenieae	46.65	0.202	0.5	0.1282	0.4878	0.1325	44.9996	-0.0366758	0.493825	0.508247	0.162	-0.037	0.379	46.65
Broussonetia papyrifera	rps18	One	Dorstenieae	44.24	0.215	0.425	0.15	0.5116	0.1186	45.9919	0.0380913	0.546231	0.441549	0.193	-0.04	0.396	44.24
Broussonetia papyrifera	rps2	One	Dorstenieae	35.71	0.238	0.4234	0.1802	0.4952	0.1264	47.7433	0.252042	0.539081	0.412264	0.124	0.064	0.438	35.71
Broussonetia papyrifera	rps3	One	Dorstenieae	48.18	0.235	0.4118	0.1513	0.4602	0.1275	47.5157	-0.0139815	0.527752	0.457317	0.134	-0.161	0.318	48.18
Broussonetia papyrifera	rps4	One	Dorstenieae	51.23	0.322	0.4381	0.2	0.3673	0.1978	53.7981	0.0477363	0.456047	0.497235	0.167	-0.067	0.372	51.23
Broussonetia papyrifera	rps7	One	Dorstenieae	43.22	0.292	0.3947	0.1053	0.4634	0.2632	51.7355	0.164597	0.54003	0.714247	0.116	-0.14	0.323	43.22
Broussonetia papyrifera	rps8	One	Dorstenieae	38.82	0.242	0.4937	0.1266	0.4337	0.1918	48.0463	0.19203	0.467651	0.602387	0.101	-0.185	0.293	38.82
Broussonetia papyrifera	ycf1	One	Dorstenieae	45.35	0.21	0.4911	0.1537	0.5722	0.1467	45.6102	0.00570442	0.538136	0.488349	0.156	-0.135	0.344	45.35
Broussonetia papyrifera	ycf2	One	Dorstenieae	52.63	0.342	0.4436	0.212	0.3994	0.2589	55.0762	0.0444144	0.473784	0.549798	0.158	-0.135	0.339	52.63
Broussonetia papyrifera	ycf3	One	Dorstenieae	57.09	0.298	0.4361	0.2105	0.4661	0.1942	52.1598	-0.0945219	0.516626	0.479862	0.162	-0.133	0.36	57.09
Broussonetia papyrifera	ycf4	One	Dorstenieae	50.65	0.264	0.5	0.1645	0.3741	0.181	49.6967	-0.0191815	0.427983	0.523878	0.156	-0.039	0.379	50.65
Broussonetia monoica	accD	One	Dorstenieae	46.25	0.256	0.5666	0.1622	0.3694	0.1918	49.1003	0.0580507	0.394658	0.541808	0.185	-0.202	0.315	46.25
Broussonetia monoica	atpA	One	Dorstenieae	43.83	0.238	0.4925	0.115	0.4209	0.188	47.7433	0.081966	0.460806	0.620462	0.206	-0.031	0.397	43.83
Broussonetia monoica	atpB	One	Dorstenieae	46.98	0.26	0.4593	0.1555	0.4227	0.168	49.3991	0.0489713	0.479252	0.51932	0.206	-0.017	0.401	46.98
Broussonetia monoica	atpE	One	Dorstenieae	52.39	0.288	0.4667	0.1333	0.381	0.2418	51.4499	-0.0182726	0.449451	0.644628	0.164	-0.058	0.376	52.39
Broussonetia monoica	atpF	One	Dorstenieae	45.92	0.289	0.4028	0.1736	0.493	0.2093	51.5215	0.108721	0.550346	0.546618	0.135	-0.161	0.322	45.92
Broussonetia monoica	atpI	One	Dorstenieae	46.29	0.223	0.4906	0.1745	0.4219	0.0952	46.6023	0.0067011	0.462356	0.352985	0.175	-0.029	0.374	46.29
Broussonetia monoica	ccsA	One	Dorstenieae	45.15	0.19	0.4819	0.1123	0.4893	0.1357	44.0854	-0.0241484	0.50381	0.547177	0.129	-0.286	0.236	45.15
Broussonetia monoica	cemA	One	Dorstenieae	50.65	0.241	0.5241	0.1765	0.4259	0.1493	47.9706	-0.0558542	0.448316	0.458257	0.177	-0.108	0.341	50.65
Broussonetia monoica	clpP	One	Dorstenieae	54.19	0.272	0.4286	0.1818	0.4564	0.163	50.2878	-0.0775976	0.515706	0.472738	0.173	-0.126	0.332	54.19
Broussonetia monoica	matK	One	Dorstenieae	48.34	0.225	0.5131	0.1378	0.4834	0.1717	46.7548	-0.0339056	0.485098	0.554766	0.153	-0.202	0.293	48.34
Broussonetia monoica	ndhA	One	Dorstenieae	43.56	0.195	0.4727	0.1383	0.4702	0.1025	44.466	0.0203745	0.498674	0.425664	0.15	-0.106	0.33	43.56
Broussonetia monoica	ndhB	One	Dorstenieae	48.11	0.281	0.4328	0.2096	0.4236	0.1397	50.9451	0.0556499	0.494629	0.399943	0.168	-0.08	0.36	48.11
Broussonetia monoica	ndhC	One	Dorstenieae	34.05	0.165	0.5259	0.0862	0.4639	0.1358	42.1954	0.193039	0.468681	0.611712	0.173	-0.179	0.291	34.05
Broussonetia monoica	ndhD	One	Dorstenieae	45.91	0.21	0.4661	0.1357	0.4651	0.131	45.6102	-0.00657354	0.499463	0.491189	0.141	-0.138	0.317	45.91
Broussonetia monoica	ndhE	One	Dorstenieae	50.67	0.268	0.5056	0.191	0.3467	0.1429	49.993	-0.0135419	0.406782	0.427972	0.17	-0.069	0.361	50.67
Broussonetia monoica	ndhF	One	Dorstenieae	40.35	0.144	0.5895	0.071	0.435	0.1284	40.6325	0.00695233	0.424597	0.643932	0.145	-0.194	0.291	40.35
Broussonetia monoica	ndhG	One	Dorstenieae	46.61	0.235	0.45	0.1437	0.4394	0.1619	47.5157	0.0190603	0.494041	0.529777	0.127	-0.233	0.253	46.61
Broussonetia monoica	ndhH	One	Dorstenieae	48.49	0.213	0.4805	0.1364	0.4965	0.1488	45.8392	-0.057828	0.508188	0.521739	0.156	-0.097	0.349	48.49
Broussonetia monoica	ndhI	One	Dorstenieae	51.4	0.221	0.5468	0.1727	0.4397	0.125	46.4498	-0.106572	0.445717	0.419886	0.191	-0.101	0.356	51.4
Broussonetia monoica	ndhJ	One	Dorstenieae	47.17	0.275	0.4841	0.1667	0.4234	0.2083	50.5078	0.0660857	0.466556	0.555467	0.181	-0.09	0.356	47.17
Broussonetia monoica	ndhK	One	Dorstenieae	49.99	0.252	0.4581	0.1478	0.4457	0.1747	48.8004	-0.0243777	0.49314	0.541705	0.15	-0.196	0.303	49.99
Broussonetia monoica	petA	One	Dorstenieae	57.88	0.335	0.4419	0.1977	0.3735	0.2466	54.6391	-0.059315	0.458057	0.55503	0.173	-0.059	0.37	57.88
Broussonetia monoica	petB	One	Dorstenieae	41.58	0.221	0.5196	0.1173	0.3827	0.1565	46.4498	0.104839	0.424138	0.571585	0.207	-0.063	0.362	41.58
Broussonetia monoica	petD	One	Dorstenieae	40.7	0.199	0.4397	0.1206	0.4961	0.1207	44.7708	0.0909255	0.530135	0.500207	0.157	-0.157	0.276	40.7
Broussonetia monoica	psaA	One	Dorstenieae	49.3	0.275	0.4734	0.1872	0.387	0.1523	50.5078	0.0239141	0.449791	0.448601	0.196	-0.093	0.36	49.3
Broussonetia monoica	psaB	One	Dorstenieae	46.94	0.264	0.4976	0.1585	0.3825	0.1793	49.6967	0.0554713	0.43461	0.530787	0.176	-0.108	0.354	46.94
Broussonetia monoica	psbA	One	Dorstenieae	39.65	0.257	0.5526	0.2303	0.3095	0.0676	49.1751	0.193698	0.359007	0.226922	0.303	0.181	0.523	39.65
Broussonetia monoica	psbB	One	Dorstenieae	45.97	0.249	0.5068	0.1561	0.3763	0.1519	48.5747	0.0536232	0.426113	0.493182	0.188	-0.058	0.38	45.97
Broussonetia monoica	psbC	One	Dorstenieae	46.92	0.272	0.4667	0.1778	0.3859	0.1506	50.2878	0.0669703	0.452616	0.458587	0.188	-0.025	0.393	46.92
Broussonetia monoica	psbD	One	Dorstenieae	44.36	0.269	0.5233	0.2033	0.3484	0.1217	50.0668	0.113984	0.399679	0.374462	0.265	0.083	0.465	44.36
Broussonetia monoica	rbcL	One	Dorstenieae	46.41	0.229	0.5344	0.1654	0.4106	0.122	47.0594	0.0138003	0.434497	0.424495	0.242	0.016	0.432	46.41
Broussonetia monoica	rpl14	One	Dorstenieae	54.05	0.3	0.3974	0.1921	0.4344	0.18	52.3	-0.0334608	0.522241	0.483741	0.143	-0.089	0.363	54.05
Broussonetia monoica	rpl16	One	Dorstenieae	49.9	0.235	0.3922	0.1569	0.5204	0.1446	47.5157	-0.05018	0.570239	0.479602	0.136	-0.097	0.345	49.9
Broussonetia monoica	rpl2	One	Dorstenieae	36.5	0.176	0.3491	0.1792	0.6	0.0306	43.0238	0.151633	0.632178	0.145853	0.13	-0.042	0.392	36.5
Broussonetia monoica	rpl20	One	Dorstenieae	47.41	0.237	0.4796	0.102	0.4348	0.2179	47.6675	0.00540153	0.475503	0.68115	0.11	-0.102	0.342	47.41
Broussonetia monoica	rpoA	One	Dorstenieae	47.09	0.204	0.4902	0.1294	0.5208	0.1498	45.1522	-0.042917	0.515134	0.536533	0.148	-0.147	0.325	47.09
Broussonetia monoica	rpoB	One	Dorstenieae	47.89	0.261	0.4558	0.1279	0.4597	0.2209	49.4737	0.0320102	0.50213	0.633314	0.146	-0.126	0.336	47.89
Broussonetia monoica	rpoC1	One	Dorstenieae	48.43	0.238	0.4909	0.1436	0.4618	0.1748	47.7433	-0.0143826	0.484728	0.548995	0.152	-0.143	0.325	48.43
Broussonetia monoica	rpoC2	One	Dorstenieae	49.28	0.258	0.4514	0.1571	0.4687	0.1877	49.2499	-0.000611737	0.509401	0.544374	0.154	-0.152	0.327	49.28
Broussonetia monoica	rps11	One	Dorstenieae	47.83	0.235	0.4948	0.1082	0.4375	0.2065	47.5157	-0.00661546	0.46927	0.65618	0.172	-0.13	0.341	47.83
Broussonetia monoica	rps12	One	Dorstenieae	47.29	0.215	0.4465	0.1761	0.5407	0.1232	45.9919	-0.0282248	0.547711	0.411627	0.166	-0.133	0.344	47.29
Broussonetia monoica	rps14	One	Dorstenieae	47.18	0.212	0.4936	0.1346	0.4817	0.1391	45.7629	-0.0309669	0.493899	0.508221	0.168	-0.011	0.394	47.18
Broussonetia monoica	rps18	One	Dorstenieae	44.24	0.215	0.425	0.15	0.5116	0.1186	45.9919	0.0380913	0.546231	0.441549	0.193	-0.04	0.396	44.24
Broussonetia monoica	rps2	One	Dorstenieae	35.76	0.221	0.4375	0.1607	0.5	0.1264	46.4498	0.230136	0.533333	0.440265	0.119	0.032	0.42	35.76
Broussonetia monoica	rps3	One	Dorstenieae	46.28	0.22	0.4118	0.1513	0.4779	0.1068	46.3735	0.00201562	0.537147	0.413793	0.131	-0.168	0.311	46.28
Broussonetia monoica	rps4	One	Dorstenieae	48.67	0.306	0.4571	0.2	0.3673	0.1758	52.7169	0.0767673	0.445536	0.467802	0.169	-0.067	0.372	48.67
Broussonetia monoica	rps7	One	Dorstenieae	44.7	0.323	0.3816	0.1316	0.439	0.2763	53.8641	0.170133	0.534974	0.677372	0.114	-0.14	0.323	44.7
Broussonetia monoica	rps8	One	Dorstenieae	39.97	0.255	0.4872	0.1282	0.4217	0.2027	49.0254	0.184709	0.463967	0.612572	0.104	-0.164	0.306	39.97
Broussonetia monoica	ycf1	One	Dorstenieae	46.02	0.212	0.4964	0.1563	0.5664	0.1499	45.7629	-0.0056188	0.532932	0.489549	0.16	-0.131	0.348	46.02
Broussonetia monoica	ycf2	One	Dorstenieae	52.67	0.342	0.4437	0.2123	0.3999	0.2583	55.0762	0.0436881	0.47404	0.548874	0.158	-0.136	0.338	52.67
Broussonetia monoica	ycf3	One	Dorstenieae	57.37	0.304	0.4286	0.218	0.4661	0.1942	52.5786	-0.0911283	0.520957	0.471131	0.163	-0.122	0.366	57.37
Broussonetia monoica	ycf4	One	Dorstenieae	50.47	0.259	0.5	0.1645	0.3813	0.1724	49.3245	-0.0232228	0.432656	0.511725	0.156	-0.049	0.374	50.47
Broussonetia kaempteri	accD	One	Dorstenieae	45.38	0.248	0.5738	0.1525	0.369	0.1892	48.4994	0.0643184	0.391387	0.553702	0.179	-0.214	0.308	45.38
Broussonetia kaempteri	atpA	One	Dorstenieae	44.2	0.238	0.4962	0.1203	0.4186	0.1828	47.7433	0.0742162	0.457586	0.603101	0.206	-0.027	0.399	44.2
Broussonetia kaempteri	atpB	One	Dorstenieae	46.71	0.256	0.4597	0.1588	0.4289	0.1609	49.1003	0.0486822	0.482669	0.503284	0.206	-0.013	0.402	46.71
Broussonetia kaempteri	atpE	One	Dorstenieae	53.86	0.304	0.4476	0.1524	0.381	0.2444	52.5786	-0.0243711	0.459812	0.615927	0.161	-0.069	0.368	53.86
Broussonetia kaempteri	atpF	One	Dorstenieae	46.18	0.294	0.4028	0.1736	0.4859	0.2171	51.8775	0.109826	0.546754	0.555669	0.139	-0.151	0.328	46.18
Broussonetia kaempteri	atpI	One	Dorstenieae	47.75	0.223	0.4858	0.1745	0.4271	0.0952	46.6023	-0.0246278	0.46785	0.352985	0.169	-0.049	0.361	47.75
Broussonetia kaempteri	ccsA	One	Dorstenieae	41.37	0.175	0.4877	0.0947	0.5042	0.1366	42.9483	0.0367485	0.508317	0.590575	0.12	-0.308	0.219	41.37
Broussonetia kaempteri	cemA	One	Dorstenieae	50.03	0.25	0.5187	0.1818	0.4172	0.1544	48.65	-0.0283659	0.445774	0.45925	0.181	-0.088	0.35	50.03
Broussonetia kaempteri	clpP	One	Dorstenieae	55.36	0.288	0.4091	0.1818	0.4564	0.1852	51.4499	-0.0759987	0.527325	0.504632	0.183	-0.098	0.348	55.36
Broussonetia kaempteri	matK	One	Dorstenieae	49.29	0.225	0.5167	0.1381	0.4789	0.1717	46.7548	-0.0542244	0.481016	0.554229	0.153	-0.197	0.297	49.29
Broussonetia kaempteri	ndhA	One	Dorstenieae	42.88	0.198	0.4759	0.1318	0.4648	0.1152	44.6946	0.0405994	0.4941	0.466397	0.146	-0.117	0.324	42.88
Broussonetia kaempteri	ndhB	One	Dorstenieae	47.94	0.281	0.4351	0.2096	0.4209	0.1397	50.9451	0.0589868	0.491706	0.399943	0.171	-0.073	0.364	47.94
Broussonetia kaempteri	ndhC	One	Dorstenieae	34.26	0.172	0.5214	0.0855	0.4592	0.1481	42.7219	0.19807	0.468285	0.63399	0.18	-0.156	0.305	34.26
Broussonetia kaempteri	ndhD	One	Dorstenieae	45.96	0.215	0.458	0.1451	0.4692	0.1246	45.9919	0.000693358	0.50604	0.461995	0.143	-0.132	0.321	45.96
Broussonetia kaempteri	ndhE	One	Dorstenieae	49.6	0.247	0.5281	0.1798	0.3562	0.1311	48.424	-0.024285	0.402804	0.421679	0.168	-0.11	0.34	49.6
Broussonetia kaempteri	ndhF	One	Dorstenieae	40.95	0.151	0.5822	0.0737	0.4348	0.1357	41.1504	0.00486891	0.427532	0.648042	0.145	-0.19	0.294	40.95
Broussonetia kaempteri	ndhG	One	Dorstenieae	44.62	0.235	0.4562	0.1375	0.4351	0.1714	47.5157	0.0609412	0.488163	0.554872	0.128	-0.241	0.247	44.62
Broussonetia kaempteri	ndhH	One	Dorstenieae	48.78	0.216	0.4756	0.1466	0.4982	0.1405	46.0682	-0.0588644	0.511604	0.489377	0.157	-0.095	0.35	48.78
Broussonetia kaempteri	ndhI	One	Dorstenieae	50.57	0.209	0.5612	0.1583	0.4435	0.125	45.5338	-0.110603	0.441425	0.441228	0.193	-0.124	0.344	50.57
Broussonetia kaempteri	ndhJ	One	Dorstenieae	45.65	0.275	0.4882	0.1496	0.4144	0.2292	50.5078	0.0961801	0.459118	0.605069	0.175	-0.11	0.342	45.65
Broussonetia kaempteri	ndhK	One	Dorstenieae	49.68	0.244	0.4729	0.1429	0.4378	0.1677	48.1976	-0.0307577	0.480729	0.539923	0.154	-0.166	0.321	49.68
Broussonetia kaempteri	petA	One	Dorstenieae	55.21	0.329	0.4496	0.1899	0.3721	0.2477	54.2555	-0.0175932	0.452842	0.566042	0.171	-0.069	0.364	55.21
Broussonetia kaempteri	petB	One	Dorstenieae	41.93	0.221	0.514	0.1173	0.3889	0.1565	46.4498	0.0973042	0.430723	0.571585	0.205	-0.071	0.357	41.93
Broussonetia kaempteri	petD	One	Dorstenieae	40.52	0.199	0.4397	0.1206	0.4961	0.1207	44.7708	0.094946	0.530135	0.500207	0.162	-0.137	0.288	40.52
Broussonetia kaempteri	psaA	One	Dorstenieae	49.39	0.275	0.4703	0.1872	0.3906	0.1523	50.5078	0.0221322	0.453711	0.448601	0.195	-0.098	0.358	49.39
Broussonetia kaempteri	psaB	One	Dorstenieae	46.87	0.262	0.4976	0.1585	0.3845	0.1771	49.5481	0.0540506	0.435892	0.527712	0.176	-0.108	0.354	46.87
Broussonetia kaempteri	psbA	One	Dorstenieae	39.6	0.266	0.5493	0.2401	0.3016	0.0676	49.845	0.205538	0.354448	0.219695	0.309	0.196	0.532	39.6
Broussonetia kaempteri	psbB	One	Dorstenieae	45.59	0.254	0.5011	0.158	0.3773	0.1552	48.9505	0.0686503	0.429531	0.49553	0.19	-0.048	0.387	45.59
Broussonetia kaempteri	psbC	One	Dorstenieae	46.89	0.275	0.4716	0.1778	0.3775	0.1536	50.5078	0.0716294	0.444588	0.463488	0.189	-0.021	0.395	46.89
Broussonetia kaempteri	psbD	One	Dorstenieae	44.82	0.278	0.5167	0.21	0.3443	0.1261	50.727	0.116446	0.399884	0.375186	0.265	0.094	0.471	44.82
Broussonetia kaempteri	rbcL	One	Dorstenieae	47.17	0.237	0.5254	0.1726	0.4095	0.125	47.6675	0.0104364	0.438015	0.420027	0.239	0.012	0.429	47.17
Broussonetia kaempteri	rpl14	One	Dorstenieae	52.88	0.3	0.3991	0.193	0.4344	0.18	52.3	-0.0110899	0.521176	0.482574	0.145	-0.091	0.363	52.88
Broussonetia kaempteri	rpl16	One	Dorstenieae	50.39	0.227	0.396	0.1584	0.5306	0.1325	46.9071	-0.0742502	0.572631	0.455483	0.141	-0.086	0.353	50.39
Broussonetia kaempteri	rpl2	One	Dorstenieae	37.41	0.16	0.3679	0.1604	0.6055	0.0309	41.8208	0.10547	0.622046	0.161526	0.131	-0.058	0.384	37.41
Broussonetia kaempteri	rpl20	One	Dorstenieae	46.6	0.237	0.4796	0.102	0.4301	0.2152	47.6675	0.0223942	0.472793	0.678436	0.111	-0.102	0.342	46.6
Broussonetia kaempteri	rpoA	One	Dorstenieae	47.31	0.203	0.4903	0.1323	0.525	0.1449	45.0759	-0.0495631	0.517089	0.522727	0.148	-0.152	0.323	47.31
Broussonetia kaempteri	rpoB	One	Dorstenieae	47.8	0.263	0.4536	0.1265	0.4585	0.2272	49.6225	0.0367266	0.502686	0.642352	0.143	-0.132	0.333	47.8
Broussonetia kaempteri	rpoC1	One	Dorstenieae	48.03	0.234	0.4946	0.1395	0.462	0.1736	47.4397	-0.0124431	0.48296	0.554455	0.15	-0.151	0.32	48.03
Broussonetia kaempteri	rpoC2	One	Dorstenieae	48.96	0.253	0.4567	0.1534	0.47	0.1853	48.8754	-0.00173001	0.507176	0.547092	0.156	-0.146	0.33	48.96
Broussonetia kaempteri	rps11	One	Dorstenieae	47.72	0.235	0.5	0.1082	0.4343	0.2078	47.5157	-0.00430043	0.46484	0.657595	0.171	-0.13	0.341	47.72
Broussonetia kaempteri	rps12	One	Dorstenieae	48.09	0.221	0.4367	0.1835	0.5439	0.1232	46.4498	-0.0353122	0.55466	0.401695	0.164	-0.129	0.346	48.09
Broussonetia kaempteri	rps14	One	Dorstenieae	46.06	0.212	0.4936	0.1346	0.4817	0.1391	45.7629	-0.00649288	0.493899	0.508221	0.169	-0.003	0.399	46.06
Broussonetia kaempteri	rps18	One	Dorstenieae	44.24	0.215	0.425	0.15	0.5116	0.1186	45.9919	0.0380913	0.546231	0.441549	0.193	-0.04	0.396	44.24
Broussonetia kaempteri	rps2	One	Dorstenieae	37.5	0.244	0.4375	0.1696	0.4762	0.1529	48.1976	0.221952	0.521178	0.474109	0.128	0.039	0.427	37.5
Broussonetia kaempteri	rps3	One	Dorstenieae	46.28	0.22	0.4118	0.1513	0.4779	0.1068	46.3735	0.00201562	0.537147	0.413793	0.131	-0.168	0.311	46.28
Broussonetia kaempteri	rps4	One	Dorstenieae	49.69	0.314	0.4476	0.2	0.3673	0.1868	53.2634	0.0670895	0.45073	0.482937	0.164	-0.081	0.364	49.69
Broussonetia kaempteri	rps7	One	Dorstenieae	44.62	0.292	0.4026	0.1169	0.4568	0.2533	51.7355	0.137536	0.531534	0.684225	0.116	-0.14	0.323	44.62
Broussonetia kaempteri	rps8	One	Dorstenieae	38.91	0.245	0.4872	0.1282	0.4337	0.1892	48.2731	0.193961	0.470952	0.596093	0.103	-0.164	0.306	38.91
Broussonetia kaempteri	ycf1	One	Dorstenieae	45.73	0.215	0.4906	0.1576	0.5684	0.1517	45.9919	0.00569424	0.536733	0.490462	0.161	-0.129	0.349	45.73
Broussonetia kaempteri	ycf2	One	Dorstenieae	52.81	0.342	0.4431	0.2128	0.4009	0.2571	55.0762	0.0411462	0.475	0.547138	0.158	-0.133	0.341	52.81
Broussonetia kaempteri	ycf3	One	Dorstenieae	57.37	0.304	0.4286	0.218	0.4661	0.1942	52.5786	-0.0911283	0.520957	0.471131	0.163	-0.122	0.366	57.37
Broussonetia kaempteri	ycf4	One	Dorstenieae	48.87	0.241	0.5	0.1513	0.4029	0.1624	47.9706	-0.0187481	0.446229	0.517692	0.168	-0.038	0.379	48.87
B.kazinoki x B.papyrifera	accD	One	Dorstenieae	46.19	0.254	0.5666	0.1622	0.3724	0.1884	48.9505	0.0563931	0.396592	0.537365	0.185	-0.198	0.317	46.19
B.kazinoki x B.papyrifera	atpA	One	Dorstenieae	43.82	0.236	0.4925	0.115	0.4233	0.1854	47.5916	0.079249	0.462219	0.617177	0.206	-0.034	0.395	43.82
B.kazinoki x B.papyrifera	atpB	One	Dorstenieae	46.97	0.26	0.4593	0.1555	0.4227	0.168	49.3991	0.0491738	0.479252	0.51932	0.206	-0.017	0.401	46.97
B.kazinoki x B.papyrifera	atpE	One	Dorstenieae	52.39	0.288	0.4667	0.1333	0.381	0.2418	51.4499	-0.0182726	0.449451	0.644628	0.164	-0.058	0.376	52.39
B.kazinoki x B.papyrifera	atpF	One	Dorstenieae	46.04	0.272	0.4097	0.1667	0.507	0.1938	50.2878	0.0844696	0.553071	0.537587	0.136	-0.151	0.328	46.04
B.kazinoki x B.papyrifera	atpI	One	Dorstenieae	46.07	0.218	0.4953	0.1698	0.4219	0.0952	46.2209	0.003264	0.459987	0.359245	0.175	-0.029	0.374	46.07
B.kazinoki x B.papyrifera	ccsA	One	Dorstenieae	45.15	0.19	0.4819	0.1123	0.4893	0.1357	44.0854	-0.0241484	0.50381	0.547177	0.129	-0.286	0.236	45.15
B.kazinoki x B.papyrifera	cemA	One	Dorstenieae	50.65	0.241	0.5241	0.1765	0.4259	0.1493	47.9706	-0.0558542	0.448316	0.458257	0.177	-0.108	0.341	50.65
B.kazinoki x B.papyrifera	clpP	One	Dorstenieae	53.14	0.268	0.4314	0.1765	0.4564	0.163	49.993	-0.0629488	0.51408	0.480118	0.171	-0.131	0.328	53.14
B.kazinoki x B.papyrifera	matK	One	Dorstenieae	48.07	0.225	0.5107	0.1378	0.4849	0.1711	46.7548	-0.0281308	0.487043	0.553901	0.153	-0.201	0.293	48.07
B.kazinoki x B.papyrifera	ndhA	One	Dorstenieae	43.72	0.198	0.4727	0.1383	0.4667	0.1066	44.6946	0.0218051	0.496806	0.43528	0.149	-0.106	0.33	43.72
B.kazinoki x B.papyrifera	ndhB	One	Dorstenieae	48.11	0.281	0.4328	0.2096	0.4236	0.1397	50.9451	0.0556499	0.494629	0.399943	0.168	-0.08	0.36	48.11
B.kazinoki x B.papyrifera	ndhC	One	Dorstenieae	34.05	0.165	0.5259	0.0862	0.4639	0.1358	42.1954	0.193039	0.468681	0.611712	0.173	-0.179	0.291	34.05
B.kazinoki x B.papyrifera	ndhD	One	Dorstenieae	45.6	0.208	0.4615	0.1375	0.4725	0.1246	45.4575	-0.00313482	0.505889	0.475391	0.14	-0.13	0.321	45.6
B.kazinoki x B.papyrifera	ndhE	One	Dorstenieae	50.67	0.268	0.5056	0.191	0.3467	0.1429	49.993	-0.0135419	0.406782	0.427972	0.17	-0.069	0.361	50.67
B.kazinoki x B.papyrifera	ndhF	One	Dorstenieae	39.94	0.142	0.591	0.071	0.435	0.1261	40.4852	0.0134655	0.423977	0.639777	0.145	-0.191	0.292	39.94
B.kazinoki x B.papyrifera	ndhG	One	Dorstenieae	47.81	0.235	0.45	0.1437	0.4394	0.1619	47.5157	-0.00619455	0.494041	0.529777	0.129	-0.223	0.259	47.81
B.kazinoki x B.papyrifera	ndhH	One	Dorstenieae	48.49	0.213	0.4805	0.1364	0.4965	0.1488	45.8392	-0.057828	0.508188	0.521739	0.156	-0.097	0.349	48.49
B.kazinoki x B.papyrifera	ndhI	One	Dorstenieae	52.3	0.23	0.5441	0.1765	0.4348	0.1354	47.1355	-0.109566	0.444172	0.434113	0.2	-0.097	0.36	52.3
B.kazinoki x B.papyrifera	ndhJ	One	Dorstenieae	47.17	0.275	0.4841	0.1667	0.4234	0.2083	50.5078	0.0660857	0.466556	0.555467	0.181	-0.09	0.356	47.17
B.kazinoki x B.papyrifera	ndhK	One	Dorstenieae	49.99	0.252	0.4581	0.1478	0.4457	0.1747	48.8004	-0.0243777	0.49314	0.541705	0.15	-0.196	0.303	49.99
B.kazinoki x B.papyrifera	petA	One	Dorstenieae	57.88	0.335	0.4419	0.1977	0.3735	0.2466	54.6391	-0.059315	0.458057	0.55503	0.173	-0.059	0.37	57.88
B.kazinoki x B.papyrifera	petB	One	Dorstenieae	41.58	0.221	0.5196	0.1173	0.3827	0.1565	46.4498	0.104839	0.424138	0.571585	0.207	-0.063	0.362	41.58
B.kazinoki x B.papyrifera	petD	One	Dorstenieae	41.18	0.205	0.4397	0.1206	0.4882	0.1293	45.2285	0.0895124	0.526134	0.517407	0.156	-0.147	0.282	41.18
B.kazinoki x B.papyrifera	psaA	One	Dorstenieae	49.38	0.276	0.4718	0.1887	0.387	0.1523	50.581	0.023744	0.450629	0.446628	0.196	-0.093	0.36	49.38
B.kazinoki x B.papyrifera	psaB	One	Dorstenieae	46.94	0.264	0.4976	0.1585	0.3825	0.1793	49.6967	0.0554713	0.43461	0.530787	0.176	-0.108	0.354	46.94
B.kazinoki x B.papyrifera	psbA	One	Dorstenieae	39.61	0.26	0.5493	0.2336	0.3095	0.0676	49.3991	0.198164	0.360387	0.224436	0.304	0.186	0.526	39.61
B.kazinoki x B.papyrifera	psbB	One	Dorstenieae	45.97	0.249	0.5068	0.1561	0.3763	0.1519	48.5747	0.0536232	0.426113	0.493182	0.188	-0.058	0.38	45.97
B.kazinoki x B.papyrifera	psbC	One	Dorstenieae	46.84	0.272	0.4667	0.1778	0.3848	0.1502	50.2878	0.0685612	0.451908	0.457927	0.189	-0.017	0.397	46.84
B.kazinoki x B.papyrifera	psbD	One	Dorstenieae	44.36	0.269	0.5233	0.2033	0.3484	0.1217	50.0668	0.113984	0.399679	0.374462	0.265	0.083	0.465	44.36
B.kazinoki x B.papyrifera	rbcL	One	Dorstenieae	46.41	0.229	0.5344	0.1654	0.4106	0.122	47.0594	0.0138003	0.434497	0.424495	0.242	0.016	0.432	46.41
B.kazinoki x B.papyrifera	rpl14	One	Dorstenieae	54.05	0.3	0.3974	0.1921	0.4344	0.18	52.3	-0.0334608	0.522241	0.483741	0.143	-0.089	0.363	54.05
B.kazinoki x B.papyrifera	rpl16	One	Dorstenieae	49.9	0.235	0.3922	0.1569	0.5204	0.1446	47.5157	-0.05018	0.570239	0.479602	0.136	-0.097	0.345	49.9
B.kazinoki x B.papyrifera	rpl2	One	Dorstenieae	36.5	0.176	0.3491	0.1792	0.6	0.0306	43.0238	0.151633	0.632178	0.145853	0.13	-0.042	0.392	36.5
B.kazinoki x B.papyrifera	rpl20	One	Dorstenieae	47.45	0.237	0.4898	0.102	0.4286	0.2208	47.6675	0.00456238	0.466681	0.684015	0.113	-0.107	0.342	47.45
B.kazinoki x B.papyrifera	rpoA	One	Dorstenieae	46.8	0.201	0.4941	0.1294	0.5208	0.1449	44.9233	-0.0417751	0.513154	0.528254	0.147	-0.152	0.322	46.8
B.kazinoki x B.papyrifera	rpoB	One	Dorstenieae	47.92	0.262	0.4558	0.1279	0.4585	0.2222	49.5481	0.0328591	0.501477	0.634676	0.146	-0.128	0.336	47.92
B.kazinoki x B.papyrifera	rpoC1	One	Dorstenieae	48.43	0.238	0.4909	0.1436	0.4618	0.1748	47.7433	-0.0143826	0.484728	0.548995	0.152	-0.143	0.325	48.43
B.kazinoki x B.papyrifera	rpoC2	One	Dorstenieae	49.31	0.258	0.4518	0.1573	0.4687	0.1877	49.2499	-0.00122088	0.50918	0.544058	0.154	-0.152	0.327	49.31
B.kazinoki x B.papyrifera	rps11	One	Dorstenieae	47.38	0.231	0.4974	0.1088	0.44	0.2013	47.2116	-0.00356634	0.469383	0.649145	0.175	-0.128	0.342	47.38
B.kazinoki x B.papyrifera	rps12	One	Dorstenieae	47.27	0.215	0.4465	0.1761	0.5407	0.1232	45.9919	-0.0277899	0.547711	0.411627	0.166	-0.133	0.344	47.27
B.kazinoki x B.papyrifera	rps14	One	Dorstenieae	47.18	0.212	0.4936	0.1346	0.4817	0.1391	45.7629	-0.0309669	0.493899	0.508221	0.168	-0.011	0.394	47.18
B.kazinoki x B.papyrifera	rps18	One	Dorstenieae	44.24	0.215	0.425	0.15	0.5116	0.1186	45.9919	0.0380913	0.546231	0.441549	0.193	-0.04	0.396	44.24
B.kazinoki x B.papyrifera	rps2	One	Dorstenieae	35.76	0.221	0.4375	0.1607	0.5	0.1264	46.4498	0.230136	0.533333	0.440265	0.119	0.032	0.42	35.76
B.kazinoki x B.papyrifera	rps3	One	Dorstenieae	46.28	0.22	0.4118	0.1513	0.4779	0.1068	46.3735	0.00201562	0.537147	0.413793	0.131	-0.168	0.311	46.28
B.kazinoki x B.papyrifera	rps4	One	Dorstenieae	48.67	0.306	0.4571	0.2	0.3673	0.1758	52.7169	0.0767673	0.445536	0.467802	0.169	-0.067	0.372	48.67
B.kazinoki x B.papyrifera	rps7	One	Dorstenieae	44.7	0.323	0.3816	0.1316	0.439	0.2763	53.8641	0.170133	0.534974	0.677372	0.114	-0.14	0.323	44.7
B.kazinoki x B.papyrifera	rps8	One	Dorstenieae	39.97	0.255	0.4872	0.1282	0.4217	0.2027	49.0254	0.184709	0.463967	0.612572	0.104	-0.164	0.306	39.97
B.kazinoki x B.papyrifera	ycf1	One	Dorstenieae	46.1	0.212	0.496	0.1555	0.5668	0.1509	45.7629	-0.00736695	0.533308	0.492493	0.16	-0.131	0.348	46.1
B.kazinoki x B.papyrifera	ycf2	One	Dorstenieae	52.68	0.342	0.4437	0.2123	0.4001	0.2585	55.0762	0.0435066	0.474164	0.549065	0.158	-0.137	0.338	52.68
B.kazinoki x B.papyrifera	ycf3	One	Dorstenieae	57.37	0.304	0.4286	0.218	0.4661	0.1942	52.5786	-0.0911283	0.520957	0.471131	0.163	-0.122	0.366	57.37
B.kazinoki x B.papyrifera	ycf4	One	Dorstenieae	50.47	0.259	0.5	0.1645	0.3813	0.1724	49.3245	-0.0232228	0.432656	0.511725	0.156	-0.049	0.374	50.47
Allaeanthus luzonicus	accD	One	Dorstenieae	46.28	0.248	0.5714	0.1501	0.3713	0.1913	48.4994	0.0457615	0.393869	0.56034	0.183	-0.208	0.311	46.28
Allaeanthus luzonicus	atpA	One	Dorstenieae	44.76	0.246	0.495	0.1307	0.4116	0.1828	48.3486	0.0742231	0.454004	0.583094	0.204	-0.017	0.405	44.76
Allaeanthus luzonicus	atpB	One	Dorstenieae	46.87	0.252	0.4692	0.1588	0.4241	0.1553	48.8004	0.0395562	0.474757	0.494429	0.209	-0.008	0.406	46.87
Allaeanthus luzonicus	atpE	One	Dorstenieae	55.59	0.304	0.4476	0.1524	0.3846	0.2444	52.5786	-0.0572742	0.462149	0.615927	0.158	-0.071	0.368	55.59
Allaeanthus luzonicus	atpF	One	Dorstenieae	44.58	0.296	0.4113	0.1773	0.4823	0.2171	52.0189	0.143004	0.539727	0.550456	0.153	-0.134	0.341	44.58
Allaeanthus luzonicus	atpI	One	Dorstenieae	46.55	0.231	0.4882	0.1848	0.4167	0.0952	47.2116	0.0140141	0.460493	0.34	0.178	-0.031	0.374	46.55
Allaeanthus luzonicus	ccsA	One	Dorstenieae	42.78	0.21	0.4674	0.1268	0.4848	0.148	45.6102	0.0620515	0.509137	0.538574	0.125	-0.273	0.243	42.78
Allaeanthus luzonicus	cemA	One	Dorstenieae	49.1	0.25	0.5241	0.1818	0.4136	0.1567	48.65	-0.00924974	0.441079	0.462925	0.189	-0.085	0.355	49.1
Allaeanthus luzonicus	clpP	One	Dorstenieae	56.87	0.283	0.4156	0.2013	0.4564	0.1556	51.0899	-0.113135	0.523394	0.435976	0.184	-0.089	0.353	56.87
Allaeanthus luzonicus	matK	One	Dorstenieae	50.09	0.233	0.4976	0.15	0.4894	0.1684	47.3637	-0.0575608	0.495846	0.528894	0.155	-0.2	0.293	50.09
Allaeanthus luzonicus	ndhA	One	Dorstenieae	43.35	0.192	0.4774	0.1323	0.4735	0.107	44.2376	0.0200635	0.497949	0.447137	0.146	-0.108	0.33	43.35
Allaeanthus luzonicus	ndhB	One	Dorstenieae	48	0.281	0.4351	0.2096	0.4198	0.1392	50.9451	0.057809	0.491052	0.399083	0.172	-0.069	0.366	48
Allaeanthus luzonicus	ndhC	One	Dorstenieae	34.87	0.181	0.5172	0.0862	0.4536	0.1605	43.4022	0.196584	0.467244	0.650588	0.174	-0.179	0.291	34.87
Allaeanthus luzonicus	ndhD	One	Dorstenieae	46.69	0.22	0.4569	0.1422	0.4631	0.1355	46.3735	-0.00682564	0.50337	0.487937	0.14	-0.129	0.321	46.69
Allaeanthus luzonicus	ndhE	One	Dorstenieae	49.54	0.25	0.5169	0.1798	0.3514	0.129	48.65	-0.0182939	0.404699	0.417746	0.175	-0.043	0.375	49.54
Allaeanthus luzonicus	ndhF	One	Dorstenieae	39.29	0.146	0.5736	0.0736	0.4467	0.1256	40.7801	0.0365401	0.437812	0.630522	0.139	-0.188	0.292	39.29
Allaeanthus luzonicus	ndhG	One	Dorstenieae	49.21	0.251	0.4535	0.1512	0.4214	0.1818	48.7252	-0.00994947	0.481655	0.545946	0.132	-0.216	0.262	49.21
Allaeanthus luzonicus	ndhH	One	Dorstenieae	50.03	0.221	0.474	0.1429	0.4947	0.1523	46.4498	-0.0770777	0.510684	0.515921	0.157	-0.11	0.341	50.03
Allaeanthus luzonicus	ndhI	One	Dorstenieae	55.13	0.23	0.5401	0.1752	0.4386	0.1368	47.1355	-0.169606	0.448145	0.438462	0.197	-0.107	0.354	55.13
Allaeanthus luzonicus	ndhJ	One	Dorstenieae	48.26	0.262	0.5	0.1429	0.4273	0.2211	49.5481	0.025997	0.4608	0.607418	0.176	-0.134	0.329	48.26
Allaeanthus luzonicus	ndhK	One	Dorstenieae	49.15	0.248	0.4729	0.1429	0.4348	0.1747	48.4994	-0.0134145	0.479013	0.550063	0.157	-0.166	0.321	49.15
Allaeanthus luzonicus	petA	One	Dorstenieae	57.69	0.334	0.4556	0.1892	0.3605	0.2556	54.5757	-0.0570637	0.441735	0.57464	0.173	-0.061	0.369	57.69
Allaeanthus luzonicus	petB	One	Dorstenieae	41.98	0.231	0.5251	0.1341	0.3642	0.1497	47.2116	0.110812	0.409536	0.527484	0.213	-0.038	0.377	41.98
Allaeanthus luzonicus	petD	One	Dorstenieae	39.74	0.186	0.4539	0.1064	0.4961	0.1207	43.7814	0.0923092	0.522211	0.531484	0.157	-0.16	0.276	39.74
Allaeanthus luzonicus	psaA	One	Dorstenieae	49.03	0.273	0.4749	0.1826	0.3877	0.1563	50.3612	0.0264339	0.449455	0.461198	0.195	-0.102	0.355	49.03
Allaeanthus luzonicus	psaB	One	Dorstenieae	47.12	0.264	0.4952	0.1603	0.3845	0.1763	49.6967	0.0518493	0.437081	0.523767	0.176	-0.11	0.354	47.12
Allaeanthus luzonicus	psbA	One	Dorstenieae	40.46	0.269	0.5493	0.2368	0.2976	0.0766	50.0668	0.19188	0.351399	0.244416	0.304	0.175	0.52	40.46
Allaeanthus luzonicus	psbB	One	Dorstenieae	45.42	0.254	0.5011	0.1535	0.3773	0.1618	48.9505	0.0721232	0.429531	0.513162	0.191	-0.056	0.382	45.42
Allaeanthus luzonicus	psbC	One	Dorstenieae	47.26	0.286	0.4593	0.1877	0.3775	0.1566	51.3063	0.078865	0.451123	0.454836	0.189	-0.018	0.397	47.26
Allaeanthus luzonicus	psbD	One	Dorstenieae	44.4	0.263	0.52	0.2033	0.3607	0.113	49.6225	0.105244	0.409561	0.357256	0.254	0.073	0.459	44.4
Allaeanthus luzonicus	rbcL	One	Dorstenieae	46.12	0.228	0.5344	0.1628	0.4105	0.1239	46.9833	0.0183745	0.434438	0.432159	0.241	0.017	0.432	46.12
Allaeanthus luzonicus	rpl14	One	Dorstenieae	53.99	0.299	0.3983	0.1905	0.4344	0.18	52.23	-0.0336979	0.521676	0.48583	0.142	-0.09	0.362	53.99
Allaeanthus luzonicus	rpl16	One	Dorstenieae	47.45	0.227	0.4059	0.1584	0.5204	0.1325	46.9071	-0.0115732	0.561805	0.455483	0.145	-0.072	0.361	47.45
Allaeanthus luzonicus	rpl2	One	Dorstenieae	36.51	0.197	0.3421	0.193	0.5877	0.0404	44.6184	0.181727	0.632071	0.173093	0.127	-0.04	0.394	36.51
Allaeanthus luzonicus	rpl20	One	Dorstenieae	44.56	0.228	0.4796	0.102	0.4409	0.2025	46.9833	0.0515778	0.478979	0.665025	0.112	-0.102	0.342	44.56
Allaeanthus luzonicus	rpoA	One	Dorstenieae	47.41	0.21	0.4825	0.144	0.5246	0.1429	45.6102	-0.0394609	0.520902	0.498083	0.151	-0.146	0.326	47.41
Allaeanthus luzonicus	rpoB	One	Dorstenieae	47.96	0.26	0.4599	0.125	0.4531	0.2206	49.3991	0.0291329	0.496276	0.63831	0.146	-0.129	0.334	47.96
Allaeanthus luzonicus	rpoC1	One	Dorstenieae	47.11	0.227	0.5027	0.1342	0.4633	0.1699	46.9071	-0.00432479	0.479607	0.558698	0.147	-0.159	0.316	47.11
Allaeanthus luzonicus	rpoC2	One	Dorstenieae	49.6	0.259	0.458	0.1618	0.4643	0.1842	49.3245	-0.00558455	0.503415	0.53237	0.159	-0.148	0.33	49.6
Allaeanthus luzonicus	rps11	One	Dorstenieae	49.41	0.243	0.4897	0.1134	0.4368	0.2157	48.122	-0.0267661	0.471452	0.655424	0.173	-0.13	0.341	49.41
Allaeanthus luzonicus	rps12	One	Dorstenieae	47.95	0.202	0.462	0.1646	0.5439	0.1159	44.9996	-0.0655649	0.54071	0.413191	0.167	-0.129	0.346	47.95
Allaeanthus luzonicus	rps14	One	Dorstenieae	46.33	0.212	0.4936	0.1346	0.4847	0.14	45.7629	-0.0123929	0.495451	0.509832	0.157	-0.037	0.379	46.33
Allaeanthus luzonicus	rps18	One	Dorstenieae	44.24	0.215	0.425	0.15	0.5116	0.1186	45.9919	0.0380913	0.546231	0.441549	0.193	-0.04	0.396	44.24
Allaeanthus luzonicus	rps2	One	Dorstenieae	35.44	0.223	0.4455	0.1727	0.4952	0.1149	46.6023	0.239522	0.526416	0.399513	0.132	0.075	0.446	35.44
Allaeanthus luzonicus	rps3	One	Dorstenieae	51.26	0.265	0.395	0.1681	0.4425	0.1471	49.7709	-0.0299183	0.528358	0.466688	0.132	-0.135	0.333	51.26
Allaeanthus luzonicus	rps4	One	Dorstenieae	51.23	0.322	0.4381	0.2	0.3673	0.1978	53.7981	0.0477363	0.456047	0.497235	0.167	-0.067	0.372	51.23
Allaeanthus luzonicus	rps7	One	Dorstenieae	39.93	0.302	0.3947	0.1053	0.4512	0.2763	52.4396	0.238553	0.533396	0.724057	0.116	-0.145	0.323	39.93
Allaeanthus luzonicus	rps8	One	Dorstenieae	37.89	0.232	0.5063	0.1139	0.4286	0.1867	47.2877	0.198734	0.458445	0.621091	0.103	-0.171	0.303	37.89
Allaeanthus luzonicus	ycf1	One	Dorstenieae	44.71	0.205	0.4982	0.1513	0.5736	0.1423	45.2285	0.0114643	0.535174	0.484673	0.158	-0.14	0.341	44.71
Allaeanthus luzonicus	ycf2	One	Dorstenieae	52.51	0.341	0.4426	0.2112	0.4018	0.2571	55.0145	0.0455235	0.475841	0.549007	0.156	-0.134	0.339	52.51
Allaeanthus luzonicus	ycf3	One	Dorstenieae	56.6	0.286	0.4436	0.203	0.4746	0.1845	51.3063	-0.103179	0.516881	0.476129	0.161	-0.155	0.348	56.6
Allaeanthus luzonicus	ycf4	One	Dorstenieae	51.46	0.27	0.5033	0.1722	0.3696	0.1842	50.1406	-0.0263143	0.423416	0.516835	0.166	-0.046	0.379	51.46
Allaeanthus kurzii	accD	One	Dorstenieae	45.42	0.241	0.5805	0.1488	0.3746	0.1837	47.9706	0.0531709	0.39221	0.552481	0.185	-0.211	0.31	45.42
Allaeanthus kurzii	atpA	One	Dorstenieae	44.32	0.242	0.4925	0.1275	0.4163	0.1802	48.0463	0.0775569	0.458077	0.585635	0.203	-0.02	0.403	44.32
Allaeanthus kurzii	atpB	One	Dorstenieae	46.99	0.257	0.4628	0.1583	0.4237	0.1601	49.1751	0.0444356	0.477947	0.502827	0.21	-0.007	0.406	46.99
Allaeanthus kurzii	atpE	One	Dorstenieae	56.14	0.312	0.4381	0.1429	0.3846	0.2667	53.1279	-0.0566961	0.467485	0.651123	0.156	-0.088	0.36	56.14
Allaeanthus kurzii	atpF	One	Dorstenieae	44.58	0.296	0.4113	0.1773	0.4823	0.2171	52.0189	0.143004	0.539727	0.550456	0.153	-0.134	0.341	44.58
Allaeanthus kurzii	atpI	One	Dorstenieae	46.41	0.231	0.4858	0.184	0.4167	0.0952	47.2116	0.0169794	0.461717	0.340974	0.176	-0.031	0.374	46.41
Allaeanthus kurzii	ccsA	One	Dorstenieae	44.11	0.216	0.4601	0.1341	0.4828	0.1465	46.0682	0.042507	0.512037	0.522096	0.125	-0.253	0.252	44.11
Allaeanthus kurzii	cemA	One	Dorstenieae	46.85	0.25	0.5269	0.1828	0.4136	0.1567	48.65	0.036999	0.439766	0.461561	0.191	-0.086	0.355	46.85
Allaeanthus kurzii	clpP	One	Dorstenieae	56.87	0.283	0.4156	0.2013	0.4564	0.1556	51.0899	-0.113135	0.523394	0.435976	0.184	-0.089	0.353	56.87
Allaeanthus kurzii	matK	One	Dorstenieae	50.39	0.238	0.4964	0.1527	0.482	0.1706	47.7433	-0.0554354	0.492641	0.527683	0.154	-0.204	0.291	50.39
Allaeanthus kurzii	ndhA	One	Dorstenieae	43.89	0.195	0.4725	0.1359	0.4752	0.1074	44.466	0.0129531	0.501425	0.44143	0.146	-0.101	0.333	43.89
Allaeanthus kurzii	ndhB	One	Dorstenieae	47.43	0.28	0.4331	0.2086	0.4229	0.1384	50.8725	0.0676691	0.494042	0.398847	0.169	-0.07	0.364	47.43
Allaeanthus kurzii	ndhC	One	Dorstenieae	34.78	0.173	0.5172	0.0862	0.4639	0.1481	42.7973	0.187332	0.472837	0.632096	0.174	-0.179	0.291	34.78
Allaeanthus kurzii	ndhD	One	Dorstenieae	47.45	0.233	0.4518	0.152	0.4552	0.1424	47.3637	-0.0018219	0.501874	0.483696	0.142	-0.123	0.325	47.45
Allaeanthus kurzii	ndhE	One	Dorstenieae	49.54	0.25	0.5169	0.1798	0.3514	0.129	48.65	-0.0182939	0.404699	0.417746	0.175	-0.043	0.375	49.54
Allaeanthus kurzii	ndhF	One	Dorstenieae	38.83	0.146	0.5781	0.0774	0.4424	0.1209	40.7801	0.0478201	0.433513	0.609682	0.142	-0.176	0.301	38.83
Allaeanthus kurzii	ndhG	One	Dorstenieae	52.75	0.25	0.4509	0.1445	0.4196	0.1842	48.65	-0.0842754	0.482022	0.560389	0.125	-0.219	0.255	52.75
Allaeanthus kurzii	ndhH	One	Dorstenieae	49.71	0.221	0.474	0.1396	0.4947	0.157	46.4498	-0.0701886	0.510684	0.529332	0.16	-0.1	0.346	49.71
Allaeanthus kurzii	ndhI	One	Dorstenieae	55.8	0.226	0.5396	0.1655	0.4444	0.1443	46.831	-0.19152	0.451626	0.465784	0.192	-0.119	0.348	55.8
Allaeanthus kurzii	ndhJ	One	Dorstenieae	48.69	0.268	0.5	0.1508	0.4144	0.2165	49.993	0.0260636	0.453193	0.589436	0.176	-0.119	0.336	48.69
Allaeanthus kurzii	ndhK	One	Dorstenieae	47.81	0.235	0.4755	0.1373	0.4481	0.1636	47.5157	-0.00619455	0.485167	0.543702	0.153	-0.18	0.312	47.81
Allaeanthus kurzii	petA	One	Dorstenieae	57.92	0.338	0.4479	0.1931	0.3658	0.2568	54.8278	-0.0563979	0.449551	0.570794	0.171	-0.068	0.366	57.92
Allaeanthus kurzii	petB	One	Dorstenieae	43.53	0.232	0.5246	0.1366	0.3659	0.1477	47.2877	0.0794643	0.410893	0.519522	0.213	-0.042	0.374	43.53
Allaeanthus kurzii	petD	One	Dorstenieae	40.04	0.192	0.4468	0.1135	0.4961	0.1207	44.2376	0.0948868	0.526143	0.515371	0.156	-0.16	0.276	40.04
Allaeanthus kurzii	psaA	One	Dorstenieae	49.46	0.278	0.4718	0.1872	0.3859	0.1563	50.727	0.0249762	0.449924	0.455022	0.197	-0.098	0.358	49.46
Allaeanthus kurzii	psaB	One	Dorstenieae	47.35	0.266	0.4921	0.1619	0.3864	0.1763	49.845	0.0500561	0.439841	0.521289	0.174	-0.11	0.354	47.35
Allaeanthus kurzii	psbA	One	Dorstenieae	39.91	0.269	0.5493	0.2368	0.2976	0.0766	50.0668	0.202866	0.351399	0.244416	0.305	0.175	0.52	39.91
Allaeanthus kurzii	psbB	One	Dorstenieae	45.71	0.252	0.5034	0.1535	0.3773	0.1585	48.8004	0.0633266	0.428409	0.508013	0.19	-0.052	0.384	45.71
Allaeanthus kurzii	psbC	One	Dorstenieae	47.23	0.281	0.4617	0.1877	0.3803	0.1506	50.9451	0.0729234	0.451663	0.445167	0.19	-0.021	0.395	47.23
Allaeanthus kurzii	psbD	One	Dorstenieae	44.5	0.266	0.52	0.2033	0.3566	0.1174	49.845	0.107233	0.406799	0.366074	0.257	0.078	0.462	44.5
Allaeanthus kurzii	rbcL	One	Dorstenieae	45.38	0.224	0.5369	0.1628	0.4144	0.118	46.6785	0.0278185	0.435614	0.420228	0.24	0.018	0.432	45.38
Allaeanthus kurzii	rpl14	One	Dorstenieae	53.99	0.299	0.3983	0.1905	0.4344	0.18	52.23	-0.0336979	0.521676	0.48583	0.142	-0.09	0.362	53.99
Allaeanthus kurzii	rpl16	One	Dorstenieae	47.45	0.227	0.4059	0.1584	0.5204	0.1325	46.9071	-0.0115732	0.561805	0.455483	0.145	-0.072	0.361	47.45
Allaeanthus kurzii	rpl2	One	Dorstenieae	36.09	0.183	0.3426	0.1667	0.5841	0.05	43.5538	0.171369	0.630301	0.230734	0.122	-0.06	0.381	36.09
Allaeanthus kurzii	rpl20	One	Dorstenieae	45.48	0.219	0.4796	0.102	0.4516	0.1899	46.2972	0.0176506	0.484966	0.650565	0.11	-0.116	0.333	45.48
Allaeanthus kurzii	rpoA	One	Dorstenieae	48.11	0.212	0.4788	0.1429	0.5224	0.1476	45.7629	-0.051289	0.521774	0.50809	0.151	-0.142	0.328	48.11
Allaeanthus kurzii	rpoB	One	Dorstenieae	48.17	0.26	0.457	0.1272	0.4555	0.2182	49.3991	0.0248818	0.499178	0.631731	0.145	-0.135	0.331	48.17
Allaeanthus kurzii	rpoC1	One	Dorstenieae	47.22	0.226	0.5018	0.1339	0.4653	0.1678	46.831	-0.00830746	0.481129	0.556182	0.148	-0.157	0.318	47.22
Allaeanthus kurzii	rpoC2	One	Dorstenieae	49.45	0.259	0.4558	0.1634	0.4667	0.1818	49.3245	-0.00254347	0.505908	0.526651	0.158	-0.15	0.329	49.45
Allaeanthus kurzii	rps11	One	Dorstenieae	49.22	0.241	0.4798	0.1111	0.457	0.2147	47.9706	-0.0260443	0.487831	0.658993	0.172	-0.107	0.354	49.22
Allaeanthus kurzii	rps12	One	Dorstenieae	47.55	0.197	0.4684	0.1582	0.5439	0.1159	44.6184	-0.065705	0.537291	0.422838	0.168	-0.129	0.346	47.55
Allaeanthus kurzii	rps14	One	Dorstenieae	46.33	0.212	0.4936	0.1346	0.4847	0.14	45.7629	-0.0123929	0.495451	0.509832	0.157	-0.037	0.379	46.33
Allaeanthus kurzii	rps18	One	Dorstenieae	44.24	0.215	0.425	0.15	0.5116	0.1186	45.9919	0.0380913	0.546231	0.441549	0.193	-0.04	0.396	44.24
Allaeanthus kurzii	rps2	One	Dorstenieae	35.26	0.223	0.4455	0.1727	0.4952	0.1149	46.6023	0.243385	0.526416	0.399513	0.131	0.075	0.446	35.26
Allaeanthus kurzii	rps3	One	Dorstenieae	51.56	0.273	0.3866	0.1765	0.4425	0.1471	50.3612	-0.0238032	0.533711	0.454574	0.13	-0.148	0.326	51.56
Allaeanthus kurzii	rps4	One	Dorstenieae	51.23	0.322	0.4381	0.2	0.3673	0.1978	53.7981	0.0477363	0.456047	0.497235	0.167	-0.067	0.372	51.23
Allaeanthus kurzii	rps7	One	Dorstenieae	39.93	0.302	0.3947	0.1053	0.4512	0.2763	52.4396	0.238553	0.533396	0.724057	0.116	-0.145	0.323	39.93
Allaeanthus kurzii	rps8	One	Dorstenieae	38.78	0.242	0.4937	0.1266	0.4286	0.1892	48.0463	0.192862	0.464708	0.599113	0.104	-0.168	0.303	38.78
Allaeanthus kurzii	ycf1	One	Dorstenieae	44.74	0.206	0.4979	0.1531	0.5706	0.1415	45.3048	0.0124675	0.53402	0.480312	0.159	-0.137	0.343	44.74
Allaeanthus kurzii	ycf2	One	Dorstenieae	52.63	0.342	0.443	0.2119	0.4006	0.2574	55.0762	0.0444144	0.47487	0.548476	0.157	-0.133	0.34	52.63
Allaeanthus kurzii	ycf3	One	Dorstenieae	56.6	0.286	0.4436	0.203	0.4746	0.1845	51.3063	-0.103179	0.516881	0.476129	0.161	-0.155	0.348	56.6
Allaeanthus kurzii	ycf4	One	Dorstenieae	51.49	0.276	0.4967	0.1722	0.3669	0.1913	50.581	-0.0179713	0.424849	0.526272	0.163	-0.043	0.379	51.49
Pseudostreblus indicus	accD	One	Parartocarpeae	46.59	0.256	0.5704	0.1531	0.3689	0.2042	49.1003	0.0511261	0.392739	0.571509	0.186	-0.202	0.315	46.59
Pseudostreblus indicus	atpA	One	Parartocarpeae	45.56	0.238	0.5038	0.1303	0.4126	0.1728	47.7433	0.0457306	0.45024	0.570109	0.204	-0.033	0.397	45.56
Pseudostreblus indicus	atpB	One	Parartocarpeae	46.7	0.254	0.4593	0.1582	0.4348	0.1596	48.9505	0.0459744	0.486299	0.502203	0.198	-0.04	0.387	46.7
Pseudostreblus indicus	atpE	One	Parartocarpeae	55.18	0.304	0.4381	0.1619	0.3905	0.2308	52.5786	-0.0494763	0.471277	0.587726	0.156	-0.085	0.36	55.18
Pseudostreblus indicus	atpF	One	Parartocarpeae	50.1	0.304	0.4069	0.1724	0.4685	0.2308	52.5786	0.0471409	0.535184	0.572421	0.139	-0.152	0.326	50.1
Pseudostreblus indicus	atpI	One	Parartocarpeae	48	0.247	0.4648	0.1925	0.4197	0.1071	48.424	0.00875641	0.474505	0.357477	0.174	-0.036	0.372	48
Pseudostreblus indicus	ccsA	One	Parartocarpeae	44.1	0.211	0.472	0.1224	0.4813	0.1569	45.6865	0.0347263	0.504878	0.561762	0.132	-0.245	0.258	44.1
Pseudostreblus indicus	cemA	One	Parartocarpeae	46.26	0.234	0.5484	0.1828	0.414	0.1308	47.4397	0.0248674	0.430175	0.417092	0.188	-0.103	0.349	46.26
Pseudostreblus indicus	clpP	One	Parartocarpeae	54.1	0.261	0.4258	0.1935	0.4698	0.1333	49.4737	-0.0935111	0.524565	0.407895	0.182	-0.08	0.359	54.1
Pseudostreblus indicus	matK	One	Parartocarpeae	49.57	0.241	0.5	0.1531	0.4704	0.1738	47.9706	-0.0333404	0.484749	0.531661	0.158	-0.182	0.303	49.57
Pseudostreblus indicus	ndhA	One	Parartocarpeae	43.9	0.2	0.4728	0.1374	0.4648	0.1116	44.8471	0.0211175	0.495734	0.448193	0.145	-0.101	0.334	43.9
Pseudostreblus indicus	ndhB	One	Parartocarpeae	48.04	0.279	0.4374	0.205	0.4198	0.1424	50.7998	0.0543267	0.489734	0.409902	0.169	-0.076	0.362	48.04
Pseudostreblus indicus	ndhC	One	Parartocarpeae	35.22	0.181	0.5172	0.1034	0.4583	0.1358	43.4022	0.18852	0.46981	0.567726	0.176	-0.163	0.299	35.22
Pseudostreblus indicus	ndhD	One	Parartocarpeae	45.6	0.212	0.4545	0.1403	0.4699	0.1254	45.7629	0.00355894	0.50833	0.471961	0.141	-0.127	0.324	45.6
Pseudostreblus indicus	ndhE	One	Parartocarpeae	46.66	0.247	0.5169	0.1685	0.36	0.1452	48.424	0.0364286	0.410537	0.462863	0.155	-0.122	0.33	46.66
Pseudostreblus indicus	ndhF	One	Parartocarpeae	40.8	0.165	0.5719	0.0828	0.428	0.1425	42.1954	0.0330692	0.428043	0.63249	0.144	-0.189	0.294	40.8
Pseudostreblus indicus	ndhG	One	Parartocarpeae	49.58	0.241	0.4839	0.129	0.3961	0.1967	47.9706	-0.0335489	0.450114	0.60393	0.123	-0.285	0.221	49.58
Pseudostreblus indicus	ndhH	One	Parartocarpeae	49.23	0.221	0.466	0.1392	0.4965	0.1564	46.4498	-0.0598548	0.515844	0.529093	0.161	-0.072	0.362	49.23
Pseudostreblus indicus	ndhI	One	Parartocarpeae	49.44	0.219	0.5401	0.1679	0.4513	0.1263	46.2972	-0.0678838	0.455215	0.4293	0.196	-0.123	0.344	49.44
Pseudostreblus indicus	ndhJ	One	Parartocarpeae	46.95	0.255	0.5039	0.1496	0.4234	0.1979	49.0254	0.0423336	0.456594	0.569496	0.164	-0.144	0.322	46.95
Pseudostreblus indicus	ndhK	One	Parartocarpeae	52.58	0.253	0.4874	0.1555	0.4211	0.1702	48.8754	-0.0757958	0.463511	0.522567	0.164	-0.149	0.333	52.58
Pseudostreblus indicus	petA	One	Parartocarpeae	55.33	0.323	0.469	0.1822	0.3605	0.2466	53.8641	-0.0272152	0.434599	0.575093	0.175	-0.069	0.364	55.33
Pseudostreblus indicus	petB	One	Parartocarpeae	43.94	0.23	0.5167	0.1278	0.3742	0.1554	47.1355	0.0677948	0.420025	0.548729	0.204	-0.055	0.365	43.94
Pseudostreblus indicus	petD	One	Parartocarpeae	38.79	0.187	0.4571	0.1071	0.4921	0.1207	43.8574	0.115542	0.518437	0.529851	0.152	-0.168	0.271	38.79
Pseudostreblus indicus	psaA	One	Parartocarpeae	50.25	0.286	0.4627	0.1903	0.3852	0.1643	51.3063	0.0205876	0.454299	0.463339	0.193	-0.1	0.356	50.25
Pseudostreblus indicus	psaB	One	Parartocarpeae	48.1	0.267	0.4968	0.1603	0.3786	0.181	49.9191	0.0364403	0.432488	0.530325	0.173	-0.112	0.352	48.1
Pseudostreblus indicus	psbA	One	Parartocarpeae	39.34	0.266	0.5526	0.2368	0.2976	0.0721	49.845	0.210754	0.350035	0.233409	0.309	0.181	0.523	39.34
Pseudostreblus indicus	psbB	One	Parartocarpeae	46.47	0.262	0.4966	0.1586	0.3737	0.1657	49.5481	0.0621235	0.429392	0.510947	0.193	-0.045	0.389	46.47
Pseudostreblus indicus	psbC	One	Parartocarpeae	46.88	0.283	0.4716	0.1802	0.3662	0.1627	51.0899	0.0824022	0.437097	0.474482	0.197	-0.006	0.404	46.88
Pseudostreblus indicus	psbD	One	Parartocarpeae	44.66	0.275	0.5167	0.2033	0.3484	0.1304	50.5078	0.115781	0.402728	0.39077	0.256	0.068	0.456	44.66
Pseudostreblus indicus	rbcL	One	Parartocarpeae	46.05	0.228	0.5357	0.1658	0.41	0.1213	46.9833	0.0198644	0.433541	0.422501	0.249	0.034	0.442	46.05
Pseudostreblus indicus	rpl14	One	Parartocarpeae	53.87	0.299	0.3983	0.1905	0.4384	0.1818	52.23	-0.0314004	0.523963	0.488316	0.141	-0.105	0.354	53.87
Pseudostreblus indicus	rpl16	One	Parartocarpeae	46.61	0.233	0.3942	0.1731	0.5204	0.122	47.3637	0.0159132	0.568992	0.413419	0.142	-0.057	0.367	46.61
Pseudostreblus indicus	rpl2	One	Parartocarpeae	38.12	0.19	0.3611	0.1759	0.5727	0.051	44.0854	0.135315	0.6133	0.224769	0.116	-0.075	0.373	38.12
Pseudostreblus indicus	rpl20	One	Parartocarpeae	45.84	0.239	0.4742	0.1237	0.4348	0.1899	47.8191	0.041388	0.478328	0.605548	0.116	-0.098	0.345	45.84
Pseudostreblus indicus	rpoA	One	Parartocarpeae	48.57	0.229	0.4651	0.1667	0.5164	0.1422	47.0594	-0.0320991	0.526133	0.460343	0.154	-0.143	0.329	48.57
Pseudostreblus indicus	rpoB	One	Parartocarpeae	48.11	0.253	0.4624	0.1268	0.459	0.2109	48.8754	0.0156611	0.498155	0.624519	0.148	-0.125	0.338	48.11
Pseudostreblus indicus	rpoC1	One	Parartocarpeae	47.58	0.237	0.4928	0.1385	0.4591	0.178	47.6675	0.00183516	0.482299	0.562401	0.149	-0.141	0.326	47.58
Pseudostreblus indicus	rpoC2	One	Parartocarpeae	49.08	0.253	0.4599	0.1614	0.4687	0.1745	48.8754	-0.00418523	0.504738	0.5195	0.156	-0.153	0.327	49.08
Pseudostreblus indicus	rps11	One	Parartocarpeae	49.48	0.248	0.4872	0.1128	0.4286	0.2222	48.4994	-0.0202187	0.468006	0.663284	0.166	-0.145	0.332	49.48
Pseudostreblus indicus	rps12	One	Parartocarpeae	46.73	0.209	0.4615	0.1667	0.5417	0.125	45.5338	-0.0262697	0.539972	0.428522	0.165	-0.132	0.345	46.73
Pseudostreblus indicus	rps14	One	Parartocarpeae	49.85	0.227	0.4744	0.141	0.4788	0.1513	46.9071	-0.0627381	0.502308	0.517619	0.164	-0.011	0.394	49.85
Pseudostreblus indicus	rps18	One	Parartocarpeae	44.33	0.215	0.425	0.15	0.5116	0.1186	45.9919	0.0361344	0.546231	0.441549	0.193	-0.04	0.396	44.33
Pseudostreblus indicus	rps2	One	Parartocarpeae	37.36	0.244	0.4182	0.1727	0.4907	0.1461	48.1976	0.224857	0.539883	0.458281	0.121	0.033	0.42	37.36
Pseudostreblus indicus	rps3	One	Parartocarpeae	51.73	0.242	0.4034	0.1597	0.4643	0.1287	48.0463	-0.0766693	0.535093	0.446255	0.133	-0.177	0.311	51.73
Pseudostreblus indicus	rps4	One	Parartocarpeae	51.23	0.314	0.4476	0.1905	0.3673	0.1978	53.2634	0.0381766	0.45073	0.5094	0.17	-0.067	0.372	51.23
Pseudostreblus indicus	rps7	One	Parartocarpeae	42.83	0.344	0.3514	0.1486	0.4405	0.2821	55.1989	0.224079	0.556257	0.65498	0.119	-0.11	0.344	42.83
Pseudostreblus indicus	rps8	One	Parartocarpeae	40.32	0.232	0.5063	0.0886	0.4235	0.2133	47.2877	0.147347	0.455474	0.706525	0.098	-0.195	0.283	40.32
Pseudostreblus indicus	ycf1	One	Parartocarpeae	46.91	0.217	0.492	0.1645	0.5591	0.1461	46.1445	-0.0165882	0.531919	0.47038	0.168	-0.107	0.36	46.91
Pseudostreblus indicus	ycf2	One	Parartocarpeae	52.57	0.342	0.4426	0.2123	0.4009	0.2574	55.0762	0.0455038	0.475282	0.548009	0.156	-0.136	0.338	52.57
Pseudostreblus indicus	ycf3	One	Parartocarpeae	61	0.292	0.4511	0.188	0.4576	0.2136	51.7355	-0.179074	0.503577	0.531873	0.164	-0.13	0.36	61
Pseudostreblus indicus	ycf4	One	Parartocarpeae	52.56	0.264	0.4934	0.1711	0.3841	0.1739	49.6967	-0.0576146	0.437721	0.504058	0.161	-0.034	0.385	52.56
Ficus vasculosa	accD	One	Ficeae	45.61	0.242	0.5811	0.1429	0.3724	0.1945	48.0463	0.0507078	0.390561	0.576467	0.177	-0.228	0.3	45.61
Ficus vasculosa	atpA	One	Ficeae	42.29	0.231	0.5075	0.1225	0.4153	0.1723	47.2116	0.104246	0.450043	0.584464	0.21	-0.03	0.398	42.29
Ficus vasculosa	atpB	One	Ficeae	47.64	0.255	0.4572	0.1614	0.4282	0.1536	49.0254	0.0282593	0.483623	0.487619	0.21	0.005	0.412	47.64
Ficus vasculosa	atpE	One	Ficeae	54.43	0.296	0.4476	0.1524	0.3905	0.2308	52.0189	-0.04635	0.465935	0.602296	0.155	-0.085	0.36	54.43
Ficus vasculosa	atpF	One	Ficeae	48.65	0.306	0.4056	0.1748	0.4752	0.2326	52.7169	0.0771467	0.53951	0.570938	0.146	-0.143	0.333	48.65
Ficus vasculosa	atpI	One	Ficeae	46.28	0.231	0.4906	0.1745	0.4115	0.1078	47.2116	0.019733	0.456158	0.381863	0.172	-0.046	0.366	46.28
Ficus vasculosa	ccsA	One	Ficeae	44.43	0.22	0.4674	0.1268	0.4716	0.1649	46.3735	0.0419091	0.502236	0.565307	0.131	-0.268	0.247	44.43
Ficus vasculosa	cemA	One	Ficeae	50.05	0.25	0.5348	0.1818	0.4062	0.1603	48.65	-0.028777	0.431668	0.468576	0.186	-0.104	0.345	50.05
Ficus vasculosa	clpP	One	Ficeae	55.09	0.268	0.4314	0.1961	0.4564	0.1407	49.993	-0.101954	0.51408	0.417755	0.185	-0.088	0.355	55.09
Ficus vasculosa	matK	One	Ficeae	47.93	0.237	0.5012	0.1456	0.4776	0.1806	47.6675	-0.00550738	0.487944	0.553648	0.156	-0.196	0.297	47.93
Ficus vasculosa	ndhA	One	Ficeae	41.9	0.186	0.4808	0.1282	0.4737	0.1025	43.7814	0.0429732	0.496281	0.4443	0.152	-0.103	0.331	41.9
Ficus vasculosa	ndhB	One	Ficeae	48.01	0.283	0.4351	0.2096	0.4171	0.1424	51.0899	0.0602844	0.489439	0.404545	0.171	-0.069	0.366	48.01
Ficus vasculosa	ndhC	One	Ficeae	47.08	0.173	0.5172	0.0948	0.4688	0.1375	42.7973	-0.100069	0.475456	0.591907	0.173	-0.149	0.307	47.08
Ficus vasculosa	ndhD	One	Ficeae	46.25	0.215	0.4629	0.1348	0.4603	0.1384	45.9919	-0.0056121	0.498592	0.506589	0.142	-0.155	0.308	46.25
Ficus vasculosa	ndhE	One	Ficeae	51.72	0.278	0.4944	0.2022	0.3514	0.1475	50.727	-0.0195761	0.415465	0.42179	0.168	-0.088	0.351	51.72
Ficus vasculosa	ndhF	One	Ficeae	39.45	0.14	0.5724	0.0656	0.4415	0.1204	40.3381	0.0220165	0.435447	0.647312	0.14	-0.154	0.308	39.45
Ficus vasculosa	ndhG	One	Ficeae	48.74	0.23	0.4682	0.1214	0.4255	0.1909	47.1355	-0.0340392	0.476111	0.611271	0.12	-0.223	0.251	48.74
Ficus vasculosa	ndhH	One	Ficeae	48.18	0.207	0.4774	0.129	0.5035	0.1481	45.3812	-0.0616739	0.513304	0.534464	0.158	-0.092	0.349	48.18
Ficus vasculosa	ndhI	One	Ficeae	50.31	0.239	0.5294	0.1912	0.4336	0.1277	47.8191	-0.0520892	0.45026	0.400439	0.197	-0.119	0.346	50.31
Ficus vasculosa	ndhJ	One	Ficeae	47.74	0.235	0.5118	0.1339	0.4414	0.1875	47.5157	-0.00472135	0.463072	0.583385	0.163	-0.144	0.322	47.74
Ficus vasculosa	ndhK	One	Ficeae	50.93	0.251	0.4873	0.1695	0.4251	0.1497	48.7252	-0.0452495	0.465914	0.468985	0.168	-0.14	0.339	50.93
Ficus vasculosa	petA	One	Ficeae	58.65	0.332	0.4535	0.1977	0.3643	0.2422	54.4483	-0.077169	0.445463	0.55058	0.176	-0.061	0.367	58.65
Ficus vasculosa	petB	One	Ficeae	41.38	0.231	0.5196	0.1341	0.3704	0.1497	47.2116	0.123521	0.41618	0.527484	0.213	-0.046	0.372	41.38
Ficus vasculosa	petD	One	Ficeae	40.25	0.174	0.4571	0.1	0.5079	0.1121	42.8728	0.061176	0.526321	0.528524	0.146	-0.189	0.258	40.25
Ficus vasculosa	psaA	One	Ficeae	49.91	0.28	0.4649	0.186	0.3906	0.162	50.8725	0.0189197	0.456575	0.465517	0.193	-0.104	0.354	49.91
Ficus vasculosa	psaB	One	Ficeae	46.08	0.26	0.5048	0.1571	0.3794	0.1749	49.3991	0.0671903	0.429088	0.526807	0.176	-0.108	0.355	46.08
Ficus vasculosa	psbA	One	Ficeae	38.84	0.266	0.5493	0.2368	0.3016	0.0721	49.845	0.220785	0.354448	0.233409	0.309	0.196	0.532	38.84
Ficus vasculosa	psbB	One	Ficeae	46.41	0.258	0.4966	0.1558	0.3773	0.1647	49.2499	0.0576625	0.431743	0.513885	0.187	-0.052	0.384	46.41
Ficus vasculosa	psbC	One	Ficeae	46.76	0.279	0.4741	0.1728	0.369	0.1657	50.7998	0.0795237	0.437671	0.489513	0.191	-0.021	0.395	46.76
Ficus vasculosa	psbD	One	Ficeae	45.19	0.272	0.51	0.21	0.3607	0.1174	50.2878	0.101372	0.414264	0.358583	0.256	0.078	0.462	45.19
Ficus vasculosa	rbcL	One	Ficeae	44.97	0.23	0.5369	0.1552	0.4061	0.1353	47.1355	0.0459429	0.430647	0.465749	0.247	0.019	0.432	44.97
Ficus vasculosa	rpl14	One	Ficeae	53.16	0.291	0.3983	0.1905	0.4434	0.17	51.6643	-0.0289504	0.526791	0.471567	0.143	-0.09	0.362	53.16
Ficus vasculosa	rpl16	One	Ficeae	46.99	0.233	0.3824	0.1765	0.5354	0.1205	47.3637	0.00789017	0.583351	0.405724	0.146	-0.048	0.375	46.99
Ficus vasculosa	rpl2	One	Ficeae	37.6	0.183	0.3426	0.1759	0.5946	0.0408	43.5538	0.136699	0.634443	0.188279	0.121	-0.07	0.373	37.6
Ficus vasculosa	rpl20	One	Ficeae	45.17	0.228	0.4796	0.102	0.4409	0.2025	46.9833	0.0385945	0.478979	0.665025	0.108	-0.1	0.342	45.17
Ficus vasculosa	rpoA	One	Ficeae	47.54	0.219	0.4688	0.1523	0.5228	0.1435	46.2972	-0.0268445	0.527229	0.485125	0.158	-0.121	0.34	47.54
Ficus vasculosa	rpoB	One	Ficeae	48.24	0.256	0.4646	0.1285	0.4543	0.2124	49.1003	0.0175215	0.494395	0.623057	0.152	-0.12	0.341	48.24
Ficus vasculosa	rpoC1	One	Ficeae	46.65	0.23	0.4919	0.1423	0.4681	0.1638	47.1355	0.010301	0.487604	0.535119	0.148	-0.158	0.315	46.65
Ficus vasculosa	rpoC2	One	Ficeae	49.32	0.262	0.4515	0.1633	0.4609	0.1848	49.5481	0.00460368	0.505151	0.530882	0.153	-0.153	0.324	49.32
Ficus vasculosa	rps11	One	Ficeae	48.74	0.239	0.5	0.1134	0.4286	0.2092	47.8191	-0.0192571	0.461555	0.648481	0.166	-0.139	0.336	48.74
Ficus vasculosa	rps12	One	Ficeae	46.69	0.212	0.443	0.1835	0.5529	0.1095	45.7629	-0.0202595	0.555176	0.37372	0.164	-0.139	0.341	46.69
Ficus vasculosa	rps14	One	Ficeae	46.18	0.197	0.4968	0.121	0.4939	0.1325	44.6184	-0.0350001	0.498536	0.522682	0.151	-0.043	0.374	46.18
Ficus vasculosa	rps18	One	Ficeae	44.24	0.215	0.425	0.15	0.5116	0.1186	45.9919	0.0380913	0.546231	0.441549	0.193	-0.04	0.396	44.24
Ficus vasculosa	rps2	One	Ficeae	36.9	0.215	0.4364	0.1636	0.5143	0.1149	45.9919	0.197685	0.54097	0.412567	0.123	0.036	0.423	36.9
Ficus vasculosa	rps3	One	Ficeae	50.96	0.252	0.4068	0.161	0.4464	0.1386	48.8004	-0.0442546	0.523207	0.462617	0.122	-0.208	0.29	50.96
Ficus vasculosa	rps4	One	Ficeae	50.03	0.314	0.4476	0.1905	0.3673	0.1978	53.2634	0.0607061	0.45073	0.5094	0.168	-0.081	0.364	50.03
Ficus vasculosa	rps7	One	Ficeae	41.78	0.344	0.3733	0.1467	0.4268	0.2895	55.1989	0.243101	0.533433	0.663686	0.115	-0.128	0.333	41.78
Ficus vasculosa	rps8	One	Ficeae	37.53	0.242	0.5063	0.0886	0.407	0.2237	48.0463	0.218879	0.445637	0.716298	0.097	-0.188	0.283	37.53
Ficus vasculosa	ycf1	One	Ficeae	46.54	0.213	0.4901	0.1587	0.5669	0.145	45.8392	-0.015288	0.536329	0.477445	0.16	-0.118	0.354	46.54
Ficus vasculosa	ycf2	One	Ficeae	52.57	0.342	0.4438	0.2112	0.4004	0.2589	55.0762	0.0455038	0.474295	0.550734	0.158	-0.131	0.341	52.57
Ficus vasculosa	ycf3	One	Ficeae	55.52	0.286	0.4511	0.1955	0.4661	0.1942	51.3063	-0.0821289	0.508177	0.498332	0.16	-0.151	0.348	55.52
Ficus vasculosa	ycf4	One	Ficeae	51.3	0.264	0.5	0.1645	0.3741	0.181	49.6967	-0.0322608	0.427983	0.523878	0.155	-0.042	0.379	51.3
Ficus maxima	accD	One	Ficeae	45.1	0.237	0.5835	0.1404	0.3754	0.1911	47.6675	0.0538622	0.39149	0.576471	0.179	-0.226	0.302	45.1
Ficus maxima	atpA	One	Ficeae	43.07	0.235	0.5075	0.13	0.4116	0.1702	47.5157	0.093562	0.447829	0.566955	0.212	-0.023	0.402	43.07
Ficus maxima	atpB	One	Ficeae	47.79	0.257	0.4559	0.1618	0.4272	0.1555	49.1751	0.0281672	0.48375	0.490072	0.207	0.005	0.412	47.79
Ficus maxima	atpE	One	Ficeae	54	0.288	0.4571	0.1429	0.3905	0.2308	51.4499	-0.0495652	0.460713	0.617608	0.153	-0.098	0.352	54
Ficus maxima	atpF	One	Ficeae	48.52	0.3	0.4097	0.1736	0.4786	0.2266	52.3	0.0722753	0.538782	0.566217	0.145	-0.143	0.333	48.52
Ficus maxima	atpI	One	Ficeae	46.28	0.231	0.4906	0.1745	0.4115	0.1078	47.2116	0.019733	0.456158	0.381863	0.172	-0.046	0.366	46.28
Ficus maxima	ccsA	One	Ficeae	44.62	0.225	0.4635	0.1314	0.4693	0.1658	46.7548	0.0456585	0.503109	0.557873	0.132	-0.266	0.248	44.62
Ficus maxima	cemA	One	Ficeae	50.01	0.25	0.5294	0.1872	0.4125	0.1527	48.65	-0.0279548	0.437945	0.44925	0.188	-0.096	0.35	50.01
Ficus maxima	clpP	One	Ficeae	55.09	0.268	0.4314	0.1961	0.4564	0.1407	49.993	-0.101954	0.51408	0.417755	0.185	-0.088	0.355	55.09
Ficus maxima	matK	One	Ficeae	48.2	0.235	0.5036	0.1432	0.4776	0.1806	47.5157	-0.0144024	0.486751	0.557752	0.153	-0.198	0.295	48.2
Ficus maxima	ndhA	One	Ficeae	42.23	0.189	0.4776	0.1282	0.4737	0.107	44.0094	0.0404316	0.49795	0.454932	0.148	-0.107	0.329	42.23
Ficus maxima	ndhB	One	Ficeae	48.06	0.281	0.4351	0.2096	0.4198	0.1392	50.9451	0.0566313	0.491052	0.399083	0.171	-0.069	0.366	48.06
Ficus maxima	ndhC	One	Ficeae	47.2	0.181	0.5086	0.1034	0.4688	0.1392	43.4022	-0.0875032	0.47964	0.573784	0.168	-0.137	0.315	47.2
Ficus maxima	ndhD	One	Ficeae	46.81	0.215	0.4629	0.1371	0.4603	0.1356	45.9919	-0.0177882	0.498592	0.49725	0.141	-0.155	0.308	46.81
Ficus maxima	ndhE	One	Ficeae	51.72	0.278	0.4944	0.2022	0.3514	0.1475	50.727	-0.0195761	0.415465	0.42179	0.168	-0.088	0.351	51.72
Ficus maxima	ndhF	One	Ficeae	40.24	0.148	0.5738	0.0692	0.4444	0.1359	40.928	0.0168102	0.436456	0.662604	0.137	-0.206	0.281	40.24
Ficus maxima	ndhG	One	Ficeae	48.62	0.23	0.4682	0.1214	0.4255	0.1892	47.1355	-0.0314934	0.476111	0.609144	0.12	-0.234	0.246	48.62
Ficus maxima	ndhH	One	Ficeae	48.18	0.207	0.4774	0.129	0.5035	0.1481	45.3812	-0.0616739	0.513304	0.534464	0.158	-0.092	0.349	48.18
Ficus maxima	ndhI	One	Ficeae	50.31	0.239	0.5294	0.1912	0.4336	0.1277	47.8191	-0.0520892	0.45026	0.400439	0.197	-0.119	0.346	50.31
Ficus maxima	ndhJ	One	Ficeae	47.48	0.235	0.5118	0.1339	0.4414	0.1875	47.5157	0.000750532	0.463072	0.583385	0.159	-0.156	0.315	47.48
Ficus maxima	ndhK	One	Ficeae	51.2	0.251	0.4894	0.1702	0.4231	0.1489	48.7252	-0.0507908	0.463671	0.466625	0.17	-0.131	0.343	51.2
Ficus maxima	petA	One	Ficeae	58.65	0.332	0.4535	0.1977	0.3643	0.2422	54.4483	-0.077169	0.445463	0.55058	0.176	-0.061	0.367	58.65
Ficus maxima	petB	One	Ficeae	40.76	0.221	0.5307	0.1229	0.3704	0.1497	46.4498	0.122493	0.411053	0.549156	0.213	-0.046	0.372	40.76
Ficus maxima	petD	One	Ficeae	40.2	0.181	0.4571	0.1	0.5	0.1207	43.4022	0.073779	0.522411	0.546896	0.148	-0.178	0.265	40.2
Ficus maxima	psaA	One	Ficeae	49.96	0.282	0.4658	0.1872	0.3884	0.163	51.0176	0.0207294	0.454694	0.465448	0.194	-0.105	0.354	49.96
Ficus maxima	psaB	One	Ficeae	46.21	0.261	0.5032	0.1587	0.3794	0.1749	49.4737	0.0659677	0.429866	0.524281	0.176	-0.105	0.356	46.21
Ficus maxima	psbA	One	Ficeae	38.97	0.266	0.5493	0.2368	0.3016	0.0721	49.845	0.218177	0.354448	0.233409	0.309	0.196	0.532	38.97
Ficus maxima	psbB	One	Ficeae	46.76	0.258	0.4944	0.1558	0.381	0.1652	49.2499	0.0505559	0.43523	0.514642	0.184	-0.062	0.378	46.76
Ficus maxima	psbC	One	Ficeae	46.76	0.279	0.4741	0.1728	0.369	0.1657	50.7998	0.0795237	0.437671	0.489513	0.191	-0.021	0.395	46.76
Ficus maxima	psbD	One	Ficeae	45.19	0.272	0.51	0.21	0.3607	0.1174	50.2878	0.101372	0.414264	0.358583	0.256	0.078	0.462	45.19
Ficus maxima	rbcL	One	Ficeae	44.9	0.228	0.5394	0.1527	0.4061	0.1357	46.9833	0.0443412	0.429508	0.470527	0.244	0.022	0.434	44.9
Ficus maxima	rpl14	One	Ficeae	53.16	0.291	0.3983	0.1905	0.4434	0.17	51.6643	-0.0289504	0.526791	0.471567	0.143	-0.09	0.362	53.16
Ficus maxima	rpl16	One	Ficeae	47.06	0.235	0.3861	0.1782	0.5306	0.1205	47.5157	0.00958972	0.578815	0.403415	0.15	-0.043	0.378	47.06
Ficus maxima	rpl2	One	Ficeae	38.64	0.19	0.3394	0.1835	0.5909	0.0412	44.0854	0.123519	0.635171	0.183356	0.123	-0.056	0.381	38.64
Ficus maxima	rpl20	One	Ficeae	45.17	0.228	0.4796	0.102	0.4409	0.2025	46.9833	0.0385945	0.478979	0.665025	0.108	-0.1	0.342	45.17
Ficus maxima	rpoA	One	Ficeae	47.04	0.213	0.4747	0.1479	0.525	0.1401	45.8392	-0.0261957	0.525158	0.486458	0.155	-0.133	0.333	47.04
Ficus maxima	rpoB	One	Ficeae	48.12	0.255	0.4634	0.1288	0.4574	0.2114	49.0254	0.0184684	0.496742	0.621399	0.152	-0.12	0.341	48.12
Ficus maxima	rpoC1	One	Ficeae	46.64	0.227	0.4928	0.1421	0.4709	0.1601	46.9071	0.00569501	0.488638	0.529782	0.149	-0.156	0.317	46.64
Ficus maxima	rpoC2	One	Ficeae	48.99	0.256	0.4551	0.1595	0.466	0.1802	49.1003	0.0022466	0.505917	0.530468	0.152	-0.159	0.321	48.99
Ficus maxima	rps11	One	Ficeae	48.92	0.236	0.5026	0.114	0.431	0.2039	47.5916	-0.0279128	0.461654	0.641397	0.166	-0.136	0.338	48.92
Ficus maxima	rps12	One	Ficeae	46.68	0.213	0.4459	0.1847	0.5503	0.1095	45.8392	-0.0183421	0.552399	0.372196	0.167	-0.136	0.343	46.68
Ficus maxima	rps14	One	Ficeae	45.49	0.192	0.4968	0.121	0.5031	0.1267	44.2376	-0.0283117	0.50315	0.511506	0.151	-0.043	0.374	45.49
Ficus maxima	rps18	One	Ficeae	44.24	0.215	0.425	0.15	0.5116	0.1186	45.9919	0.0380913	0.546231	0.441549	0.193	-0.04	0.396	44.24
Ficus maxima	rps2	One	Ficeae	36.63	0.208	0.4455	0.1545	0.5143	0.1149	45.4575	0.194192	0.535841	0.426503	0.118	0.024	0.415	36.63
Ficus maxima	rps3	One	Ficeae	50.5	0.244	0.4068	0.1525	0.4554	0.1386	48.1976	-0.0477711	0.528184	0.476125	0.123	-0.208	0.29	50.5
Ficus maxima	rps4	One	Ficeae	50.03	0.314	0.4476	0.1905	0.3673	0.1978	53.2634	0.0607061	0.45073	0.5094	0.168	-0.081	0.364	50.03
Ficus maxima	rps7	One	Ficeae	41.78	0.344	0.3733	0.1467	0.4268	0.2895	55.1989	0.243101	0.533433	0.663686	0.115	-0.128	0.333	41.78
Ficus maxima	rps8	One	Ficeae	37.53	0.242	0.5063	0.0886	0.407	0.2237	48.0463	0.218879	0.445637	0.716298	0.097	-0.188	0.283	37.53
Ficus maxima	ycf1	One	Ficeae	46.79	0.215	0.4898	0.1597	0.5672	0.1472	45.9919	-0.0173533	0.536613	0.479635	0.162	-0.121	0.352	46.79
Ficus maxima	ycf2	One	Ficeae	52.51	0.341	0.4457	0.2106	0.3996	0.2583	55.0145	0.0455235	0.472732	0.550864	0.159	-0.131	0.341	52.51
Ficus maxima	ycf3	One	Ficeae	55.52	0.286	0.4511	0.1955	0.4661	0.1942	51.3063	-0.0821289	0.508177	0.498332	0.16	-0.151	0.348	55.52
Ficus maxima	ycf4	One	Ficeae	51.41	0.264	0.5	0.1645	0.3768	0.1842	49.6967	-0.0344742	0.429745	0.528248	0.151	-0.043	0.379	51.41
Ficus adhatodifolia	accD	One	Ficeae	45.01	0.237	0.5835	0.1404	0.3765	0.1918	47.6675	0.0557503	0.392188	0.577363	0.178	-0.229	0.3	45.01
Ficus adhatodifolia	atpA	One	Ficeae	42.24	0.229	0.5125	0.125	0.414	0.1675	47.0594	0.102412	0.446843	0.57265	0.211	-0.026	0.4	42.24
Ficus adhatodifolia	atpB	One	Ficeae	47.51	0.255	0.4583	0.1618	0.4272	0.1528	49.0254	0.0309109	0.482439	0.485696	0.21	0.008	0.414	47.51
Ficus adhatodifolia	atpE	One	Ficeae	54	0.288	0.4571	0.1429	0.3905	0.2308	51.4499	-0.0495652	0.460713	0.617608	0.153	-0.098	0.352	54
Ficus adhatodifolia	atpF	One	Ficeae	48.65	0.306	0.4056	0.1748	0.4752	0.2326	52.7169	0.0771467	0.53951	0.570938	0.146	-0.143	0.333	48.65
Ficus adhatodifolia	atpI	One	Ficeae	46.82	0.231	0.4906	0.1745	0.4115	0.1078	47.2116	0.00829515	0.456158	0.381863	0.169	-0.051	0.361	46.82
Ficus adhatodifolia	ccsA	One	Ficeae	44.62	0.225	0.4635	0.1314	0.4693	0.1658	46.7548	0.0456585	0.503109	0.557873	0.132	-0.266	0.248	44.62
Ficus adhatodifolia	cemA	One	Ficeae	49.59	0.241	0.5401	0.1765	0.4125	0.1527	47.9706	-0.0337573	0.433025	0.463852	0.187	-0.104	0.345	49.59
Ficus adhatodifolia	clpP	One	Ficeae	55.09	0.268	0.4314	0.1961	0.4564	0.1407	49.993	-0.101954	0.51408	0.417755	0.185	-0.088	0.355	55.09
Ficus adhatodifolia	matK	One	Ficeae	47.9	0.235	0.5036	0.1432	0.479	0.1806	47.5157	-0.00808866	0.487482	0.557752	0.154	-0.202	0.293	47.9
Ficus adhatodifolia	ndhA	One	Ficeae	42.08	0.189	0.4776	0.1282	0.4737	0.1066	44.0094	0.04384	0.49795	0.454003	0.15	-0.108	0.329	42.08
Ficus adhatodifolia	ndhB	One	Ficeae	48.06	0.281	0.4351	0.2096	0.4198	0.1392	50.9451	0.0566313	0.491052	0.399083	0.171	-0.069	0.366	48.06
Ficus adhatodifolia	ndhC	One	Ficeae	46.86	0.173	0.5172	0.0948	0.4688	0.1392	42.7973	-0.0949282	0.475456	0.594872	0.166	-0.15	0.307	46.86
Ficus adhatodifolia	ndhD	One	Ficeae	46.91	0.214	0.4619	0.1368	0.4617	0.1352	45.9156	-0.0216582	0.499892	0.497059	0.14	-0.156	0.307	46.91
Ficus adhatodifolia	ndhE	One	Ficeae	51.72	0.278	0.4944	0.2022	0.3514	0.1475	50.727	-0.0195761	0.415465	0.42179	0.168	-0.088	0.351	51.72
Ficus adhatodifolia	ndhF	One	Ficeae	40.06	0.146	0.5772	0.0679	0.4453	0.1339	40.7801	0.0176584	0.435501	0.663528	0.138	-0.206	0.282	40.06
Ficus adhatodifolia	ndhG	One	Ficeae	48.62	0.23	0.4682	0.1214	0.4255	0.1892	47.1355	-0.0314934	0.476111	0.609144	0.12	-0.234	0.246	48.62
Ficus adhatodifolia	ndhH	One	Ficeae	48.18	0.207	0.4774	0.129	0.5035	0.1481	45.3812	-0.0616739	0.513304	0.534464	0.158	-0.092	0.349	48.18
Ficus adhatodifolia	ndhI	One	Ficeae	50.57	0.245	0.5294	0.1912	0.4248	0.1383	48.2731	-0.0475815	0.44519	0.419727	0.196	-0.13	0.34	50.57
Ficus adhatodifolia	ndhJ	One	Ficeae	47.48	0.235	0.5118	0.1339	0.4414	0.1875	47.5157	0.000750532	0.463072	0.583385	0.159	-0.156	0.315	47.48
Ficus adhatodifolia	ndhK	One	Ficeae	51.39	0.255	0.4894	0.1702	0.4203	0.1551	49.0254	-0.0482317	0.46202	0.476791	0.171	-0.127	0.347	51.39
Ficus adhatodifolia	petA	One	Ficeae	58.65	0.332	0.4535	0.1977	0.3643	0.2422	54.4483	-0.077169	0.445463	0.55058	0.176	-0.061	0.367	58.65
Ficus adhatodifolia	petB	One	Ficeae	40.76	0.216	0.5363	0.1173	0.3704	0.1497	46.0682	0.115225	0.408514	0.560674	0.212	-0.054	0.367	40.76
Ficus adhatodifolia	petD	One	Ficeae	40.2	0.181	0.4571	0.1	0.5	0.1207	43.4022	0.073779	0.522411	0.546896	0.148	-0.178	0.265	40.2
Ficus adhatodifolia	psaA	One	Ficeae	49.86	0.28	0.4673	0.1857	0.3884	0.163	50.8725	0.0199026	0.453897	0.467451	0.194	-0.105	0.354	49.86
Ficus adhatodifolia	psaB	One	Ficeae	46.21	0.261	0.5032	0.1587	0.3794	0.1749	49.4737	0.0659677	0.429866	0.524281	0.176	-0.105	0.356	46.21
Ficus adhatodifolia	psbA	One	Ficeae	38.97	0.266	0.5493	0.2368	0.3016	0.0721	49.845	0.218177	0.354448	0.233409	0.309	0.196	0.532	38.97
Ficus adhatodifolia	psbB	One	Ficeae	46.63	0.254	0.4944	0.1558	0.3862	0.1594	48.9505	0.0474044	0.438565	0.505711	0.183	-0.066	0.376	46.63
Ficus adhatodifolia	psbC	One	Ficeae	46.76	0.279	0.4741	0.1728	0.369	0.1657	50.7998	0.0795237	0.437671	0.489513	0.191	-0.021	0.395	46.76
Ficus adhatodifolia	psbD	One	Ficeae	45.19	0.272	0.51	0.21	0.3607	0.1174	50.2878	0.101372	0.414264	0.358583	0.256	0.078	0.462	45.19
Ficus adhatodifolia	rbcL	One	Ficeae	45.07	0.226	0.5394	0.1527	0.4088	0.1335	46.831	0.0376023	0.431133	0.466457	0.243	0.017	0.432	45.07
Ficus adhatodifolia	rpl14	One	Ficeae	53.16	0.291	0.3983	0.1905	0.4434	0.17	51.6643	-0.0289504	0.526791	0.471567	0.143	-0.09	0.362	53.16
Ficus adhatodifolia	rpl16	One	Ficeae	47.06	0.235	0.3861	0.1782	0.5306	0.1205	47.5157	0.00958972	0.578815	0.403415	0.15	-0.043	0.378	47.06
Ficus adhatodifolia	rpl2	One	Ficeae	37.6	0.183	0.3426	0.1759	0.5946	0.0408	43.5538	0.136699	0.634443	0.188279	0.121	-0.07	0.373	37.6
Ficus adhatodifolia	rpl20	One	Ficeae	45.17	0.228	0.4796	0.102	0.4409	0.2025	46.9833	0.0385945	0.478979	0.665025	0.108	-0.1	0.342	45.17
Ficus adhatodifolia	rpoA	One	Ficeae	47.16	0.213	0.4747	0.1479	0.525	0.1401	45.8392	-0.0288135	0.525158	0.486458	0.156	-0.128	0.337	47.16
Ficus adhatodifolia	rpoB	One	Ficeae	48.09	0.254	0.4657	0.1265	0.4562	0.2124	48.9505	0.0175783	0.494848	0.626734	0.153	-0.115	0.344	48.09
Ficus adhatodifolia	rpoC1	One	Ficeae	46.61	0.227	0.4928	0.1421	0.4709	0.1601	46.9071	0.00633457	0.488638	0.529782	0.148	-0.158	0.315	46.61
Ficus adhatodifolia	rpoC2	One	Ficeae	49.09	0.257	0.4533	0.1616	0.4669	0.1793	49.1751	0.00173108	0.50739	0.525961	0.152	-0.155	0.324	49.09
Ficus adhatodifolia	rps11	One	Ficeae	48.92	0.236	0.5026	0.114	0.431	0.2039	47.5916	-0.0279128	0.461654	0.641397	0.166	-0.136	0.338	48.92
Ficus adhatodifolia	rps12	One	Ficeae	46.68	0.213	0.4459	0.1847	0.5503	0.1095	45.8392	-0.0183421	0.552399	0.372196	0.167	-0.136	0.343	46.68
Ficus adhatodifolia	rps14	One	Ficeae	45.56	0.192	0.4968	0.121	0.5	0.1258	44.2376	-0.0298941	0.501605	0.509724	0.151	-0.043	0.374	45.56
Ficus adhatodifolia	rps18	One	Ficeae	44.24	0.215	0.425	0.15	0.5116	0.1186	45.9919	0.0380913	0.546231	0.441549	0.193	-0.04	0.396	44.24
Ficus adhatodifolia	rps2	One	Ficeae	36.69	0.215	0.4364	0.1636	0.5143	0.1149	45.9919	0.202251	0.54097	0.412567	0.121	0.036	0.423	36.69
Ficus adhatodifolia	rps3	One	Ficeae	50.5	0.244	0.4068	0.1525	0.4554	0.1386	48.1976	-0.0477711	0.528184	0.476125	0.123	-0.208	0.29	50.5
Ficus adhatodifolia	rps4	One	Ficeae	50.03	0.314	0.4476	0.1905	0.3673	0.1978	53.2634	0.0607061	0.45073	0.5094	0.168	-0.081	0.364	50.03
Ficus adhatodifolia	rps7	One	Ficeae	41.78	0.344	0.3733	0.1467	0.4268	0.2895	55.1989	0.243101	0.533433	0.663686	0.115	-0.128	0.333	41.78
Ficus adhatodifolia	rps8	One	Ficeae	37.53	0.242	0.5063	0.0886	0.407	0.2237	48.0463	0.218879	0.445637	0.716298	0.097	-0.188	0.283	37.53
Ficus adhatodifolia	ycf1	One	Ficeae	46.56	0.214	0.4898	0.1597	0.5692	0.1456	45.9156	-0.0140355	0.537488	0.476908	0.163	-0.116	0.355	46.56
Ficus adhatodifolia	ycf2	One	Ficeae	52.49	0.34	0.446	0.2107	0.4003	0.2576	54.9525	0.0448111	0.473	0.550075	0.16	-0.131	0.341	52.49
Ficus adhatodifolia	ycf3	One	Ficeae	55.52	0.286	0.4511	0.1955	0.4661	0.1942	51.3063	-0.0821289	0.508177	0.498332	0.16	-0.151	0.348	55.52
Ficus adhatodifolia	ycf4	One	Ficeae	51.18	0.264	0.5	0.1645	0.3768	0.1826	49.6967	-0.0298461	0.429745	0.526073	0.155	-0.042	0.379	51.18
Ficus microcarpa	accD	One	Ficeae	45.62	0.24	0.5835	0.1404	0.3724	0.1939	47.8949	0.047498	0.389581	0.580018	0.177	-0.227	0.3	45.62
Ficus microcarpa	atpA	One	Ficeae	42.64	0.237	0.5075	0.1275	0.4084	0.1754	47.6675	0.10547	0.4459	0.579069	0.208	-0.029	0.398	42.64
Ficus microcarpa	atpB	One	Ficeae	47.41	0.255	0.4597	0.1589	0.4257	0.1563	49.0254	0.0329507	0.4808	0.495876	0.211	0.009	0.414	47.41
Ficus microcarpa	atpE	One	Ficeae	54.43	0.296	0.4476	0.1524	0.3905	0.2308	52.0189	-0.04635	0.465935	0.602296	0.155	-0.085	0.36	54.43
Ficus microcarpa	atpF	One	Ficeae	47.75	0.306	0.4056	0.1748	0.4752	0.2326	52.7169	0.094219	0.53951	0.570938	0.146	-0.143	0.333	47.75
Ficus microcarpa	atpI	One	Ficeae	46.28	0.231	0.4906	0.1745	0.4115	0.1078	47.2116	0.019733	0.456158	0.381863	0.172	-0.046	0.366	46.28
Ficus microcarpa	ccsA	One	Ficeae	43.82	0.22	0.4674	0.1268	0.4737	0.1667	46.3735	0.0550632	0.503347	0.567973	0.131	-0.275	0.243	43.82
Ficus microcarpa	cemA	One	Ficeae	48.67	0.25	0.5376	0.1828	0.4062	0.1591	48.65	-0.0004111	0.430388	0.465341	0.188	-0.112	0.341	48.67
Ficus microcarpa	clpP	One	Ficeae	57.2	0.265	0.4233	0.1963	0.4658	0.1389	49.7709	-0.149265	0.523901	0.414379	0.179	-0.089	0.352	57.2
Ficus microcarpa	matK	One	Ficeae	47.28	0.233	0.5036	0.1432	0.4792	0.1767	47.3637	0.00176734	0.487586	0.55236	0.154	-0.204	0.291	47.28
Ficus microcarpa	ndhA	One	Ficeae	41.9	0.186	0.4808	0.1282	0.4737	0.1025	43.7814	0.0429732	0.496281	0.4443	0.152	-0.103	0.331	41.9
Ficus microcarpa	ndhB	One	Ficeae	48.06	0.281	0.4351	0.2096	0.4198	0.1392	50.9451	0.0566313	0.491052	0.399083	0.171	-0.069	0.366	48.06
Ficus microcarpa	ndhC	One	Ficeae	42.16	0.173	0.5172	0.0948	0.4688	0.1375	42.7973	0.0148917	0.475456	0.591907	0.176	-0.152	0.307	42.16
Ficus microcarpa	ndhD	One	Ficeae	46.3	0.215	0.4629	0.1348	0.4591	0.1379	45.9919	-0.00669925	0.497939	0.505684	0.141	-0.156	0.308	46.3
Ficus microcarpa	ndhE	One	Ficeae	51.72	0.278	0.4944	0.2022	0.3514	0.1475	50.727	-0.0195761	0.415465	0.42179	0.168	-0.088	0.351	51.72
Ficus microcarpa	ndhF	One	Ficeae	40.52	0.15	0.5725	0.0725	0.4453	0.1339	41.0762	0.0135401	0.437512	0.64874	0.14	-0.198	0.287	40.52
Ficus microcarpa	ndhG	One	Ficeae	48.64	0.23	0.4682	0.1214	0.4255	0.1909	47.1355	-0.0319177	0.476111	0.611271	0.118	-0.232	0.246	48.64
Ficus microcarpa	ndhH	One	Ficeae	47.96	0.207	0.4774	0.129	0.5035	0.1481	45.3812	-0.0568261	0.513304	0.534464	0.159	-0.088	0.351	47.96
Ficus microcarpa	ndhI	One	Ficeae	50.31	0.239	0.5294	0.1912	0.4336	0.1277	47.8191	-0.0520892	0.45026	0.400439	0.197	-0.119	0.346	50.31
Ficus microcarpa	ndhJ	One	Ficeae	47.82	0.242	0.5039	0.1417	0.4414	0.1875	48.0463	0.00471054	0.466942	0.569563	0.167	-0.133	0.329	47.82
Ficus microcarpa	ndhK	One	Ficeae	50.48	0.244	0.4915	0.1653	0.43	0.1444	48.1976	-0.0473561	0.46663	0.466258	0.169	-0.134	0.343	50.48
Ficus microcarpa	petA	One	Ficeae	58.16	0.332	0.4535	0.1977	0.3643	0.2422	54.4483	-0.0681696	0.445463	0.55058	0.174	-0.068	0.364	58.16
Ficus microcarpa	petB	One	Ficeae	40.52	0.221	0.5251	0.1229	0.3765	0.1507	46.4498	0.12766	0.417591	0.550804	0.206	-0.064	0.362	40.52
Ficus microcarpa	petD	One	Ficeae	40.26	0.179	0.4539	0.0993	0.5039	0.1207	43.2507	0.0691484	0.526101	0.548636	0.15	-0.17	0.269	40.26
Ficus microcarpa	psaA	One	Ficeae	49.88	0.28	0.4658	0.1857	0.3895	0.1623	50.8725	0.0195094	0.455396	0.466379	0.193	-0.102	0.355	49.88
Ficus microcarpa	psaB	One	Ficeae	46.15	0.257	0.5048	0.1571	0.384	0.171	49.1751	0.0615174	0.432043	0.521183	0.175	-0.113	0.352	46.15
Ficus microcarpa	psbA	One	Ficeae	38.88	0.269	0.5461	0.2401	0.3016	0.0721	50.0668	0.223438	0.355786	0.230942	0.311	0.201	0.535	38.88
Ficus microcarpa	psbB	One	Ficeae	46.29	0.258	0.4966	0.1558	0.3773	0.1647	49.2499	0.0600991	0.431743	0.513885	0.185	-0.055	0.382	46.29
Ficus microcarpa	psbC	One	Ficeae	47.06	0.281	0.4741	0.1728	0.3662	0.1687	50.9451	0.0762603	0.435797	0.493997	0.191	-0.025	0.393	47.06
Ficus microcarpa	psbD	One	Ficeae	44.2	0.269	0.5133	0.2067	0.3607	0.1174	50.0668	0.11718	0.4127	0.362234	0.257	0.078	0.462	44.2
Ficus microcarpa	rbcL	One	Ficeae	45.04	0.232	0.5355	0.1548	0.405	0.1382	47.2877	0.0475321	0.430622	0.471672	0.244	0.018	0.431	45.04
Ficus microcarpa	rpl14	One	Ficeae	53.16	0.291	0.3983	0.1905	0.4434	0.17	51.6643	-0.0289504	0.526791	0.471567	0.143	-0.09	0.362	53.16
Ficus microcarpa	rpl16	One	Ficeae	45.38	0.235	0.3762	0.1881	0.5408	0.1084	47.5157	0.0449465	0.589749	0.365599	0.145	-0.068	0.361	45.38
Ficus microcarpa	rpl2	One	Ficeae	37.23	0.183	0.3426	0.1759	0.5946	0.0408	43.5538	0.145195	0.634443	0.188279	0.123	-0.074	0.373	37.23
Ficus microcarpa	rpl20	One	Ficeae	45.17	0.228	0.4796	0.102	0.4409	0.2025	46.9833	0.0385945	0.478979	0.665025	0.108	-0.1	0.342	45.17
Ficus microcarpa	rpoA	One	Ficeae	47.44	0.216	0.4727	0.1484	0.5228	0.1435	46.0682	-0.0297771	0.525163	0.491607	0.157	-0.127	0.337	47.44
Ficus microcarpa	rpoB	One	Ficeae	48.3	0.258	0.4628	0.1299	0.4543	0.2141	49.2499	0.0192868	0.495366	0.622384	0.153	-0.118	0.342	48.3
Ficus microcarpa	rpoC1	One	Ficeae	46.51	0.23	0.4919	0.1423	0.4681	0.1638	47.1355	0.0132712	0.487604	0.535119	0.148	-0.155	0.317	46.51
Ficus microcarpa	rpoC2	One	Ficeae	49.17	0.259	0.4542	0.1604	0.4619	0.1831	49.3245	0.00313322	0.504203	0.533042	0.153	-0.15	0.326	49.17
Ficus microcarpa	rps11	One	Ficeae	48.74	0.239	0.5	0.1134	0.4286	0.2092	47.8191	-0.0192571	0.461555	0.648481	0.166	-0.139	0.336	48.74
Ficus microcarpa	rps12	One	Ficeae	46.4	0.212	0.4367	0.1899	0.5588	0.1014	45.7629	-0.0139225	0.561326	0.348095	0.166	-0.129	0.346	46.4
Ficus microcarpa	rps14	One	Ficeae	46.34	0.197	0.4968	0.121	0.4939	0.1325	44.6184	-0.0385861	0.498536	0.522682	0.15	-0.043	0.374	46.34
Ficus microcarpa	rps18	One	Ficeae	44.24	0.215	0.425	0.15	0.5116	0.1186	45.9919	0.0380913	0.546231	0.441549	0.193	-0.04	0.396	44.24
Ficus microcarpa	rps2	One	Ficeae	36.69	0.215	0.4364	0.1636	0.5143	0.1149	45.9919	0.202251	0.54097	0.412567	0.121	0.036	0.423	36.69
Ficus microcarpa	rps3	One	Ficeae	50.5	0.244	0.4068	0.1525	0.4554	0.1386	48.1976	-0.0477711	0.528184	0.476125	0.123	-0.208	0.29	50.5
Ficus microcarpa	rps4	One	Ficeae	50.03	0.314	0.4476	0.1905	0.3673	0.1978	53.2634	0.0607061	0.45073	0.5094	0.168	-0.081	0.364	50.03
Ficus microcarpa	rps7	One	Ficeae	41.78	0.344	0.3733	0.1467	0.4268	0.2895	55.1989	0.243101	0.533433	0.663686	0.115	-0.128	0.333	41.78
Ficus microcarpa	rps8	One	Ficeae	37.53	0.242	0.5063	0.0886	0.407	0.2237	48.0463	0.218879	0.445637	0.716298	0.097	-0.188	0.283	37.53
Ficus microcarpa	ycf1	One	Ficeae	46.55	0.212	0.4922	0.1561	0.5681	0.1469	45.7629	-0.0172002	0.535792	0.484818	0.16	-0.122	0.351	46.55
Ficus microcarpa	ycf2	One	Ficeae	52.49	0.339	0.4452	0.2097	0.4025	0.2571	54.8903	0.0437286	0.474814	0.550771	0.159	-0.131	0.342	52.49
Ficus microcarpa	ycf3	One	Ficeae	55.52	0.286	0.4511	0.1955	0.4661	0.1942	51.3063	-0.0821289	0.508177	0.498332	0.16	-0.151	0.348	55.52
Ficus microcarpa	ycf4	One	Ficeae	51.3	0.264	0.5	0.1645	0.3741	0.181	49.6967	-0.0322608	0.427983	0.523878	0.155	-0.042	0.379	51.3
Ficus religiosa	accD	One	Ficeae	45.87	0.24	0.5835	0.1404	0.3724	0.1952	47.8949	0.0422782	0.389581	0.581645	0.179	-0.223	0.302	45.87
Ficus religiosa	atpA	One	Ficeae	42.5	0.233	0.5075	0.13	0.413	0.1671	47.3637	0.102688	0.448669	0.562437	0.21	-0.026	0.4	42.5
Ficus religiosa	atpB	One	Ficeae	47.81	0.259	0.4572	0.1614	0.4233	0.159	49.3245	0.0307057	0.48075	0.496255	0.211	0.009	0.414	47.81
Ficus religiosa	atpE	One	Ficeae	53.32	0.288	0.4571	0.1429	0.3905	0.2308	51.4499	-0.0363485	0.460713	0.617608	0.154	-0.098	0.352	53.32
Ficus religiosa	atpF	One	Ficeae	48.65	0.306	0.4056	0.1748	0.4752	0.2326	52.7169	0.0771467	0.53951	0.570938	0.146	-0.143	0.333	48.65
Ficus religiosa	atpI	One	Ficeae	46.31	0.231	0.4906	0.1745	0.4115	0.1078	47.2116	0.0190976	0.456158	0.381863	0.17	-0.053	0.361	46.31
Ficus religiosa	ccsA	One	Ficeae	44.24	0.22	0.4638	0.1304	0.476	0.1598	46.3735	0.0460063	0.506491	0.550655	0.13	-0.268	0.247	44.24
Ficus religiosa	cemA	One	Ficeae	50.9	0.245	0.5348	0.1818	0.4125	0.1527	48.2731	-0.0544176	0.435448	0.456502	0.187	-0.104	0.345	50.9
Ficus religiosa	clpP	One	Ficeae	52.9	0.262	0.4233	0.1902	0.4688	0.1418	49.5481	-0.0676493	0.525502	0.427108	0.166	-0.091	0.354	52.9
Ficus religiosa	matK	One	Ficeae	47.61	0.235	0.5036	0.1432	0.4762	0.18	47.5157	-0.00198541	0.486018	0.556931	0.155	-0.201	0.293	47.61
Ficus religiosa	ndhA	One	Ficeae	41.78	0.183	0.4808	0.1282	0.4772	0.0984	43.5538	0.040726	0.498121	0.434245	0.152	-0.103	0.331	41.78
Ficus religiosa	ndhB	One	Ficeae	48.06	0.281	0.4351	0.2096	0.4198	0.1392	50.9451	0.0566313	0.491052	0.399083	0.171	-0.069	0.366	48.06
Ficus religiosa	ndhC	One	Ficeae	47.08	0.173	0.5172	0.0948	0.4688	0.1375	42.7973	-0.100069	0.475456	0.591907	0.173	-0.149	0.307	47.08
Ficus religiosa	ndhD	One	Ficeae	46.07	0.211	0.4652	0.1303	0.4642	0.1388	45.6865	-0.00839365	0.499462	0.515793	0.141	-0.16	0.306	46.07
Ficus religiosa	ndhE	One	Ficeae	51.34	0.289	0.4831	0.2135	0.3514	0.1475	51.5215	0.00352246	0.42109	0.408587	0.164	-0.105	0.34	51.34
Ficus religiosa	ndhF	One	Ficeae	41.05	0.151	0.571	0.0725	0.4453	0.1362	41.1504	0.00243879	0.438158	0.652611	0.139	-0.198	0.287	41.05
Ficus religiosa	ndhG	One	Ficeae	48.74	0.23	0.4682	0.1214	0.4255	0.1909	47.1355	-0.0340392	0.476111	0.611271	0.12	-0.223	0.251	48.74
Ficus religiosa	ndhH	One	Ficeae	48.36	0.204	0.4774	0.1226	0.507	0.1523	45.1522	-0.0710441	0.515035	0.55402	0.153	-0.105	0.341	48.36
Ficus religiosa	ndhI	One	Ficeae	50.31	0.239	0.5294	0.1912	0.4336	0.1277	47.8191	-0.0520892	0.45026	0.400439	0.197	-0.119	0.346	50.31
Ficus religiosa	ndhJ	One	Ficeae	48.56	0.242	0.5039	0.1417	0.4414	0.1875	48.0463	-0.0106913	0.466942	0.569563	0.165	-0.13	0.329	48.56
Ficus religiosa	ndhK	One	Ficeae	50.48	0.24	0.4915	0.1653	0.4348	0.139	47.8949	-0.0539742	0.469394	0.456786	0.168	-0.14	0.339	50.48
Ficus religiosa	petA	One	Ficeae	59.17	0.332	0.4535	0.1977	0.3643	0.2422	54.4483	-0.0867194	0.445463	0.55058	0.175	-0.066	0.364	59.17
Ficus religiosa	petB	One	Ficeae	40.76	0.221	0.5251	0.1229	0.3765	0.1497	46.4498	0.122493	0.417591	0.549156	0.208	-0.054	0.367	40.76
Ficus religiosa	petD	One	Ficeae	40.26	0.179	0.4539	0.0993	0.5039	0.1207	43.2507	0.0691484	0.526101	0.548636	0.15	-0.17	0.269	40.26
Ficus religiosa	psaA	One	Ficeae	49.95	0.28	0.468	0.1845	0.387	0.164	50.8725	0.0181334	0.452632	0.470588	0.193	-0.105	0.354	49.95
Ficus religiosa	psaB	One	Ficeae	46.08	0.258	0.5048	0.1571	0.3821	0.1732	49.2499	0.0643631	0.430826	0.524372	0.175	-0.11	0.354	46.08
Ficus religiosa	psbA	One	Ficeae	38.72	0.266	0.5493	0.2368	0.3016	0.0721	49.845	0.223193	0.354448	0.233409	0.313	0.207	0.538	38.72
Ficus religiosa	psbB	One	Ficeae	46.29	0.258	0.4966	0.1558	0.3773	0.1647	49.2499	0.0600991	0.431743	0.513885	0.185	-0.055	0.382	46.29
Ficus religiosa	psbC	One	Ficeae	47.06	0.281	0.4741	0.1728	0.3662	0.1687	50.9451	0.0762603	0.435797	0.493997	0.191	-0.025	0.393	47.06
Ficus religiosa	psbD	One	Ficeae	45.19	0.272	0.51	0.21	0.3607	0.1174	50.2878	0.101372	0.414264	0.358583	0.256	0.078	0.462	45.19
Ficus religiosa	rbcL	One	Ficeae	45.1	0.232	0.5355	0.1548	0.405	0.1378	47.2877	0.0462633	0.430622	0.47095	0.247	0.018	0.431	45.1
Ficus religiosa	rpl14	One	Ficeae	53.16	0.291	0.3983	0.1905	0.4434	0.17	51.6643	-0.0289504	0.526791	0.471567	0.143	-0.09	0.362	53.16
Ficus religiosa	rpl16	One	Ficeae	44.42	0.235	0.3762	0.1881	0.5408	0.1084	47.5157	0.0651504	0.589749	0.365599	0.15	-0.043	0.378	44.42
Ficus religiosa	rpl2	One	Ficeae	36.84	0.175	0.3426	0.1759	0.6036	0.0306	42.9483	0.142224	0.63792	0.148184	0.123	-0.087	0.365	36.84
Ficus religiosa	rpl20	One	Ficeae	45.44	0.237	0.4796	0.1122	0.4301	0.2025	47.6675	0.0467295	0.472793	0.64347	0.107	-0.1	0.342	45.44
Ficus religiosa	rpoA	One	Ficeae	47.53	0.219	0.4688	0.1523	0.5228	0.1435	46.2972	-0.0266286	0.527229	0.485125	0.159	-0.121	0.34	47.53
Ficus religiosa	rpoB	One	Ficeae	48.32	0.259	0.4634	0.1309	0.4525	0.2144	49.3245	0.020366	0.49405	0.620909	0.151	-0.121	0.34	48.32
Ficus religiosa	rpoC1	One	Ficeae	46.26	0.227	0.4937	0.1405	0.47	0.1616	46.9071	0.0137961	0.487704	0.534922	0.148	-0.158	0.315	46.26
Ficus religiosa	rpoC2	One	Ficeae	49.28	0.26	0.4524	0.1633	0.4623	0.182	49.3991	0.00241182	0.505412	0.527078	0.154	-0.147	0.328	49.28
Ficus religiosa	rps11	One	Ficeae	49.18	0.239	0.5	0.1134	0.4261	0.2078	47.8191	-0.0284585	0.460102	0.646949	0.165	-0.139	0.336	49.18
Ficus religiosa	rps12	One	Ficeae	45.9	0.207	0.443	0.1835	0.5588	0.1022	45.3812	-0.0114328	0.557796	0.357718	0.164	-0.139	0.341	45.9
Ficus religiosa	rps14	One	Ficeae	46.18	0.197	0.4968	0.121	0.4939	0.1325	44.6184	-0.0350001	0.498536	0.522682	0.151	-0.043	0.374	46.18
Ficus religiosa	rps18	One	Ficeae	44.24	0.215	0.425	0.15	0.5116	0.1186	45.9919	0.0380913	0.546231	0.441549	0.193	-0.04	0.396	44.24
Ficus religiosa	rps2	One	Ficeae	36.69	0.208	0.4364	0.1545	0.5238	0.1149	45.4575	0.192872	0.545511	0.426503	0.116	0.024	0.415	36.69
Ficus religiosa	rps3	One	Ficeae	50.5	0.244	0.4068	0.1525	0.4554	0.1386	48.1976	-0.0477711	0.528184	0.476125	0.123	-0.208	0.29	50.5
Ficus religiosa	rps4	One	Ficeae	48.49	0.314	0.4476	0.2	0.3673	0.1868	53.2634	0.089619	0.45073	0.482937	0.162	-0.095	0.355	48.49
Ficus religiosa	rps7	One	Ficeae	42.58	0.344	0.3684	0.1447	0.4268	0.2895	55.1989	0.228608	0.53672	0.666743	0.112	-0.145	0.323	42.58
Ficus religiosa	rps8	One	Ficeae	37.53	0.242	0.5063	0.0886	0.407	0.2237	48.0463	0.218879	0.445637	0.716298	0.097	-0.188	0.283	37.53
Ficus religiosa	ycf1	One	Ficeae	46.69	0.212	0.4926	0.1572	0.5675	0.1456	45.7629	-0.0202595	0.535327	0.480845	0.161	-0.12	0.354	46.69
Ficus religiosa	ycf2	One	Ficeae	52.59	0.341	0.4454	0.2102	0.3996	0.2592	55.0145	0.0440693	0.472899	0.552194	0.159	-0.133	0.34	52.59
Ficus religiosa	ycf3	One	Ficeae	55.52	0.286	0.4511	0.1955	0.4661	0.1942	51.3063	-0.0821289	0.508177	0.498332	0.16	-0.151	0.348	55.52
Ficus religiosa	ycf4	One	Ficeae	51.3	0.264	0.5	0.1645	0.3741	0.181	49.6967	-0.0322608	0.427983	0.523878	0.155	-0.042	0.379	51.3
Ficus aurea	accD	One	Ficeae	45.7	0.242	0.5835	0.1404	0.3694	0.198	48.0463	0.0488346	0.387659	0.585106	0.179	-0.224	0.302	45.7
Ficus aurea	atpA	One	Ficeae	42.86	0.235	0.5025	0.1325	0.4153	0.1671	47.5157	0.0979816	0.452495	0.557744	0.209	-0.023	0.402	42.86
Ficus aurea	atpB	One	Ficeae	47.15	0.255	0.4583	0.1593	0.4272	0.1555	49.0254	0.0382541	0.482439	0.493964	0.211	0.008	0.414	47.15
Ficus aurea	atpE	One	Ficeae	54.43	0.296	0.4476	0.1524	0.3905	0.2308	52.0189	-0.04635	0.465935	0.602296	0.155	-0.085	0.36	54.43
Ficus aurea	atpF	One	Ficeae	48.65	0.306	0.4056	0.1748	0.4752	0.2326	52.7169	0.0771467	0.53951	0.570938	0.146	-0.143	0.333	48.65
Ficus aurea	atpI	One	Ficeae	47.16	0.239	0.4882	0.1801	0.4062	0.1138	47.8191	0.013784	0.454159	0.387207	0.174	-0.039	0.37	47.16
Ficus aurea	ccsA	One	Ficeae	45.1	0.232	0.4562	0.1423	0.4714	0.1615	47.2877	0.0462633	0.508193	0.5316	0.134	-0.249	0.258	45.1
Ficus aurea	cemA	One	Ficeae	50.62	0.252	0.5351	0.1838	0.4051	0.1628	48.8004	-0.0372875	0.430866	0.469706	0.187	-0.097	0.349	50.62
Ficus aurea	clpP	One	Ficeae	52.61	0.262	0.4233	0.1902	0.4717	0.1399	49.5481	-0.0617964	0.527039	0.423811	0.169	-0.096	0.349	52.61
Ficus aurea	matK	One	Ficeae	48.3	0.241	0.4988	0.148	0.4746	0.1839	47.9706	-0.00686587	0.487569	0.554083	0.154	-0.19	0.301	48.3
Ficus aurea	ndhA	One	Ficeae	41.9	0.186	0.4808	0.1282	0.4737	0.1025	43.7814	0.0429732	0.496281	0.4443	0.152	-0.103	0.331	41.9
Ficus aurea	ndhB	One	Ficeae	48.06	0.281	0.4351	0.2096	0.4198	0.1392	50.9451	0.0566313	0.491052	0.399083	0.171	-0.069	0.366	48.06
Ficus aurea	ndhC	One	Ficeae	47.08	0.173	0.5172	0.0948	0.4688	0.1375	42.7973	-0.100069	0.475456	0.591907	0.173	-0.149	0.307	47.08
Ficus aurea	ndhD	One	Ficeae	46.2	0.213	0.4652	0.1326	0.4603	0.1388	45.8392	-0.00787076	0.497353	0.511422	0.14	-0.162	0.304	46.2
Ficus aurea	ndhE	One	Ficeae	51.72	0.278	0.4944	0.2022	0.3514	0.1475	50.727	-0.0195761	0.415465	0.42179	0.168	-0.088	0.351	51.72
Ficus aurea	ndhF	One	Ficeae	40.51	0.147	0.5734	0.068	0.4482	0.1359	40.854	0.00842084	0.438724	0.666503	0.137	-0.203	0.283	40.51
Ficus aurea	ndhG	One	Ficeae	47.83	0.224	0.474	0.1156	0.4255	0.1909	46.6785	-0.0246681	0.473041	0.622838	0.12	-0.223	0.251	47.83
Ficus aurea	ndhH	One	Ficeae	48.08	0.207	0.4806	0.1258	0.5	0.1523	45.3812	-0.0594704	0.509892	0.547645	0.157	-0.098	0.346	48.08
Ficus aurea	ndhI	One	Ficeae	50.19	0.241	0.5259	0.2	0.4414	0.1183	47.9706	-0.046265	0.456322	0.371662	0.204	-0.096	0.361	50.19
Ficus aurea	ndhJ	One	Ficeae	47.33	0.228	0.5197	0.126	0.4414	0.1875	46.9833	-0.00737929	0.459265	0.598086	0.16	-0.156	0.315	47.33
Ficus aurea	ndhK	One	Ficeae	50	0.251	0.4873	0.1695	0.4272	0.1505	48.7252	-0.0261628	0.467141	0.470313	0.169	-0.141	0.339	50
Ficus aurea	petA	One	Ficeae	58.58	0.329	0.4535	0.1977	0.3696	0.2387	54.2555	-0.0797068	0.449034	0.546975	0.176	-0.061	0.367	58.58
Ficus aurea	petB	One	Ficeae	41	0.226	0.5251	0.1285	0.3704	0.1497	46.831	0.124511	0.413624	0.538102	0.213	-0.046	0.372	41
Ficus aurea	petD	One	Ficeae	40.42	0.187	0.45	0.1071	0.5	0.1207	43.8574	0.0783763	0.526316	0.529851	0.146	-0.178	0.265	40.42
Ficus aurea	psaA	One	Ficeae	49.64	0.28	0.4649	0.186	0.3906	0.162	50.8725	0.0242271	0.456575	0.465517	0.194	-0.102	0.355	49.64
Ficus aurea	psaB	One	Ficeae	46.15	0.26	0.5048	0.1571	0.3801	0.1753	49.3991	0.0657732	0.42954	0.527377	0.175	-0.11	0.354	46.15
Ficus aurea	psbA	One	Ficeae	39.25	0.266	0.5493	0.2336	0.3016	0.0766	49.845	0.21256	0.354448	0.246937	0.31	0.196	0.532	39.25
Ficus aurea	psbB	One	Ficeae	46	0.252	0.5011	0.1512	0.3799	0.1618	48.8004	0.057384	0.431215	0.516933	0.185	-0.062	0.378	46
Ficus aurea	psbC	One	Ficeae	46.65	0.279	0.4741	0.1728	0.369	0.1657	50.7998	0.081689	0.437671	0.489513	0.192	-0.021	0.395	46.65
Ficus aurea	psbD	One	Ficeae	44.9	0.269	0.5133	0.2067	0.3607	0.1174	50.0668	0.103199	0.4127	0.362234	0.255	0.073	0.459	44.9
Ficus aurea	rbcL	One	Ficeae	45.02	0.227	0.5381	0.1548	0.4077	0.1324	46.9071	0.0402313	0.431064	0.461003	0.249	0.021	0.433	45.02
Ficus aurea	rpl14	One	Ficeae	53.16	0.291	0.3983	0.1905	0.4434	0.17	51.6643	-0.0289504	0.526791	0.471567	0.143	-0.09	0.362	53.16
Ficus aurea	rpl16	One	Ficeae	47.06	0.235	0.3861	0.1782	0.5306	0.1205	47.5157	0.00958972	0.578815	0.403415	0.15	-0.043	0.378	47.06
Ficus aurea	rpl2	One	Ficeae	37.1	0.175	0.3519	0.1667	0.5946	0.0408	42.9483	0.13617	0.628209	0.196627	0.123	-0.07	0.373	37.1
Ficus aurea	rpl20	One	Ficeae	41.5	0.211	0.5	0.0816	0.4409	0.2025	45.6865	0.0916358	0.468594	0.712777	0.109	-0.1	0.342	41.5
Ficus aurea	rpoA	One	Ficeae	46.56	0.206	0.4805	0.1445	0.527	0.134	45.3048	-0.0277049	0.523077	0.481149	0.161	-0.116	0.343	46.56
Ficus aurea	rpoB	One	Ficeae	48.01	0.254	0.4652	0.1287	0.4562	0.2097	48.9505	0.0192126	0.495116	0.619681	0.154	-0.111	0.346	48.01
Ficus aurea	rpoC1	One	Ficeae	46.56	0.229	0.4946	0.1408	0.4681	0.1638	47.0594	0.0106128	0.486237	0.537754	0.149	-0.156	0.317	46.56
Ficus aurea	rpoC2	One	Ficeae	49.05	0.258	0.4552	0.1601	0.4619	0.1839	49.2499	0.00405833	0.503653	0.534593	0.151	-0.156	0.323	49.05
Ficus aurea	rps11	One	Ficeae	48.74	0.239	0.5	0.1134	0.4286	0.2092	47.8191	-0.0192571	0.461555	0.648481	0.166	-0.139	0.336	48.74
Ficus aurea	rps12	One	Ficeae	46.12	0.212	0.4367	0.1835	0.5655	0.1111	45.7629	-0.00780398	0.564259	0.377122	0.158	-0.148	0.337	46.12
Ficus aurea	rps14	One	Ficeae	45.23	0.192	0.5032	0.1146	0.4939	0.1325	44.2376	-0.0224343	0.495336	0.53622	0.153	-0.035	0.379	45.23
Ficus aurea	rps18	One	Ficeae	44.53	0.215	0.4215	0.1488	0.5116	0.1186	45.9919	0.0317858	0.54828	0.44353	0.186	-0.05	0.389	44.53
Ficus aurea	rps2	One	Ficeae	36.16	0.2	0.4364	0.1636	0.5333	0.092	44.8471	0.193704	0.549964	0.359937	0.12	0.036	0.423	36.16
Ficus aurea	rps3	One	Ficeae	49.42	0.237	0.4153	0.1441	0.4554	0.1386	47.6675	-0.0367656	0.523027	0.490272	0.125	-0.208	0.29	49.42
Ficus aurea	rps4	One	Ficeae	48.49	0.314	0.4476	0.2	0.3673	0.1868	53.2634	0.089619	0.45073	0.482937	0.162	-0.095	0.355	48.49
Ficus aurea	rps7	One	Ficeae	41.78	0.344	0.3733	0.1467	0.4268	0.2895	55.1989	0.243101	0.533433	0.663686	0.115	-0.128	0.333	41.78
Ficus aurea	rps8	One	Ficeae	37.53	0.242	0.5063	0.0886	0.407	0.2237	48.0463	0.218879	0.445637	0.716298	0.097	-0.188	0.283	37.53
Ficus aurea	ycf1	One	Ficeae	46.71	0.212	0.4922	0.158	0.5679	0.1458	45.7629	-0.0206965	0.535704	0.479921	0.16	-0.119	0.354	46.71
Ficus aurea	ycf2	One	Ficeae	52.57	0.341	0.4451	0.2108	0.3999	0.2589	55.0145	0.0444329	0.473254	0.551203	0.159	-0.132	0.341	52.57
Ficus aurea	ycf3	One	Ficeae	55.52	0.286	0.4511	0.1955	0.4661	0.1942	51.3063	-0.0821289	0.508177	0.498332	0.16	-0.151	0.348	55.52
Ficus aurea	ycf4	One	Ficeae	50.53	0.264	0.5	0.1645	0.3741	0.181	49.6967	-0.0167668	0.427983	0.523878	0.155	-0.049	0.374	50.53
Ficus cyathistipula	accD	One	Ficeae	45.18	0.24	0.5835	0.1404	0.3724	0.1945	47.8949	0.0566848	0.389581	0.58077	0.178	-0.224	0.302	45.18
Ficus cyathistipula	atpA	One	Ficeae	42.31	0.231	0.5075	0.125	0.4153	0.1697	47.2116	0.103822	0.450043	0.57584	0.21	-0.026	0.4	42.31
Ficus cyathistipula	atpB	One	Ficeae	47.09	0.253	0.4583	0.1593	0.4296	0.1528	48.8754	0.0365305	0.483838	0.489587	0.209	0.005	0.412	47.09
Ficus cyathistipula	atpE	One	Ficeae	54.43	0.296	0.4476	0.1524	0.3905	0.2308	52.0189	-0.04635	0.465935	0.602296	0.155	-0.085	0.36	54.43
Ficus cyathistipula	atpF	One	Ficeae	48.4	0.306	0.4056	0.1748	0.4752	0.2326	52.7169	0.081889	0.53951	0.570938	0.14	-0.151	0.328	48.4
Ficus cyathistipula	atpI	One	Ficeae	46.47	0.235	0.4929	0.1801	0.4062	0.1078	47.5157	0.0220067	0.451785	0.374436	0.172	-0.046	0.366	46.47
Ficus cyathistipula	ccsA	One	Ficeae	44.85	0.228	0.4599	0.1387	0.4714	0.1615	46.9833	0.0454054	0.506174	0.537975	0.133	-0.249	0.258	44.85
Ficus cyathistipula	cemA	One	Ficeae	50.04	0.25	0.5348	0.1818	0.4088	0.1615	48.65	-0.0285714	0.433234	0.470434	0.187	-0.104	0.345	50.04
Ficus cyathistipula	clpP	One	Ficeae	53.42	0.262	0.4233	0.1902	0.4747	0.1418	49.5481	-0.0781442	0.528619	0.427108	0.161	-0.124	0.333	53.42
Ficus cyathistipula	matK	One	Ficeae	47.94	0.239	0.5012	0.1456	0.4746	0.1833	47.8191	-0.00252742	0.48637	0.557312	0.154	-0.194	0.297	47.94
Ficus cyathistipula	ndhA	One	Ficeae	42	0.189	0.4776	0.1314	0.4754	0.1033	44.0094	0.0456577	0.498846	0.440136	0.149	-0.108	0.329	42
Ficus cyathistipula	ndhB	One	Ficeae	48.06	0.281	0.4351	0.2096	0.4198	0.1392	50.9451	0.0566313	0.491052	0.399083	0.171	-0.069	0.366	48.06
Ficus cyathistipula	ndhC	One	Ficeae	46.7	0.165	0.5172	0.0948	0.4792	0.125	42.1954	-0.106757	0.480931	0.568699	0.166	-0.162	0.299	46.7
Ficus cyathistipula	ndhD	One	Ficeae	46.03	0.213	0.4652	0.1303	0.4603	0.1415	45.8392	-0.00416214	0.497353	0.520603	0.141	-0.162	0.304	46.03
Ficus cyathistipula	ndhE	One	Ficeae	51.72	0.278	0.4944	0.2022	0.3514	0.1475	50.727	-0.0195761	0.415465	0.42179	0.168	-0.088	0.351	51.72
Ficus cyathistipula	ndhF	One	Ficeae	40.62	0.151	0.5694	0.071	0.447	0.139	41.1504	0.0128883	0.439787	0.661905	0.137	-0.2	0.285	40.62
Ficus cyathistipula	ndhG	One	Ficeae	47.83	0.224	0.474	0.1156	0.4255	0.1909	46.6785	-0.0246681	0.473041	0.622838	0.12	-0.223	0.251	47.83
Ficus cyathistipula	ndhH	One	Ficeae	48.46	0.213	0.4742	0.1323	0.5	0.1523	45.8392	-0.0571735	0.513242	0.535137	0.159	-0.084	0.354	48.46
Ficus cyathistipula	ndhI	One	Ficeae	49.7	0.234	0.5333	0.1926	0.4375	0.1183	47.4397	-0.0476457	0.450659	0.380508	0.202	-0.105	0.354	49.7
Ficus cyathistipula	ndhJ	One	Ficeae	47.74	0.235	0.5118	0.1339	0.4414	0.1875	47.5157	-0.00472135	0.463072	0.583385	0.163	-0.144	0.322	47.74
Ficus cyathistipula	ndhK	One	Ficeae	50	0.251	0.4873	0.1695	0.4272	0.1505	48.7252	-0.0261628	0.467141	0.470313	0.169	-0.141	0.339	50
Ficus cyathistipula	petA	One	Ficeae	58.26	0.329	0.4574	0.1938	0.3658	0.2432	54.2555	-0.0738087	0.444363	0.556522	0.176	-0.061	0.367	58.26
Ficus cyathistipula	petB	One	Ficeae	40.6	0.221	0.5307	0.1229	0.3704	0.1497	46.4498	0.125937	0.411053	0.549156	0.211	-0.054	0.367	40.6
Ficus cyathistipula	petD	One	Ficeae	40.42	0.187	0.45	0.1071	0.5	0.1207	43.8574	0.0783763	0.526316	0.529851	0.146	-0.178	0.265	40.42
Ficus cyathistipula	psaA	One	Ficeae	49.63	0.279	0.4649	0.186	0.3924	0.16	50.7998	0.0230274	0.457716	0.462428	0.193	-0.104	0.354	49.63
Ficus cyathistipula	psaB	One	Ficeae	46.37	0.261	0.5032	0.1587	0.3801	0.1753	49.4737	0.0627336	0.430318	0.52485	0.175	-0.11	0.354	46.37
Ficus cyathistipula	psbA	One	Ficeae	38.97	0.266	0.5493	0.2368	0.3016	0.0721	49.845	0.218177	0.354448	0.233409	0.309	0.196	0.532	38.97
Ficus cyathistipula	psbB	One	Ficeae	46.02	0.254	0.4989	0.1535	0.3799	0.1618	48.9505	0.059866	0.432294	0.513162	0.186	-0.059	0.38	46.02
Ficus cyathistipula	psbC	One	Ficeae	46.76	0.279	0.4741	0.1728	0.369	0.1657	50.7998	0.0795237	0.437671	0.489513	0.191	-0.021	0.395	46.76
Ficus cyathistipula	psbD	One	Ficeae	45.19	0.272	0.51	0.21	0.3607	0.1174	50.2878	0.101372	0.414264	0.358583	0.256	0.078	0.462	45.19
Ficus cyathistipula	rbcL	One	Ficeae	45.31	0.226	0.5394	0.1527	0.4088	0.1327	46.831	0.0324775	0.431133	0.464961	0.244	0.014	0.43	45.31
Ficus cyathistipula	rpl14	One	Ficeae	53.16	0.291	0.3983	0.1905	0.4434	0.17	51.6643	-0.0289504	0.526791	0.471567	0.143	-0.09	0.362	53.16
Ficus cyathistipula	rpl16	One	Ficeae	47.06	0.235	0.3861	0.1782	0.5306	0.1205	47.5157	0.00958972	0.578815	0.403415	0.15	-0.043	0.378	47.06
Ficus cyathistipula	rpl2	One	Ficeae	37.1	0.175	0.3519	0.1667	0.5946	0.0408	42.9483	0.13617	0.628209	0.196627	0.123	-0.07	0.373	37.1
Ficus cyathistipula	rpl20	One	Ficeae	42.65	0.219	0.4898	0.0918	0.4409	0.2025	46.2972	0.0787775	0.473729	0.688073	0.107	-0.115	0.333	42.65
Ficus cyathistipula	rpoA	One	Ficeae	47.37	0.217	0.4745	0.149	0.5208	0.1435	46.1445	-0.0265568	0.523259	0.490598	0.157	-0.12	0.341	47.37
Ficus cyathistipula	rpoB	One	Ficeae	48.15	0.255	0.4664	0.1275	0.4538	0.2124	49.0254	0.0178565	0.493154	0.62489	0.154	-0.115	0.344	48.15
Ficus cyathistipula	rpoC1	One	Ficeae	46.54	0.229	0.4928	0.1426	0.47	0.1616	47.0594	0.0110378	0.48816	0.531229	0.15	-0.153	0.318	46.54
Ficus cyathistipula	rpoC2	One	Ficeae	48.89	0.256	0.4564	0.1603	0.4633	0.1806	49.1003	0.00428325	0.503751	0.529774	0.152	-0.157	0.322	48.89
Ficus cyathistipula	rps11	One	Ficeae	48.38	0.235	0.5	0.1134	0.4343	0.2026	47.5157	-0.0181906	0.46484	0.641139	0.166	-0.139	0.336	48.38
Ficus cyathistipula	rps12	One	Ficeae	46.46	0.212	0.443	0.1835	0.5562	0.1103	45.7629	-0.0152336	0.556645	0.375425	0.163	-0.148	0.337	46.46
Ficus cyathistipula	rps14	One	Ficeae	46.07	0.192	0.4968	0.121	0.5	0.1258	44.2376	-0.0414227	0.501605	0.509724	0.151	-0.043	0.374	46.07
Ficus cyathistipula	rps18	One	Ficeae	44.24	0.215	0.425	0.15	0.5116	0.1186	45.9919	0.0380913	0.546231	0.441549	0.193	-0.04	0.396	44.24
Ficus cyathistipula	rps2	One	Ficeae	36.51	0.208	0.4364	0.1636	0.5238	0.1034	45.4575	0.196832	0.545511	0.387266	0.121	0.036	0.423	36.51
Ficus cyathistipula	rps3	One	Ficeae	49.28	0.237	0.4153	0.1441	0.4554	0.1386	47.6675	-0.0338286	0.523027	0.490272	0.123	-0.208	0.29	49.28
Ficus cyathistipula	rps4	One	Ficeae	50.03	0.314	0.4476	0.1905	0.3673	0.1978	53.2634	0.0607061	0.45073	0.5094	0.168	-0.081	0.364	50.03
Ficus cyathistipula	rps7	One	Ficeae	40.96	0.333	0.3867	0.1333	0.4268	0.2895	54.5121	0.248607	0.524647	0.684721	0.117	-0.128	0.333	40.96
Ficus cyathistipula	rps8	One	Ficeae	37.53	0.242	0.5063	0.0886	0.407	0.2237	48.0463	0.218879	0.445637	0.716298	0.097	-0.188	0.283	37.53
Ficus cyathistipula	ycf1	One	Ficeae	46.42	0.21	0.4933	0.1538	0.5696	0.1461	45.6102	-0.0177553	0.535892	0.487162	0.159	-0.125	0.35	46.42
Ficus cyathistipula	ycf2	One	Ficeae	52.61	0.341	0.4451	0.2108	0.4001	0.2589	55.0145	0.0437058	0.473379	0.551203	0.159	-0.132	0.34	52.61
Ficus cyathistipula	ycf3	One	Ficeae	55.52	0.286	0.4511	0.1955	0.4661	0.1942	51.3063	-0.0821289	0.508177	0.498332	0.16	-0.151	0.348	55.52
Ficus cyathistipula	ycf4	One	Ficeae	50.57	0.264	0.5	0.1645	0.3768	0.1826	49.6967	-0.0175717	0.429745	0.526073	0.153	-0.059	0.368	50.57
Ficus sagittata	accD	One	Ficeae	45.73	0.244	0.5825	0.1432	0.3705	0.198	48.1976	0.0511966	0.388772	0.580305	0.178	-0.224	0.302	45.73
Ficus sagittata	atpA	One	Ficeae	42.57	0.235	0.5075	0.1275	0.4107	0.1723	47.5157	0.104085	0.447288	0.574716	0.21	-0.026	0.4	42.57
Ficus sagittata	atpB	One	Ficeae	47.54	0.259	0.4537	0.1634	0.4257	0.1563	49.3245	0.0361796	0.48408	0.488896	0.207	0.003	0.41	47.54
Ficus sagittata	atpE	One	Ficeae	54.43	0.296	0.4476	0.1524	0.3905	0.2308	52.0189	-0.04635	0.465935	0.602296	0.155	-0.085	0.36	54.43
Ficus sagittata	atpF	One	Ficeae	49.25	0.311	0.3986	0.1818	0.4752	0.2326	53.0598	0.0718021	0.543832	0.561293	0.145	-0.132	0.339	49.25
Ficus sagittata	atpI	One	Ficeae	47.27	0.231	0.4953	0.1745	0.4062	0.1078	47.2116	-0.0012364	0.450582	0.381863	0.172	-0.039	0.37	47.27
Ficus sagittata	ccsA	One	Ficeae	44.53	0.22	0.4674	0.1268	0.4716	0.1649	46.3735	0.0397527	0.502236	0.565307	0.132	-0.268	0.247	44.53
Ficus sagittata	cemA	One	Ficeae	50.24	0.25	0.5294	0.1818	0.4125	0.1603	48.65	-0.0326824	0.437945	0.468576	0.184	-0.104	0.345	50.24
Ficus sagittata	clpP	One	Ficeae	55.09	0.268	0.4314	0.1961	0.4564	0.1407	49.993	-0.101954	0.51408	0.417755	0.185	-0.088	0.355	55.09
Ficus sagittata	matK	One	Ficeae	47.56	0.232	0.5047	0.1445	0.4835	0.1745	47.2877	-0.00575874	0.489273	0.547022	0.154	-0.209	0.29	47.56
Ficus sagittata	ndhA	One	Ficeae	42.11	0.189	0.4808	0.125	0.4702	0.1107	44.0094	0.0431583	0.494427	0.469665	0.149	-0.117	0.323	42.11
Ficus sagittata	ndhB	One	Ficeae	48.06	0.281	0.4351	0.2096	0.4198	0.1392	50.9451	0.0566313	0.491052	0.399083	0.171	-0.069	0.366	48.06
Ficus sagittata	ndhC	One	Ficeae	47.08	0.173	0.5172	0.0948	0.4688	0.1375	42.7973	-0.100069	0.475456	0.591907	0.173	-0.149	0.307	47.08
Ficus sagittata	ndhD	One	Ficeae	46.42	0.215	0.4607	0.1348	0.463	0.1384	45.9919	-0.00930841	0.501245	0.506589	0.14	-0.159	0.306	46.42
Ficus sagittata	ndhE	One	Ficeae	51.72	0.278	0.4944	0.2022	0.3514	0.1475	50.727	-0.0195761	0.415465	0.42179	0.168	-0.088	0.351	51.72
Ficus sagittata	ndhF	One	Ficeae	40.77	0.154	0.5677	0.0723	0.4417	0.14	41.3733	0.0145817	0.437587	0.659444	0.137	-0.195	0.287	40.77
Ficus sagittata	ndhG	One	Ficeae	48.74	0.23	0.4682	0.1214	0.4255	0.1909	47.1355	-0.0340392	0.476111	0.611271	0.12	-0.223	0.251	48.74
Ficus sagittata	ndhH	One	Ficeae	47.85	0.204	0.4774	0.1323	0.507	0.1393	45.1522	-0.059749	0.515035	0.512887	0.157	-0.095	0.346	47.85
Ficus sagittata	ndhI	One	Ficeae	50.31	0.239	0.5294	0.1912	0.4336	0.1277	47.8191	-0.0520892	0.45026	0.400439	0.197	-0.119	0.346	50.31
Ficus sagittata	ndhJ	One	Ficeae	47.74	0.235	0.5118	0.1339	0.4414	0.1875	47.5157	-0.00472135	0.463072	0.583385	0.163	-0.144	0.322	47.74
Ficus sagittata	ndhK	One	Ficeae	51.88	0.258	0.4873	0.1695	0.4155	0.1604	49.2499	-0.0534038	0.460235	0.486208	0.169	-0.146	0.336	51.88
Ficus sagittata	petA	One	Ficeae	58.47	0.332	0.4574	0.1938	0.3605	0.2466	54.4483	-0.0738631	0.440763	0.559946	0.177	-0.061	0.367	58.47
Ficus sagittata	petB	One	Ficeae	41	0.226	0.5251	0.1285	0.3704	0.1497	46.831	0.124511	0.413624	0.538102	0.213	-0.046	0.372	41
Ficus sagittata	petD	One	Ficeae	40.14	0.187	0.4429	0.1143	0.5079	0.1121	43.8574	0.0847606	0.534182	0.495141	0.146	-0.178	0.265	40.14
Ficus sagittata	psaA	One	Ficeae	49.97	0.283	0.4665	0.186	0.3852	0.166	51.0899	0.0219206	0.452272	0.471591	0.193	-0.104	0.354	49.97
Ficus sagittata	psaB	One	Ficeae	46.05	0.258	0.5063	0.154	0.3801	0.1771	49.2499	0.0649722	0.428813	0.534884	0.176	-0.115	0.351	46.05
Ficus sagittata	psbA	One	Ficeae	39.03	0.272	0.5428	0.2401	0.3016	0.0766	50.2878	0.223867	0.357177	0.241869	0.31	0.201	0.535	39.03
Ficus sagittata	psbB	One	Ficeae	46.34	0.26	0.4966	0.1558	0.3747	0.1681	49.3991	0.061927	0.430047	0.518987	0.186	-0.058	0.38	46.34
Ficus sagittata	psbC	One	Ficeae	47.36	0.281	0.4691	0.1753	0.3718	0.1657	50.9451	0.0703716	0.442145	0.485924	0.19	-0.021	0.395	47.36
Ficus sagittata	psbD	One	Ficeae	45.19	0.272	0.51	0.21	0.3607	0.1174	50.2878	0.101372	0.414264	0.358583	0.256	0.078	0.462	45.19
Ficus sagittata	rbcL	One	Ficeae	44.57	0.228	0.542	0.1527	0.4044	0.1353	46.9833	0.051365	0.427303	0.469792	0.246	0.02	0.432	44.57
Ficus sagittata	rpl14	One	Ficeae	53.16	0.291	0.3983	0.1905	0.4434	0.17	51.6643	-0.0289504	0.526791	0.471567	0.143	-0.09	0.362	53.16
Ficus sagittata	rpl16	One	Ficeae	46.95	0.244	0.3762	0.1881	0.5306	0.1205	48.1976	0.0258841	0.585135	0.390473	0.153	-0.029	0.387	46.95
Ficus sagittata	rpl2	One	Ficeae	37.48	0.175	0.3519	0.1667	0.6	0.0412	42.9483	0.127323	0.630318	0.198172	0.119	-0.097	0.357	37.48
Ficus sagittata	rpl20	One	Ficeae	45.17	0.219	0.4898	0.0918	0.4409	0.2025	46.2972	0.0243465	0.473729	0.688073	0.108	-0.1	0.342	45.17
Ficus sagittata	rpoA	One	Ficeae	47.4	0.216	0.4747	0.1518	0.523	0.1401	46.0682	-0.0289088	0.524206	0.479959	0.157	-0.127	0.337	47.4
Ficus sagittata	rpoB	One	Ficeae	48.5	0.262	0.4611	0.1321	0.4507	0.2168	49.5481	0.0211533	0.494297	0.621381	0.151	-0.121	0.34	48.5
Ficus sagittata	rpoC1	One	Ficeae	46.74	0.235	0.4874	0.1439	0.4662	0.1681	47.5157	0.0163243	0.488884	0.538782	0.145	-0.165	0.311	46.74
Ficus sagittata	rpoC2	One	Ficeae	48.97	0.259	0.4521	0.1611	0.4637	0.1837	49.3245	0.00718799	0.506333	0.532773	0.152	-0.156	0.322	48.97
Ficus sagittata	rps11	One	Ficeae	48.74	0.239	0.5	0.1134	0.4286	0.2092	47.8191	-0.0192571	0.461555	0.648481	0.166	-0.139	0.336	48.74
Ficus sagittata	rps12	One	Ficeae	46.67	0.212	0.443	0.1835	0.5529	0.1095	45.7629	-0.0198225	0.555176	0.37372	0.165	-0.139	0.341	46.67
Ficus sagittata	rps14	One	Ficeae	46.18	0.202	0.4968	0.1274	0.4878	0.1325	44.9996	-0.0262312	0.49543	0.509811	0.149	-0.043	0.374	46.18
Ficus sagittata	rps18	One	Ficeae	44.24	0.215	0.425	0.15	0.5116	0.1186	45.9919	0.0380913	0.546231	0.441549	0.193	-0.04	0.396	44.24
Ficus sagittata	rps2	One	Ficeae	36.69	0.223	0.4273	0.1727	0.5143	0.1149	46.6023	0.2127	0.546198	0.399513	0.123	0.049	0.431	36.69
Ficus sagittata	rps3	One	Ficeae	50.5	0.244	0.4068	0.1525	0.4554	0.1386	48.1976	-0.0477711	0.528184	0.476125	0.123	-0.208	0.29	50.5
Ficus sagittata	rps4	One	Ficeae	50.03	0.314	0.4476	0.1905	0.3673	0.1978	53.2634	0.0607061	0.45073	0.5094	0.168	-0.081	0.364	50.03
Ficus sagittata	rps7	One	Ficeae	41.78	0.344	0.3733	0.1467	0.4268	0.2895	55.1989	0.243101	0.533433	0.663686	0.115	-0.128	0.333	41.78
Ficus sagittata	rps8	One	Ficeae	37.53	0.242	0.5063	0.0886	0.407	0.2237	48.0463	0.218879	0.445637	0.716298	0.097	-0.188	0.283	37.53
Ficus sagittata	ycf1	One	Ficeae	46.65	0.218	0.4869	0.159	0.5619	0.1521	46.2209	-0.00928445	0.535755	0.48891	0.158	-0.125	0.349	46.65
Ficus sagittata	ycf2	One	Ficeae	52.55	0.341	0.4449	0.2107	0.3997	0.2589	55.0145	0.0447964	0.473242	0.55132	0.159	-0.131	0.341	52.55
Ficus sagittata	ycf3	One	Ficeae	55.39	0.28	0.4511	0.1955	0.4746	0.1845	50.8725	-0.0888006	0.512693	0.485526	0.16	-0.162	0.342	55.39
Ficus sagittata	ycf4	One	Ficeae	51.39	0.27	0.4934	0.1711	0.3741	0.181	50.1406	-0.0249183	0.431239	0.514059	0.157	-0.032	0.385	51.39
Ficus pumila	accD	One	Ficeae	45.46	0.24	0.5835	0.1404	0.3735	0.1952	47.8949	0.0508386	0.390282	0.581645	0.176	-0.232	0.298	45.46
Ficus pumila	atpA	One	Ficeae	42.64	0.235	0.5075	0.125	0.4116	0.1754	47.5157	0.102612	0.447829	0.583888	0.208	-0.036	0.394	42.64
Ficus pumila	atpB	One	Ficeae	47.58	0.255	0.4572	0.1614	0.4282	0.1536	49.0254	0.0294831	0.483623	0.487619	0.211	0.009	0.414	47.58
Ficus pumila	atpE	One	Ficeae	54.77	0.304	0.4381	0.1619	0.3905	0.2308	52.5786	-0.0416785	0.471277	0.587726	0.157	-0.071	0.368	54.77
Ficus pumila	atpF	One	Ficeae	48.65	0.306	0.4056	0.1748	0.4752	0.2326	52.7169	0.0771467	0.53951	0.570938	0.146	-0.143	0.333	48.65
Ficus pumila	atpI	One	Ficeae	46.28	0.231	0.4906	0.1745	0.4115	0.1078	47.2116	0.019733	0.456158	0.381863	0.172	-0.046	0.366	46.28
Ficus pumila	ccsA	One	Ficeae	44.43	0.224	0.4638	0.1304	0.4716	0.1649	46.6785	0.0481705	0.504169	0.558415	0.131	-0.268	0.247	44.43
Ficus pumila	cemA	One	Ficeae	50.15	0.255	0.5294	0.1872	0.4062	0.1603	49.0254	-0.0229387	0.43416	0.461295	0.186	-0.104	0.345	50.15
Ficus pumila	clpP	One	Ficeae	55.09	0.268	0.4314	0.1961	0.4564	0.1407	49.993	-0.101954	0.51408	0.417755	0.185	-0.088	0.355	55.09
Ficus pumila	matK	One	Ficeae	47.45	0.229	0.5036	0.1408	0.4851	0.1739	47.0594	-0.00829945	0.490644	0.55259	0.155	-0.191	0.299	47.45
Ficus pumila	ndhA	One	Ficeae	41.8	0.186	0.4808	0.1282	0.4737	0.1025	43.7814	0.0452573	0.496281	0.4443	0.152	-0.103	0.331	41.8
Ficus pumila	ndhB	One	Ficeae	48.26	0.285	0.4328	0.2118	0.4171	0.1424	51.2343	0.0580525	0.490764	0.402033	0.171	-0.069	0.366	48.26
Ficus pumila	ndhC	One	Ficeae	47.08	0.173	0.5172	0.0948	0.4688	0.1375	42.7973	-0.100069	0.475456	0.591907	0.173	-0.149	0.307	47.08
Ficus pumila	ndhD	One	Ficeae	44.99	0.211	0.4662	0.1351	0.4615	0.1329	45.6865	0.0152457	0.497467	0.495896	0.143	-0.158	0.306	44.99
Ficus pumila	ndhE	One	Ficeae	51.72	0.278	0.4944	0.2022	0.3514	0.1475	50.727	-0.0195761	0.415465	0.42179	0.168	-0.088	0.351	51.72
Ficus pumila	ndhF	One	Ficeae	40.3	0.15	0.5679	0.0694	0.4444	0.1381	41.0762	0.018896	0.439	0.665542	0.137	-0.193	0.288	40.3
Ficus pumila	ndhG	One	Ficeae	48.74	0.23	0.4682	0.1214	0.4255	0.1909	47.1355	-0.0340392	0.476111	0.611271	0.12	-0.223	0.251	48.74
Ficus pumila	ndhH	One	Ficeae	47.97	0.204	0.4759	0.1286	0.507	0.144	45.1522	-0.0624067	0.515821	0.528247	0.155	-0.1	0.343	47.97
Ficus pumila	ndhI	One	Ficeae	50.78	0.233	0.5368	0.1838	0.4336	0.1277	47.3637	-0.0721289	0.446826	0.409952	0.198	-0.119	0.346	50.78
Ficus pumila	ndhJ	One	Ficeae	47.74	0.235	0.5118	0.1339	0.4414	0.1875	47.5157	-0.00472135	0.463072	0.583385	0.163	-0.144	0.322	47.74
Ficus pumila	ndhK	One	Ficeae	51.4	0.255	0.4873	0.1695	0.4203	0.1551	49.0254	-0.0484357	0.463089	0.477819	0.168	-0.14	0.339	51.4
Ficus pumila	petA	One	Ficeae	58.86	0.335	0.4517	0.2008	0.3619	0.2432	54.6391	-0.0772508	0.444813	0.547748	0.176	-0.061	0.367	58.86
Ficus pumila	petB	One	Ficeae	40.69	0.226	0.5251	0.1285	0.3704	0.1497	46.831	0.13113	0.413624	0.538102	0.214	-0.046	0.372	40.69
Ficus pumila	petD	One	Ficeae	40.6	0.179	0.4468	0.0993	0.5078	0.1207	43.2507	0.0612872	0.531951	0.548636	0.15	-0.168	0.269	40.6
Ficus pumila	psaA	One	Ficeae	49.86	0.282	0.4649	0.1875	0.3888	0.162	51.0176	0.0226895	0.455429	0.463519	0.193	-0.102	0.355	49.86
Ficus pumila	psaB	One	Ficeae	46.13	0.26	0.5048	0.1571	0.3801	0.1749	49.3991	0.0661781	0.42954	0.526807	0.176	-0.107	0.355	46.13
Ficus pumila	psbA	One	Ficeae	38.84	0.266	0.5493	0.2368	0.3016	0.0721	49.845	0.220785	0.354448	0.233409	0.309	0.196	0.532	38.84
Ficus pumila	psbB	One	Ficeae	46.07	0.254	0.4989	0.1512	0.3799	0.1647	48.9505	0.0588445	0.432294	0.521368	0.186	-0.059	0.38	46.07
Ficus pumila	psbC	One	Ficeae	46.67	0.277	0.4741	0.1728	0.3718	0.1627	50.654	0.0786519	0.439532	0.484948	0.191	-0.025	0.393	46.67
Ficus pumila	psbD	One	Ficeae	44.85	0.269	0.5133	0.2067	0.3607	0.1174	50.0668	0.104197	0.4127	0.362234	0.255	0.073	0.459	44.85
Ficus pumila	rbcL	One	Ficeae	44.88	0.23	0.5369	0.1552	0.4061	0.1353	47.1355	0.0478523	0.430647	0.465749	0.248	0.022	0.434	44.88
Ficus pumila	rpl14	One	Ficeae	53.16	0.291	0.3983	0.1905	0.4434	0.17	51.6643	-0.0289504	0.526791	0.471567	0.143	-0.09	0.362	53.16
Ficus pumila	rpl16	One	Ficeae	47.06	0.235	0.3861	0.1782	0.5306	0.1205	47.5157	0.00958972	0.578815	0.403415	0.15	-0.043	0.378	47.06
Ficus pumila	rpl2	One	Ficeae	36.32	0.181	0.3394	0.1835	0.6036	0.0306	43.4022	0.163175	0.640085	0.142924	0.122	-0.063	0.378	36.32
Ficus pumila	rpl20	One	Ficeae	45.52	0.237	0.4694	0.102	0.4409	0.2152	47.6675	0.0450512	0.484346	0.678436	0.107	-0.1	0.342	45.52
Ficus pumila	rpoA	One	Ficeae	47.8	0.219	0.4727	0.1523	0.5187	0.1435	46.2972	-0.0324604	0.5232	0.485125	0.155	-0.127	0.337	47.8
Ficus pumila	rpoB	One	Ficeae	48.31	0.257	0.4628	0.1287	0.455	0.2138	49.1751	0.0175928	0.495751	0.624234	0.152	-0.119	0.341	48.31
Ficus pumila	rpoC1	One	Ficeae	46.36	0.227	0.4919	0.1423	0.472	0.1594	46.9071	0.0116642	0.489677	0.528339	0.148	-0.156	0.317	46.36
Ficus pumila	rpoC2	One	Ficeae	49.13	0.259	0.4525	0.1622	0.4642	0.1822	49.3245	0.00394417	0.506382	0.529036	0.154	-0.151	0.325	49.13
Ficus pumila	rps11	One	Ficeae	49.31	0.243	0.4948	0.1186	0.4286	0.2092	48.122	-0.0246881	0.464154	0.638194	0.164	-0.147	0.332	49.31
Ficus pumila	rps12	One	Ficeae	46.38	0.212	0.443	0.1835	0.5529	0.1087	45.7629	-0.0134854	0.555176	0.372005	0.166	-0.14	0.341	46.38
Ficus pumila	rps14	One	Ficeae	45.92	0.197	0.4968	0.121	0.4909	0.1316	44.6184	-0.0291729	0.497013	0.520982	0.151	-0.043	0.374	45.92
Ficus pumila	rps18	One	Ficeae	44.24	0.215	0.425	0.15	0.5116	0.1186	45.9919	0.0380913	0.546231	0.441549	0.193	-0.04	0.396	44.24
Ficus pumila	rps2	One	Ficeae	36.69	0.215	0.4364	0.1636	0.5143	0.1149	45.9919	0.202251	0.54097	0.412567	0.121	0.036	0.423	36.69
Ficus pumila	rps3	One	Ficeae	50.5	0.244	0.4068	0.1525	0.4554	0.1386	48.1976	-0.0477711	0.528184	0.476125	0.123	-0.208	0.29	50.5
Ficus pumila	rps4	One	Ficeae	50.03	0.322	0.4476	0.1905	0.3571	0.2088	53.7981	0.0700419	0.443768	0.522915	0.169	-0.081	0.364	50.03
Ficus pumila	rps7	One	Ficeae	41.98	0.354	0.3733	0.1467	0.4146	0.3026	55.7972	0.247633	0.526209	0.673492	0.114	-0.145	0.323	41.98
Ficus pumila	rps8	One	Ficeae	37.53	0.242	0.5063	0.0886	0.407	0.2237	48.0463	0.218879	0.445637	0.716298	0.097	-0.188	0.283	37.53
Ficus pumila	ycf1	One	Ficeae	46.7	0.213	0.4895	0.1587	0.5684	0.1458	45.8392	-0.0187785	0.537291	0.478818	0.16	-0.119	0.353	46.7
Ficus pumila	ycf2	One	Ficeae	52.5	0.34	0.4453	0.2101	0.4001	0.2582	54.9525	0.0446291	0.473267	0.551356	0.158	-0.134	0.339	52.5
Ficus pumila	ycf3	One	Ficeae	55.52	0.286	0.4511	0.1955	0.4661	0.1942	51.3063	-0.0821289	0.508177	0.498332	0.16	-0.151	0.348	55.52
Ficus pumila	ycf4	One	Ficeae	51.41	0.259	0.5	0.1645	0.3813	0.1724	49.3245	-0.0422803	0.432656	0.511725	0.155	-0.042	0.379	51.41
Ficus microdictya	accD	One	Ficeae	45.67	0.24	0.585	0.1408	0.3724	0.1945	47.8949	0.046454	0.38897	0.580078	0.179	-0.225	0.302	45.67
Ficus microdictya	atpA	One	Ficeae	42.72	0.237	0.505	0.1275	0.4107	0.1749	47.6675	0.103791	0.448509	0.578373	0.209	-0.03	0.398	42.72
Ficus microdictya	atpB	One	Ficeae	47.73	0.259	0.4548	0.1638	0.4257	0.1563	49.3245	0.0323276	0.483475	0.488285	0.211	0.009	0.414	47.73
Ficus microdictya	atpE	One	Ficeae	54.43	0.296	0.4476	0.1524	0.3905	0.2308	52.0189	-0.04635	0.465935	0.602296	0.155	-0.085	0.36	54.43
Ficus microdictya	atpF	One	Ficeae	48.9	0.307	0.4056	0.1818	0.4748	0.2283	52.7859	0.0736154	0.5393	0.556693	0.146	-0.139	0.335	48.9
Ficus microdictya	atpI	One	Ficeae	46.99	0.235	0.4858	0.1745	0.4115	0.1138	47.5157	0.0110629	0.458598	0.394728	0.174	-0.039	0.37	46.99
Ficus microdictya	ccsA	One	Ficeae	44.38	0.22	0.4674	0.1268	0.4737	0.1658	46.3735	0.0429873	0.503347	0.566644	0.131	-0.273	0.243	44.38
Ficus microdictya	cemA	One	Ficeae	52.15	0.255	0.5319	0.1809	0.4	0.1679	49.0254	-0.0637338	0.429231	0.481365	0.181	-0.118	0.336	52.15
Ficus microdictya	clpP	One	Ficeae	54.34	0.268	0.4314	0.1961	0.4564	0.1407	49.993	-0.0869522	0.51408	0.417755	0.186	-0.087	0.355	54.34
Ficus microdictya	matK	One	Ficeae	47.62	0.233	0.506	0.1408	0.4762	0.18	47.3637	-0.00541115	0.48483	0.561097	0.154	-0.202	0.293	47.62
Ficus microdictya	ndhA	One	Ficeae	41.9	0.186	0.4808	0.1282	0.4737	0.1025	43.7814	0.0429732	0.496281	0.4443	0.152	-0.103	0.331	41.9
Ficus microdictya	ndhB	One	Ficeae	48.12	0.283	0.4328	0.2118	0.4198	0.1392	51.0899	0.0581313	0.492376	0.396581	0.172	-0.066	0.368	48.12
Ficus microdictya	ndhC	One	Ficeae	47.08	0.173	0.5172	0.0948	0.4688	0.1375	42.7973	-0.100069	0.475456	0.591907	0.173	-0.149	0.307	47.08
Ficus microdictya	ndhD	One	Ficeae	46.13	0.217	0.4607	0.1371	0.4603	0.1384	46.1445	0.000315244	0.499783	0.502359	0.142	-0.15	0.31	46.13
Ficus microdictya	ndhE	One	Ficeae	52.31	0.278	0.4944	0.2022	0.3467	0.1452	50.727	-0.031207	0.412198	0.417962	0.162	-0.099	0.34	52.31
Ficus microdictya	ndhF	One	Ficeae	40.58	0.15	0.5694	0.0725	0.4482	0.1336	41.0762	0.0120794	0.440448	0.648229	0.14	-0.193	0.29	40.58
Ficus microdictya	ndhG	One	Ficeae	48.74	0.23	0.4682	0.1214	0.4255	0.1909	47.1355	-0.0340392	0.476111	0.611271	0.12	-0.223	0.251	48.74
Ficus microdictya	ndhH	One	Ficeae	48.18	0.207	0.4774	0.129	0.5035	0.1481	45.3812	-0.0616739	0.513304	0.534464	0.158	-0.092	0.349	48.18
Ficus microdictya	ndhI	One	Ficeae	50.31	0.239	0.5294	0.1912	0.4336	0.1277	47.8191	-0.0520892	0.45026	0.400439	0.197	-0.119	0.346	50.31
Ficus microdictya	ndhJ	One	Ficeae	47.74	0.235	0.5118	0.1339	0.4414	0.1875	47.5157	-0.00472135	0.463072	0.583385	0.163	-0.144	0.322	47.74
Ficus microdictya	ndhK	One	Ficeae	50.93	0.251	0.4873	0.1695	0.4251	0.1497	48.7252	-0.0452495	0.465914	0.468985	0.168	-0.14	0.339	50.93
Ficus microdictya	petA	One	Ficeae	58.58	0.329	0.4535	0.1938	0.3682	0.2422	54.2555	-0.0797068	0.448095	0.555505	0.173	-0.066	0.364	58.58
Ficus microdictya	petB	One	Ficeae	41.24	0.226	0.5251	0.1285	0.3704	0.1497	46.831	0.119386	0.413624	0.538102	0.213	-0.044	0.372	41.24
Ficus microdictya	petD	One	Ficeae	39.84	0.174	0.4571	0.1	0.5079	0.1121	42.8728	0.0707391	0.526321	0.528524	0.147	-0.178	0.265	39.84
Ficus microdictya	psaA	One	Ficeae	49.86	0.282	0.4649	0.1875	0.3888	0.162	51.0176	0.0226895	0.455429	0.463519	0.193	-0.102	0.355	49.86
Ficus microdictya	psaB	One	Ficeae	46.09	0.26	0.5048	0.1571	0.3801	0.1753	49.3991	0.0669878	0.42954	0.527377	0.175	-0.11	0.354	46.09
Ficus microdictya	psbA	One	Ficeae	38.88	0.269	0.5461	0.2401	0.3016	0.0721	50.0668	0.223438	0.355786	0.230942	0.311	0.201	0.535	38.88
Ficus microdictya	psbB	One	Ficeae	46.3	0.258	0.4966	0.1558	0.3773	0.1647	49.2499	0.059896	0.431743	0.513885	0.186	-0.055	0.382	46.3
Ficus microdictya	psbC	One	Ficeae	46.76	0.279	0.4741	0.1728	0.369	0.1657	50.7998	0.0795237	0.437671	0.489513	0.191	-0.021	0.395	46.76
Ficus microdictya	psbD	One	Ficeae	45.06	0.269	0.51	0.21	0.3648	0.113	50.0668	0.100003	0.41701	0.349845	0.256	0.078	0.462	45.06
Ficus microdictya	rbcL	One	Ficeae	45.51	0.228	0.5383	0.1531	0.4072	0.1357	46.9833	0.0313579	0.430672	0.469875	0.242	0.016	0.431	45.51
Ficus microdictya	rpl14	One	Ficeae	53.16	0.291	0.3983	0.1905	0.4434	0.17	51.6643	-0.0289504	0.526791	0.471567	0.143	-0.09	0.362	53.16
Ficus microdictya	rpl16	One	Ficeae	47.06	0.235	0.3861	0.1782	0.5306	0.1205	47.5157	0.00958972	0.578815	0.403415	0.15	-0.043	0.378	47.06
Ficus microdictya	rpl2	One	Ficeae	37.6	0.183	0.3426	0.1759	0.5946	0.0408	43.5538	0.136699	0.634443	0.188279	0.121	-0.07	0.373	37.6
Ficus microdictya	rpl20	One	Ficeae	42.65	0.219	0.4796	0.102	0.4516	0.1899	46.2972	0.0787775	0.484966	0.650565	0.11	-0.1	0.342	42.65
Ficus microdictya	rpoA	One	Ficeae	47.45	0.222	0.4648	0.1562	0.5228	0.1435	46.526	-0.0198592	0.529364	0.478812	0.156	-0.127	0.337	47.45
Ficus microdictya	rpoB	One	Ficeae	48.23	0.257	0.4634	0.1285	0.4538	0.2138	49.1751	0.0192196	0.494767	0.624598	0.152	-0.119	0.341	48.23
Ficus microdictya	rpoC1	One	Ficeae	46.62	0.23	0.491	0.1421	0.4681	0.1641	47.1355	0.0109375	0.488062	0.535924	0.147	-0.16	0.314	46.62
Ficus microdictya	rpoC2	One	Ficeae	49.13	0.259	0.4529	0.1614	0.4628	0.1826	49.3245	0.00394417	0.505406	0.530814	0.153	-0.15	0.326	49.13
Ficus microdictya	rps11	One	Ficeae	48.87	0.239	0.4974	0.114	0.4318	0.2078	47.8191	-0.0219757	0.464701	0.645743	0.167	-0.132	0.341	48.87
Ficus microdictya	rps12	One	Ficeae	46.69	0.212	0.443	0.1835	0.5529	0.1095	45.7629	-0.0202595	0.555176	0.37372	0.164	-0.139	0.341	46.69
Ficus microdictya	rps14	One	Ficeae	46.19	0.197	0.4968	0.121	0.4939	0.1325	44.6184	-0.0352242	0.498536	0.522682	0.152	-0.035	0.379	46.19
Ficus microdictya	rps18	One	Ficeae	44.24	0.215	0.425	0.15	0.5116	0.1186	45.9919	0.0380913	0.546231	0.441549	0.193	-0.04	0.396	44.24
Ficus microdictya	rps2	One	Ficeae	36.69	0.215	0.4364	0.1636	0.5143	0.1149	45.9919	0.202251	0.54097	0.412567	0.121	0.036	0.423	36.69
Ficus microdictya	rps3	One	Ficeae	50.5	0.244	0.4068	0.1525	0.4554	0.1386	48.1976	-0.0477711	0.528184	0.476125	0.123	-0.208	0.29	50.5
Ficus microdictya	rps4	One	Ficeae	50.03	0.314	0.4476	0.1905	0.3673	0.1978	53.2634	0.0607061	0.45073	0.5094	0.168	-0.081	0.364	50.03
Ficus microdictya	rps7	One	Ficeae	41.78	0.344	0.3733	0.1467	0.4268	0.2895	55.1989	0.243101	0.533433	0.663686	0.115	-0.128	0.333	41.78
Ficus microdictya	rps8	One	Ficeae	37.53	0.242	0.5063	0.0886	0.407	0.2237	48.0463	0.218879	0.445637	0.716298	0.097	-0.188	0.283	37.53
Ficus microdictya	ycf1	One	Ficeae	46.7	0.213	0.4894	0.1575	0.5692	0.1467	45.8392	-0.0187785	0.537691	0.482249	0.16	-0.121	0.352	46.7
Ficus microdictya	ycf2	One	Ficeae	52.5	0.34	0.4452	0.21	0.4019	0.2571	54.9525	0.0446291	0.474442	0.550417	0.158	-0.133	0.34	52.5
Ficus microdictya	ycf3	One	Ficeae	55.52	0.286	0.4511	0.1955	0.4661	0.1942	51.3063	-0.0821289	0.508177	0.498332	0.16	-0.151	0.348	55.52
Ficus microdictya	ycf4	One	Ficeae	51.3	0.264	0.5	0.1645	0.3741	0.181	49.6967	-0.0322608	0.427983	0.523878	0.155	-0.042	0.379	51.3
Ficus auriculata	accD	One	Ficeae	45.54	0.24	0.5835	0.1404	0.3724	0.1945	47.8949	0.0491683	0.389581	0.58077	0.177	-0.228	0.3	45.54
Ficus auriculata	atpA	One	Ficeae	42.57	0.235	0.5075	0.1275	0.4107	0.1723	47.5157	0.104085	0.447288	0.574716	0.21	-0.026	0.4	42.57
Ficus auriculata	atpB	One	Ficeae	47.54	0.253	0.4572	0.1614	0.4307	0.1509	48.8754	0.0273234	0.485077	0.483189	0.209	0.002	0.41	47.54
Ficus auriculata	atpE	One	Ficeae	54.43	0.296	0.4476	0.1524	0.3905	0.2308	52.0189	-0.04635	0.465935	0.602296	0.155	-0.085	0.36	54.43
Ficus auriculata	atpF	One	Ficeae	48.65	0.306	0.4056	0.1748	0.4752	0.2326	52.7169	0.0771467	0.53951	0.570938	0.146	-0.143	0.333	48.65
Ficus auriculata	atpI	One	Ficeae	46.28	0.231	0.4906	0.1745	0.4115	0.1078	47.2116	0.019733	0.456158	0.381863	0.172	-0.046	0.366	46.28
Ficus auriculata	ccsA	One	Ficeae	44.28	0.222	0.4635	0.1314	0.4737	0.1606	46.526	0.0482747	0.505442	0.55	0.131	-0.266	0.248	44.28
Ficus auriculata	cemA	One	Ficeae	50.05	0.25	0.5348	0.1818	0.4062	0.1603	48.65	-0.028777	0.431668	0.468576	0.186	-0.104	0.345	50.05
Ficus auriculata	clpP	One	Ficeae	55.97	0.272	0.4286	0.2013	0.4564	0.1407	50.2878	-0.112994	0.515706	0.411404	0.186	-0.083	0.359	55.97
Ficus auriculata	matK	One	Ficeae	47.97	0.235	0.5036	0.1408	0.4734	0.1821	47.5157	-0.00956186	0.484545	0.563952	0.153	-0.2	0.293	47.97
Ficus auriculata	ndhA	One	Ficeae	41.9	0.186	0.4808	0.1282	0.4737	0.1025	43.7814	0.0429732	0.496281	0.4443	0.152	-0.103	0.331	41.9
Ficus auriculata	ndhB	One	Ficeae	48.56	0.281	0.4351	0.2096	0.4198	0.1397	50.9451	0.0468168	0.491052	0.399943	0.171	-0.069	0.366	48.56
Ficus auriculata	ndhC	One	Ficeae	46.89	0.165	0.5259	0.0862	0.4688	0.1375	42.1954	-0.111259	0.471298	0.614662	0.171	-0.162	0.299	46.89
Ficus auriculata	ndhD	One	Ficeae	46.25	0.215	0.4629	0.1348	0.4603	0.1384	45.9919	-0.0056121	0.498592	0.506589	0.142	-0.155	0.308	46.25
Ficus auriculata	ndhE	One	Ficeae	49.4	0.258	0.5056	0.1798	0.3649	0.1475	49.2499	-0.00304829	0.419184	0.450657	0.16	-0.105	0.34	49.4
Ficus auriculata	ndhF	One	Ficeae	40.44	0.145	0.5747	0.0678	0.4482	0.1336	40.7063	0.00654115	0.438166	0.663357	0.138	-0.203	0.284	40.44
Ficus auriculata	ndhG	One	Ficeae	48.74	0.23	0.4682	0.1214	0.4255	0.1909	47.1355	-0.0340392	0.476111	0.611271	0.12	-0.223	0.251	48.74
Ficus auriculata	ndhH	One	Ficeae	48.18	0.207	0.4774	0.129	0.5035	0.1481	45.3812	-0.0616739	0.513304	0.534464	0.158	-0.092	0.349	48.18
Ficus auriculata	ndhI	One	Ficeae	50.46	0.239	0.5294	0.1912	0.4336	0.1277	47.8191	-0.055226	0.45026	0.400439	0.199	-0.109	0.352	50.46
Ficus auriculata	ndhJ	One	Ficeae	47.74	0.235	0.5118	0.1339	0.4414	0.1875	47.5157	-0.00472135	0.463072	0.583385	0.163	-0.144	0.322	47.74
Ficus auriculata	ndhK	One	Ficeae	50.97	0.255	0.4831	0.1737	0.4251	0.1497	49.0254	-0.0396647	0.468069	0.462894	0.169	-0.134	0.343	50.97
Ficus auriculata	petA	One	Ficeae	58.63	0.329	0.4535	0.1938	0.3682	0.2422	54.2555	-0.0806283	0.448095	0.555505	0.173	-0.065	0.364	58.63
Ficus auriculata	petB	One	Ficeae	41	0.226	0.5251	0.1285	0.3704	0.1497	46.831	0.124511	0.413624	0.538102	0.213	-0.046	0.372	41
Ficus auriculata	petD	One	Ficeae	40.67	0.179	0.4539	0.0993	0.5039	0.1207	43.2507	0.0596688	0.526101	0.548636	0.149	-0.18	0.263	40.67
Ficus auriculata	psaA	One	Ficeae	49.8	0.28	0.4665	0.186	0.3888	0.162	50.8725	0.021082	0.454577	0.465517	0.194	-0.102	0.355	49.8
Ficus auriculata	psaB	One	Ficeae	45.91	0.258	0.5063	0.1556	0.3801	0.1753	49.2499	0.0678148	0.428813	0.529767	0.176	-0.108	0.355	45.91
Ficus auriculata	psbA	One	Ficeae	38.48	0.263	0.5526	0.2336	0.3016	0.0721	49.6225	0.224545	0.353079	0.235852	0.309	0.191	0.529	38.48
Ficus auriculata	psbB	One	Ficeae	46.3	0.258	0.4966	0.1558	0.3773	0.1647	49.2499	0.059896	0.431743	0.513885	0.186	-0.055	0.382	46.3
Ficus auriculata	psbC	One	Ficeae	46.76	0.279	0.4741	0.1728	0.369	0.1657	50.7998	0.0795237	0.437671	0.489513	0.191	-0.021	0.395	46.76
Ficus auriculata	psbD	One	Ficeae	45.49	0.275	0.51	0.21	0.3566	0.1217	50.5078	0.0993479	0.411493	0.366898	0.258	0.083	0.465	45.49
Ficus auriculata	rbcL	One	Ficeae	45.29	0.23	0.5369	0.1552	0.4061	0.1353	47.1355	0.039154	0.430647	0.465749	0.246	0.019	0.432	45.29
Ficus auriculata	rpl14	One	Ficeae	53.16	0.291	0.3983	0.1905	0.4434	0.17	51.6643	-0.0289504	0.526791	0.471567	0.143	-0.09	0.362	53.16
Ficus auriculata	rpl16	One	Ficeae	47.06	0.235	0.3861	0.1782	0.5306	0.1205	47.5157	0.00958972	0.578815	0.403415	0.15	-0.043	0.378	47.06
Ficus auriculata	rpl2	One	Ficeae	39.32	0.198	0.3451	0.1947	0.5841	0.0404	44.6946	0.120251	0.628605	0.171842	0.129	-0.028	0.397	39.32
Ficus auriculata	rpl20	One	Ficeae	45.38	0.219	0.4796	0.102	0.4516	0.1899	46.2972	0.0198106	0.484966	0.650565	0.106	-0.115	0.333	45.38
Ficus auriculata	rpoA	One	Ficeae	47.48	0.217	0.4706	0.149	0.525	0.1435	46.1445	-0.0289407	0.52732	0.490598	0.157	-0.125	0.338	47.48
Ficus auriculata	rpoB	One	Ficeae	48.24	0.256	0.464	0.1287	0.455	0.2124	49.1003	0.0175215	0.495103	0.622691	0.152	-0.118	0.342	48.24
Ficus auriculata	rpoC1	One	Ficeae	46.71	0.23	0.4902	0.1431	0.4701	0.163	47.1355	0.00902808	0.489535	0.532506	0.147	-0.162	0.314	46.71
Ficus auriculata	rpoC2	One	Ficeae	49.1	0.259	0.4533	0.1607	0.4628	0.1835	49.3245	0.00455239	0.505185	0.53312	0.152	-0.151	0.325	49.1
Ficus auriculata	rps11	One	Ficeae	48.62	0.235	0.5052	0.1134	0.4286	0.2026	47.5157	-0.0232416	0.458985	0.641139	0.17	-0.132	0.341	48.62
Ficus auriculata	rps12	One	Ficeae	46.69	0.212	0.443	0.1835	0.5529	0.1095	45.7629	-0.0202595	0.555176	0.37372	0.164	-0.139	0.341	46.69
Ficus auriculata	rps14	One	Ficeae	46.18	0.197	0.4968	0.121	0.4939	0.1325	44.6184	-0.0350001	0.498536	0.522682	0.151	-0.043	0.374	46.18
Ficus auriculata	rps18	One	Ficeae	43.78	0.208	0.425	0.15	0.5194	0.1102	45.4575	0.0369026	0.549979	0.42352	0.195	-0.029	0.403	43.78
Ficus auriculata	rps2	One	Ficeae	36.69	0.215	0.4364	0.1636	0.5143	0.1149	45.9919	0.202251	0.54097	0.412567	0.121	0.036	0.423	36.69
Ficus auriculata	rps3	One	Ficeae	49.91	0.237	0.4068	0.1525	0.4643	0.1287	47.6675	-0.0470451	0.533004	0.457681	0.123	-0.208	0.29	49.91
Ficus auriculata	rps4	One	Ficeae	50.03	0.314	0.4476	0.1905	0.3673	0.1978	53.2634	0.0607061	0.45073	0.5094	0.168	-0.081	0.364	50.03
Ficus auriculata	rps7	One	Ficeae	41.78	0.344	0.3733	0.1467	0.4268	0.2895	55.1989	0.243101	0.533433	0.663686	0.115	-0.128	0.333	41.78
Ficus auriculata	rps8	One	Ficeae	37.53	0.242	0.5063	0.0886	0.407	0.2237	48.0463	0.218879	0.445637	0.716298	0.097	-0.188	0.283	37.53
Ficus auriculata	ycf1	One	Ficeae	46.84	0.215	0.4905	0.159	0.5655	0.1478	45.9919	-0.0184405	0.535511	0.481747	0.161	-0.117	0.354	46.84
Ficus auriculata	ycf2	One	Ficeae	52.53	0.341	0.4452	0.2106	0.4003	0.2585	55.0145	0.04516	0.473448	0.551055	0.159	-0.132	0.34	52.53
Ficus auriculata	ycf3	One	Ficeae	55.02	0.28	0.4586	0.188	0.4661	0.1942	50.8725	-0.0815275	0.504055	0.508111	0.162	-0.14	0.354	55.02
Ficus auriculata	ycf4	One	Ficeae	51.3	0.264	0.5	0.1645	0.3741	0.181	49.6967	-0.0322608	0.427983	0.523878	0.155	-0.042	0.379	51.3
Ficus oligodon	accD	One	Ficeae	45.54	0.24	0.5835	0.1404	0.3724	0.1945	47.8949	0.0491683	0.389581	0.58077	0.177	-0.228	0.3	45.54
Ficus oligodon	atpA	One	Ficeae	42.57	0.235	0.5075	0.1275	0.4107	0.1723	47.5157	0.104085	0.447288	0.574716	0.21	-0.026	0.4	42.57
Ficus oligodon	atpB	One	Ficeae	47.54	0.253	0.4572	0.1614	0.4307	0.1509	48.8754	0.0273234	0.485077	0.483189	0.209	0.002	0.41	47.54
Ficus oligodon	atpE	One	Ficeae	54.43	0.296	0.4476	0.1524	0.3905	0.2308	52.0189	-0.04635	0.465935	0.602296	0.155	-0.085	0.36	54.43
Ficus oligodon	atpF	One	Ficeae	48.65	0.306	0.4056	0.1748	0.4752	0.2326	52.7169	0.0771467	0.53951	0.570938	0.146	-0.143	0.333	48.65
Ficus oligodon	atpI	One	Ficeae	46.28	0.231	0.4906	0.1745	0.4115	0.1078	47.2116	0.019733	0.456158	0.381863	0.172	-0.046	0.366	46.28
Ficus oligodon	ccsA	One	Ficeae	44.39	0.224	0.4638	0.1304	0.4716	0.1649	46.6785	0.0490274	0.504169	0.558415	0.131	-0.268	0.247	44.39
Ficus oligodon	cemA	One	Ficeae	50.05	0.25	0.5348	0.1818	0.4062	0.1603	48.65	-0.028777	0.431668	0.468576	0.186	-0.104	0.345	50.05
Ficus oligodon	clpP	One	Ficeae	55.02	0.268	0.4314	0.1895	0.4564	0.1481	49.993	-0.100554	0.51408	0.438685	0.186	-0.088	0.355	55.02
Ficus oligodon	matK	One	Ficeae	47.97	0.235	0.5036	0.1408	0.4734	0.1821	47.5157	-0.00956186	0.484545	0.563952	0.153	-0.2	0.293	47.97
Ficus oligodon	ndhA	One	Ficeae	41.9	0.186	0.4808	0.1282	0.4737	0.1025	43.7814	0.0429732	0.496281	0.4443	0.152	-0.103	0.331	41.9
Ficus oligodon	ndhB	One	Ficeae	48.06	0.281	0.4351	0.2096	0.4198	0.1392	50.9451	0.0566313	0.491052	0.399083	0.171	-0.069	0.366	48.06
Ficus oligodon	ndhC	One	Ficeae	46.89	0.165	0.5259	0.0862	0.4688	0.1375	42.1954	-0.111259	0.471298	0.614662	0.171	-0.162	0.299	46.89
Ficus oligodon	ndhD	One	Ficeae	46.25	0.215	0.4629	0.1348	0.4603	0.1384	45.9919	-0.0056121	0.498592	0.506589	0.142	-0.155	0.308	46.25
Ficus oligodon	ndhE	One	Ficeae	52.42	0.268	0.5056	0.191	0.3514	0.1475	49.993	-0.0485468	0.410035	0.435746	0.168	-0.088	0.351	52.42
Ficus oligodon	ndhF	One	Ficeae	40.44	0.145	0.5747	0.0678	0.4482	0.1336	40.7063	0.00654115	0.438166	0.663357	0.138	-0.203	0.284	40.44
Ficus oligodon	ndhG	One	Ficeae	48.74	0.23	0.4682	0.1214	0.4255	0.1909	47.1355	-0.0340392	0.476111	0.611271	0.12	-0.223	0.251	48.74
Ficus oligodon	ndhH	One	Ficeae	48.18	0.207	0.4774	0.129	0.5035	0.1481	45.3812	-0.0616739	0.513304	0.534464	0.158	-0.092	0.349	48.18
Ficus oligodon	ndhI	One	Ficeae	50.46	0.239	0.5294	0.1912	0.4336	0.1277	47.8191	-0.055226	0.45026	0.400439	0.199	-0.109	0.352	50.46
Ficus oligodon	ndhJ	One	Ficeae	47.74	0.235	0.5118	0.1339	0.4414	0.1875	47.5157	-0.00472135	0.463072	0.583385	0.163	-0.144	0.322	47.74
Ficus oligodon	ndhK	One	Ficeae	50.97	0.255	0.4831	0.1737	0.4251	0.1497	49.0254	-0.0396647	0.468069	0.462894	0.169	-0.134	0.343	50.97
Ficus oligodon	petA	One	Ficeae	58.65	0.332	0.4535	0.1977	0.3643	0.2422	54.4483	-0.077169	0.445463	0.55058	0.176	-0.061	0.367	58.65
Ficus oligodon	petB	One	Ficeae	40.76	0.221	0.5307	0.1285	0.3704	0.1429	46.4498	0.122493	0.411053	0.526529	0.217	-0.038	0.377	40.76
Ficus oligodon	petD	One	Ficeae	40.42	0.181	0.4571	0.1071	0.5	0.1121	43.4022	0.0687102	0.522411	0.511405	0.146	-0.178	0.265	40.42
Ficus oligodon	psaA	One	Ficeae	49.8	0.28	0.4665	0.186	0.3888	0.162	50.8725	0.021082	0.454577	0.465517	0.194	-0.102	0.355	49.8
Ficus oligodon	psaB	One	Ficeae	45.91	0.258	0.5063	0.1556	0.3801	0.1753	49.2499	0.0678148	0.428813	0.529767	0.176	-0.108	0.355	45.91
Ficus oligodon	psbA	One	Ficeae	38.48	0.263	0.5526	0.2336	0.3016	0.0721	49.6225	0.224545	0.353079	0.235852	0.309	0.191	0.529	38.48
Ficus oligodon	psbB	One	Ficeae	46.34	0.258	0.4989	0.1535	0.3747	0.1676	49.2499	0.0590838	0.428915	0.521956	0.187	-0.055	0.382	46.34
Ficus oligodon	psbC	One	Ficeae	46.76	0.279	0.4741	0.1728	0.369	0.1657	50.7998	0.0795237	0.437671	0.489513	0.191	-0.021	0.395	46.76
Ficus oligodon	psbD	One	Ficeae	45.49	0.275	0.51	0.21	0.3566	0.1217	50.5078	0.0993479	0.411493	0.366898	0.258	0.083	0.465	45.49
Ficus oligodon	rbcL	One	Ficeae	45.29	0.23	0.5369	0.1552	0.4061	0.1353	47.1355	0.039154	0.430647	0.465749	0.246	0.019	0.432	45.29
Ficus oligodon	rpl14	One	Ficeae	53.16	0.291	0.3983	0.1905	0.4434	0.17	51.6643	-0.0289504	0.526791	0.471567	0.143	-0.09	0.362	53.16
Ficus oligodon	rpl16	One	Ficeae	47.06	0.235	0.3861	0.1782	0.5306	0.1205	47.5157	0.00958972	0.578815	0.403415	0.15	-0.043	0.378	47.06
Ficus oligodon	rpl2	One	Ficeae	38.04	0.19	0.3426	0.1759	0.5856	0.051	44.0854	0.137129	0.630899	0.224769	0.12	-0.084	0.365	38.04
Ficus oligodon	rpl20	One	Ficeae	43.92	0.228	0.4796	0.102	0.4409	0.2025	46.9833	0.0651997	0.478979	0.665025	0.11	-0.086	0.351	43.92
Ficus oligodon	rpoA	One	Ficeae	47.44	0.216	0.4727	0.1484	0.5228	0.1435	46.0682	-0.0297771	0.525163	0.491607	0.157	-0.127	0.337	47.44
Ficus oligodon	rpoB	One	Ficeae	48.24	0.256	0.464	0.1287	0.455	0.2124	49.1003	0.0175215	0.495103	0.622691	0.152	-0.118	0.342	48.24
Ficus oligodon	rpoC1	One	Ficeae	46.6	0.23	0.4919	0.1423	0.469	0.1641	47.1355	0.0113618	0.488084	0.535574	0.148	-0.161	0.314	46.6
Ficus oligodon	rpoC2	One	Ficeae	49.09	0.259	0.4533	0.1607	0.4628	0.1837	49.3245	0.00475513	0.505185	0.533391	0.153	-0.152	0.325	49.09
Ficus oligodon	rps11	One	Ficeae	48.62	0.235	0.5052	0.1134	0.4286	0.2026	47.5157	-0.0232416	0.458985	0.641139	0.17	-0.132	0.341	48.62
Ficus oligodon	rps12	One	Ficeae	46.69	0.212	0.443	0.1835	0.5529	0.1095	45.7629	-0.0202595	0.555176	0.37372	0.164	-0.139	0.341	46.69
Ficus oligodon	rps14	One	Ficeae	46.18	0.197	0.4968	0.121	0.4939	0.1325	44.6184	-0.0350001	0.498536	0.522682	0.151	-0.043	0.374	46.18
Ficus oligodon	rps18	One	Ficeae	44.24	0.215	0.425	0.15	0.5116	0.1186	45.9919	0.0380913	0.546231	0.441549	0.193	-0.04	0.396	44.24
Ficus oligodon	rps2	One	Ficeae	36.69	0.215	0.4364	0.1636	0.5143	0.1149	45.9919	0.202251	0.54097	0.412567	0.121	0.036	0.423	36.69
Ficus oligodon	rps3	One	Ficeae	50.5	0.244	0.4068	0.1525	0.4554	0.1386	48.1976	-0.0477711	0.528184	0.476125	0.123	-0.208	0.29	50.5
Ficus oligodon	rps4	One	Ficeae	50.03	0.314	0.4476	0.1905	0.3673	0.1978	53.2634	0.0607061	0.45073	0.5094	0.168	-0.081	0.364	50.03
Ficus oligodon	rps7	One	Ficeae	41.78	0.344	0.3733	0.1467	0.4268	0.2895	55.1989	0.243101	0.533433	0.663686	0.115	-0.128	0.333	41.78
Ficus oligodon	rps8	One	Ficeae	37.53	0.242	0.5063	0.0886	0.407	0.2237	48.0463	0.218879	0.445637	0.716298	0.097	-0.188	0.283	37.53
Ficus oligodon	ycf1	One	Ficeae	46.78	0.214	0.4912	0.159	0.5659	0.1471	45.9156	-0.0188269	0.535333	0.480562	0.161	-0.119	0.353	46.78
Ficus oligodon	ycf2	One	Ficeae	52.56	0.341	0.4446	0.2108	0.3999	0.2587	55.0145	0.0446146	0.473535	0.551012	0.158	-0.132	0.34	52.56
Ficus oligodon	ycf3	One	Ficeae	55.02	0.28	0.4586	0.188	0.4661	0.1942	50.8725	-0.0815275	0.504055	0.508111	0.162	-0.14	0.354	55.02
Ficus oligodon	ycf4	One	Ficeae	51.3	0.264	0.5	0.1645	0.3741	0.181	49.6967	-0.0322608	0.427983	0.523878	0.155	-0.042	0.379	51.3
Ficus carica	accD	One	Ficeae	45.78	0.244	0.5811	0.1429	0.3716	0.1993	48.1976	0.0501592	0.390049	0.582408	0.176	-0.236	0.296	45.78
Ficus carica	atpA	One	Ficeae	42.54	0.233	0.5075	0.125	0.413	0.1723	47.3637	0.101844	0.448669	0.579549	0.209	-0.03	0.398	42.54
Ficus carica	atpB	One	Ficeae	47.78	0.259	0.4572	0.1614	0.4233	0.159	49.3245	0.0313139	0.48075	0.496255	0.211	0.005	0.412	47.78
Ficus carica	atpE	One	Ficeae	54.77	0.304	0.4381	0.1619	0.3905	0.2308	52.5786	-0.0416785	0.471277	0.587726	0.157	-0.071	0.368	54.77
Ficus carica	atpF	One	Ficeae	48.65	0.306	0.4056	0.1748	0.4752	0.2326	52.7169	0.0771467	0.53951	0.570938	0.146	-0.143	0.333	48.65
Ficus carica	atpI	One	Ficeae	46.28	0.231	0.4906	0.1745	0.4115	0.1078	47.2116	0.019733	0.456158	0.381863	0.172	-0.046	0.366	46.28
Ficus carica	ccsA	One	Ficeae	45	0.223	0.4652	0.1319	0.4735	0.1615	46.6023	0.0343821	0.504421	0.550443	0.134	-0.266	0.249	45
Ficus carica	cemA	One	Ficeae	50.05	0.25	0.5348	0.1818	0.4062	0.1603	48.65	-0.028777	0.431668	0.468576	0.186	-0.104	0.345	50.05
Ficus carica	clpP	One	Ficeae	55.09	0.268	0.4314	0.1961	0.4564	0.1407	49.993	-0.101954	0.51408	0.417755	0.185	-0.088	0.355	55.09
Ficus carica	matK	One	Ficeae	47.86	0.235	0.5036	0.1432	0.4762	0.18	47.5157	-0.00724683	0.486018	0.556931	0.154	-0.198	0.295	47.86
Ficus carica	ndhA	One	Ficeae	41.85	0.186	0.4808	0.1282	0.4737	0.1025	43.7814	0.0441152	0.496281	0.4443	0.152	-0.103	0.331	41.85
Ficus carica	ndhB	One	Ficeae	48.69	0.282	0.4348	0.2105	0.4194	0.1401	51.0176	0.0456228	0.490986	0.399601	0.174	-0.068	0.367	48.69
Ficus carica	ndhC	One	Ficeae	47.08	0.173	0.5172	0.0948	0.4688	0.1375	42.7973	-0.100069	0.475456	0.591907	0.173	-0.149	0.307	47.08
Ficus carica	ndhD	One	Ficeae	46	0.211	0.4652	0.1348	0.4642	0.1325	45.6865	-0.00686147	0.499462	0.495698	0.142	-0.16	0.306	46
Ficus carica	ndhE	One	Ficeae	51.72	0.278	0.4944	0.2022	0.3514	0.1475	50.727	-0.0195761	0.415465	0.42179	0.168	-0.088	0.351	51.72
Ficus carica	ndhF	One	Ficeae	40.51	0.147	0.575	0.068	0.4463	0.1359	40.854	0.00842084	0.436992	0.666503	0.139	-0.198	0.287	40.51
Ficus carica	ndhG	One	Ficeae	48.74	0.23	0.4682	0.1214	0.4255	0.1909	47.1355	-0.0340392	0.476111	0.611271	0.12	-0.223	0.251	48.74
Ficus carica	ndhH	One	Ficeae	47.69	0.204	0.4774	0.129	0.507	0.144	45.1522	-0.0562054	0.515035	0.527473	0.158	-0.096	0.346	47.69
Ficus carica	ndhI	One	Ficeae	50.31	0.239	0.5294	0.1912	0.4336	0.1277	47.8191	-0.0520892	0.45026	0.400439	0.197	-0.119	0.346	50.31
Ficus carica	ndhJ	One	Ficeae	47.74	0.235	0.5118	0.1339	0.4414	0.1875	47.5157	-0.00472135	0.463072	0.583385	0.163	-0.144	0.322	47.74
Ficus carica	ndhK	One	Ficeae	50.93	0.251	0.4873	0.1695	0.4251	0.1497	48.7252	-0.0452495	0.465914	0.468985	0.168	-0.14	0.339	50.93
Ficus carica	petA	One	Ficeae	58.63	0.329	0.4535	0.1938	0.3682	0.2422	54.2555	-0.0806283	0.448095	0.555505	0.173	-0.065	0.364	58.63
[truncated: 758 more rows]

## Sheet: Table S10d
Table S10d Screening of 53 optimal codons from Moraceae plants
Gene	Nc		amino acid	Codon	High gene expression		Low gene expression		△RSCU	amino acid	Codon	High gene expression		Low gene expression		△RSCU
ycf2	51.7				Number	RSCU	Number	RSCU				Number	RSCU	Number	RSCU
petA	51.4		Phe	UUU	6677	1.16	387	1.58	-0.42	Tyr	UAU	5526	1.6	855	1.55	0.05
rpoC2	48.22			UUC	4830	0.84	104	0.42	0.42		UAC	1380	0.4	245	0.45	-0.05
psaA	47.7		Leu	UUA	4535	1.35	952	2.01	-0.66	TER	UAA	100	2.04	52	1.06	0.98
rpoB	46.63			UUG	5141	1.53	572	1.21	0.32		UAG	47	0.96	47	0.96	0
rpl14	46.29			CUU	4843	1.44	624	1.32	0.12	His	CAU	4036	1.48	741	1.76	-0.28
ndhK	45.94			CUC	1679	0.5	102	0.22	0.28		CAC	1426	0.52	99	0.24	0.28
psaB	45.71			CUA	2385	0.71	483	1.02	-0.31	Gln	CAA	6071	1.49	486	1.3	0.19
clpP	45.52			CUG	1588	0.47	102	0.22	0.25		CAG	2075	0.51	259	0.7	-0.19
matK	45.47		Ile	AUU	7850	1.37	1366	1.35	0.02	Asn	AAU	8636	1.52	1257	1.38	0.14
rpoC1	45.32			AUC	3807	0.66	759	0.75	-0.09		AAC	2725	0.48	562	0.62	-0.14
ycf1	45.13			AUA	5570	0.97	913	0.9	0.07	Lys	AAA	8157	1.32	2095	1.68	-0.36
atpB	44.9		Met	AUG	3431	1	734	1	0		AAG	4158	0.68	400	0.32	0.36
ndhB	44.79		Val	GUU	3411	1.4	583	1.64	-0.24	Asp	GAU	8399	1.63	735	1.16	0.47
ndhH	44.5			GUC	1263	0.52	95	0.27	0.25		GAC	1895	0.37	531	0.84	-0.47
ndhD	44.04			GUA	3177	1.3	542	1.53	-0.23	Glu	GAA	7567	1.35	966	1.61	-0.26
psbB	43.96			GUG	1929	0.79	200	0.56	0.23		GAG	3604	0.65	233	0.39	0.26
psbC	43.85		Ser	UCU	4957	1.63	578	2.45	-0.82	Cys	UGU	1699	1.42	446	1.65	-0.23
rpoA	43.55			UCC	3303	1.09	64	0.27	0.82		UGC	697	0.58	95	0.35	0.23
ycf3	43.13			UCA	3862	1.27	201	0.85	0.42	TER	UGA	0	0	48	0.98	-0.98
accD	43.02			UCG	2159	0.71	87	0.37	0.34	Trp	UGG	2876	1	352	1	0
rbcL	42.83		Pro	CCU	2789	1.41	540	1.64	-0.23	Arg	CGU	1549	0.75	489	0.92	-0.17
rps11	42.8			CCC	1570	0.8	311	0.94	-0.14		CGC	873	0.42	145	0.27	0.15
ycf4	42.5			CCA	2523	1.28	324	0.98	0.3		CGA	3205	1.55	761	1.44	0.11
atpI	42.35			CCG	1005	0.51	145	0.44	0.07		CGG	1194	0.58	190	0.36	0.22
atpA	41.69		Thr	ACU	3159	1.42	582	1.22	0.2	Ser	AGU	2731	0.9	339	1.44	-0.54
ndhG	41.57			ACC	1555	0.7	358	0.75	-0.05		AGC	1241	0.41	146	0.62	-0.21
ccsA	41.42			ACA	3018	1.36	581	1.22	0.14	Arg	AGA	3827	1.85	1123	2.12	-0.27
rps12	41.36			ACG	1136	0.51	382	0.8	-0.29		AGG	1771	0.86	465	0.88	-0.02
ndhI	41.22		Ala	GCU	2237	1.61	798	1.49	0.12	Gly	GGU	2397	0.92	1268	1.67	-0.75
cemA	41.19			GCC	958	0.69	351	0.65	0.04		GGC	1353	0.52	191	0.25	0.27
rps14	41.12			GCA	1441	1.04	847	1.58	-0.54		GGA	4640	1.79	921	1.21	0.58
psbD	41.05			GCG	909	0.66	152	0.28	0.38		GGG	1994	0.77	654	0.86	-0.09
rps3	40.89
atpE	40.39
ndhA	40.22		△RSCU>0.08							RSCU>1			optimal codon
atpF	40.16		UUC	4830	0.84	104	0.42	0.42		UUU	1.38		UUG
rpl16	40.13		UUG	5141	1.53	572	1.21	0.32		UUA	2		CUU
rps4	40		CUU	4843	1.44	624	1.32	0.12		UUG	1.21		UCA
ndhF	39.53		CUC	1679	0.5	102	0.22	0.28		CUU	1.28		CCA
ndhJ	39.48		CUG	1588	0.47	102	0.22	0.25		AUU	1.48		ACU
rpl20	38.56		GUC	1263	0.52	95	0.27	0.25		GUU	1.47		ACA
rps18	37.96		GUG	1929	0.79	200	0.56	0.23		GUA	1.6		GCU
petB	37.9		UCC	3303	1.09	64	0.27	0.82		UCU	1.74		UAA
psbA	37.07		UCA	3862	1.27	201	0.85	0.42		UCA	1.21		CAA
ndhE	36.78		UCG	2159	0.71	87	0.37	0.34		CCU	1.58		AAU
rps7	35.62		CCA	2523	1.28	324	0.98	0.3		CCA	1.17		GAU
ndhC	35.09		ACU	3159	1.42	582	1.22	0.2		ACU	1.68		CGA
petD	34.96		ACA	3018	1.36	581	1.22	0.14		ACA	1.18		GGA
rpl2	33.68		GCU	2237	1.61	798	1.49	0.12		GCU	1.85
rps8	33.56		GCG	909	0.66	152	0.28	0.38		GCA	1.12
rps2	32.75		UAA	100	2.04	52	1.06	0.98		UAU	1.63
			CAC	1426	0.52	99	0.24	0.28		UAA	1.71
			CAA	6071	1.49	486	1.3	0.19		CAU	1.54
			AAU	8636	1.52	1257	1.38	0.14		CAA	1.57
			AAG	4158	0.68	400	0.32	0.36		AAU	1.55
			GAU	8399	1.63	735	1.16	0.47		AAA	1.53
			GAG	3604	0.65	233	0.39	0.26		GAU	1.6
			UGC	697	0.58	95	0.35	0.23		GAA	1.54
			CGC	873	0.42	145	0.27	0.15		UGU	1.53
			CGA	3205	1.55	761	1.44	0.11		CGU	1.37
			CGG	1194	0.58	190	0.36	0.22		CGA	1.32
			GGC	1353	0.52	191	0.25	0.27		AGU	1.25
			GGA	4640	1.79	921	1.21	0.58		AGA	1.91
										GGU	1.34
										GGA	1.62
