# Supplementary material for: Phylogenomic Analyses and DNA Barcoding Development Within Moraceae: Insights Into Genomic Features, Mutational Hotspots, and Adaptive Evolution
Source: Ecol Evol. 2025 Nov 9;15(11):e72399. doi: 10.1002/ece3.72399 (PMC12597254; doi:10.1002/ece3.72399)
Supplement: Supplementary file 11 — Table S11: Common genes in the plastid genomes of 53 Moraceae plants. [file ECE3-15-e72399-s011.xlsx]

## Sheet: Sheet1
Table S11 Common genes in the plastid genomes of 53 Moraceae plants.
Gene category	Name of genes
Self-replication	rpl33, 20, 36, 14, 16, 22, 2, 23, 32
	rps16, 2, 14, 4, 18, 12, 11, 8, 3, 19, 7, 15
	rpoC1, C2, B, A
Photosynthesis	atpE, B, A, F, H, I
	ndhJ, K, C, B, F, D, E, G, I, A, H
	petN, A, L, G, B, D
	psaA, I, J, C, B
	psbZ, J, L, F, E, B, T, N, H, A, K, I, M, D, C
Other	rbcL, accD, ccsA, cemA, matK, clpP, ycf4, ycf3 , ycf2, ycf1
