# Supplementary material for: Phylogenomic Analyses and DNA Barcoding Development Within Moraceae: Insights Into Genomic Features, Mutational Hotspots, and Adaptive Evolution
Source: Ecol Evol. 2025 Nov 9;15(11):e72399. doi: 10.1002/ece3.72399 (PMC12597254; doi:10.1002/ece3.72399)
Supplement: Supplementary file 12 — Table S12: (A) Species‐level pairwise coding sequence Ka/Ks analysis data. (B) The Ka/Ks values of CDS genes among different tribes and clades of Moraceae. (C) The Ka/Ks values of three genes with different functions among different tribes and different clades of Moraceae. (D) The Ka/Ks values in different tribes and clades of Moraceae among the three types of genes with different functions. [file ECE3-15-e72399-s003.xlsx]

## Sheet: Table S12a
Table S12a Species-level pairwise coding sequence Ka/Ks analysis data
	Afromorus mesozygia	Milicia excelsa	Milicia regia	Morus alba	Morus cathayana	Morus mongolica	Morus indica	Morus celtidifolia	paratrophis pendulinus	Taxotrophis ilicifolia	Artocarpus communis	Artocarpus camansi	Artocarpus heterophyllus	Artocarpus integer	Artocarpus hypargyreus	Artocarpus petelotii	Artocarpus tonkinensis	Artocarpus gomezianus	Pseudostreblus indicus	Antiaris toxicaria	Olmedia aspera	Ficus adhatodifolia	Ficus maxima	Ficus auriculata	Ficus oligodon	Ficus vasculosa	Ficus carica	Ficus cyrtophylla	Ficus erecta	Ficus tinctoria	Ficus microdictya	Ficus tikoua	Ficus microcarpa	Ficus religiosa	Ficus pumila	Ficus aurea	Ficus cyathistipula	Ficus sagittata	Maclura cochinchinensis	Maclura tricuspidata	Allaeanthus kurzi	Allaeanthus luzonicus	B.kazinoki x B.papyrifera	Broussonetia monoica	Broussonetia kaempteri	Broussonetia papyrifera	Malaisia scandens	Fatoua villosa	Dorstenia contrajerva
Afromorus mesozygia
Milicia excelsa	0.48
Milicia regia	0.486486	0.666667
Morus alba	0.588235	0.603175	0.612903
Morus cathayana	0.6	0.619048	0.629032	0
Morus mongolica	0.588235	0.587302	0.596774	0	0
Morus indica	0.575758	0.571429	0.592105	0.533333	0.6	0.533333
Morus celtidifolia	0.579545	0.584615	0.59375	0.823529	0.882353	0.823529	0.7
paratrophis pendulinus	0.596154	0.595238	0.60241	0.671233	0.684932	0.657534	0.632184	0.653333
Taxotrophis ilicifolia	0.585526	0.593985	0.598485	0.672727	0.672727	0.663636	0.64	0.654867	0.640845
Artocarpus communis	0.539855	0.524904	0.532819	0.545833	0.55	0.545833	0.544	0.541322	0.552632	0.580769
Artocarpus camansi	0.550186	0.535433	0.541502	0.55794	0.55794	0.553648	0.553279	0.553191	0.561538	0.586614	0.5
Artocarpus heterophyllus	0.515152	0.50813	0.514286	0.524444	0.528889	0.524444	0.52766	0.526549	0.544	0.563265	0.693333	0.73913
Artocarpus integer	0.515152	0.50813	0.514286	0.524444	0.528889	0.524444	0.52766	0.526549	0.544	0.563265	0.693333	0.73913	0
Artocarpus hypargyreus	0.532319	0.522449	0.528689	0.54185	0.546256	0.537445	0.537815	0.54386	0.556863	0.568	0.698925	0.735632	0.671053	0.671053
Artocarpus petelotii	0.519856	0.509653	0.513619	0.525	0.529167	0.525	0.528	0.524793	0.548507	0.561069	0.663462	0.686869	0.643678	0.643678	0.690476
Artocarpus tonkinensis	0.514706	0.501961	0.507874	0.523404	0.52766	0.523404	0.52439	0.523207	0.539924	0.550388	0.673469	0.706522	0.634146	0.634146	0.709677	0.609756
Artocarpus gomezianus	0.514706	0.501961	0.507874	0.523404	0.52766	0.523404	0.52439	0.523207	0.539924	0.550388	0.673469	0.706522	0.634146	0.634146	0.709677	0.609756	0
Pseudostreblus indicus	0.564263	0.5625	0.564356	0.58156	0.585106	0.58156	0.566553	0.57193	0.595469	0.610561	0.550562	0.553977	0.535088	0.535088	0.544928	0.535014	0.532578	0.532578
Antiaris toxicaria	0.527059	0.522167	0.523342	0.529563	0.532134	0.530928	0.518703	0.528205	0.535885	0.550971	0.514039	0.517467	0.502222	0.502222	0.513333	0.502137	0.502165	0.502165	0.535912
Olmedia aspera	0.516827	0.512563	0.512563	0.522427	0.522427	0.519789	0.508951	0.519685	0.53202	0.543641	0.504386	0.508889	0.488688	0.488688	0.5	0.488069	0.49011	0.49011	0.522472	0.625
Ficus adhatodifolia	0.510345	0.502381	0.502381	0.50995	0.512438	0.50995	0.498783	0.507426	0.511521	0.532067	0.505263	0.508511	0.487013	0.487013	0.49569	0.490566	0.487342	0.487342	0.510582	0.519824	0.5
Ficus maxima	0.512761	0.504808	0.504808	0.515075	0.515075	0.512563	0.5	0.511222	0.513953	0.533493	0.509554	0.51073	0.490153	0.490153	0.5	0.494715	0.489362	0.489362	0.513369	0.526786	0.504587	0.5
Ficus auriculata	0.51693	0.505774	0.505774	0.512019	0.514423	0.512019	0.503529	0.507143	0.513453	0.53211	0.506122	0.509278	0.491597	0.491597	0.497917	0.492901	0.488753	0.488753	0.510204	0.511811	0.495902	0.473282	0.484375
Ficus oligodon	0.496552	0.491607	0.491607	0.495	0.4975	0.495	0.484185	0.493766	0.50348	0.519048	0.4926	0.496788	0.475983	0.475983	0.483731	0.478992	0.476596	0.476596	0.498652	0.482456	0.461187	0.473373	0.481928	0.463918
Ficus vasculosa	0.531017	0.521851	0.524422	0.53406	0.536785	0.531335	0.519789	0.532432	0.539241	0.55527	0.513393	0.515837	0.498845	0.498845	0.506849	0.498896	0.5	0.5	0.541787	0.531707	0.502564	0.523077	0.534031	0.518349	0.513514
Ficus carica	0.523256	0.51816	0.519417	0.533163	0.535714	0.530612	0.517413	0.527919	0.535545	0.541966	0.504219	0.509595	0.498901	0.498901	0.501085	0.498938	0.496788	0.496788	0.533149	0.509662	0.497549	0.49061	0.492891	0.493182	0.470449	0.51269
Ficus cyrtophylla	0.50237	0.5	0.506266	0.511811	0.511811	0.509186	0.496164	0.511811	0.51699	0.529851	0.483871	0.488017	0.47651	0.47651	0.479029	0.480519	0.473799	0.473799	0.508523	0.48642	0.477273	0.471154	0.472155	0.467742	0.454768	0.492147	0.561224
Ficus erecta	0.488998	0.493506	0.494792	0.5	0.502732	0.5	0.487805	0.498638	0.512626	0.525773	0.496568	0.5	0.484561	0.484561	0.49061	0.483945	0.481567	0.481567	0.523077	0.481959	0.472296	0.470738	0.476804	0.474328	0.44757	0.495868	0.533088	0.513725
Ficus tinctoria	0.493857	0.498695	0.501312	0.506887	0.509642	0.506887	0.490463	0.50411	0.517766	0.532468	0.5	0.50348	0.488038	0.488038	0.495283	0.490783	0.486111	0.486111	0.529595	0.483204	0.47619	0.471939	0.479275	0.477833	0.448718	0.494475	0.529412	0.513725	0.526316
Ficus microdictya	0.486618	0.485934	0.488432	0.493261	0.493261	0.490566	0.479893	0.489247	0.501259	0.517857	0.488688	0.489703	0.477647	0.477647	0.483796	0.475225	0.477169	0.477169	0.513678	0.471939	0.462141	0.465823	0.471795	0.470732	0.442748	0.487535	0.521898	0.494208	0.577778	0.52
Ficus tikoua	0.482927	0.484536	0.485788	0.490515	0.493225	0.490515	0.481081	0.487805	0.501266	0.517949	0.487472	0.490783	0.477541	0.477541	0.481395	0.472851	0.475973	Artocarpus heterophyllus	0.509091	0.473146	0.460733	0.464646	0.469231	0.469586	0.441327	0.483425	0.520295	0.494163	0.568182	0.531915	0.363636
Ficus microcarpa	0.485294	0.487047	0.488312	0.493188	0.495913	0.490463	0.478378	0.491848	0.505076	0.521851	0.488636	0.489655	0.477541	0.477541	0.481395	0.472851	0.474771	0.474771	0.515244	0.478036	0.468254	0.465649	0.472868	0.471883	0.442455	0.488827	0.523985	0.496094	0.568182	0.565217	0.52381	0.419355
Ficus religiosa	0.497525	0.494792	0.496084	0.5	0.502732	0.5	0.487805	0.498638	0.510152	0.530928	0.494305	0.494253	0.48227	0.48227	0.487179	0.479638	0.479358	0.479358	0.522936	0.481865	0.472149	0.470738	0.478036	0.474328	0.446154	0.495798	0.527675	0.505882	0.577778	0.574468	0.538462	0.466667	0.473684
Ficus pumila	0.488998	0.488432	0.490956	0.495957	0.495957	0.493261	0.481283	0.493261	0.505025	0.524173	0.490991	0.492027	0.480094	0.480094	0.483871	0.475336	0.477169	0.477169	0.511976	0.477041	0.469974	0.467337	0.471939	0.471014	0.443038	0.493075	0.521739	0.5	0.519231	0.509434	0.4	0.368421	0.307692	0.47619
Ficus aurea	0.487685	0.486979	0.488251	0.49589	0.49863	0.49589	0.482289	0.494536	0.505102	0.523316	0.490826	0.493056	0.478571	0.478571	0.483568	0.477169	0.479167	0.479167	0.510703	0.473008	0.463158	0.465649	0.472868	0.469438	0.442455	0.488827	0.524164	0.494118	0.522727	0.533333	0.387097	0.366667	0.428571	0.5	0.382353
Ficus cyathistipula	0.49505	0.498688	0.501319	0.506925	0.509695	0.506925	0.495868	0.502762	0.516796	0.534031	0.498845	0.502336	0.487981	0.487981	0.495261	0.486175	0.486047	0.486047	0.529595	0.484293	0.474531	0.476804	0.481675	0.480198	0.451948	0.5	0.537594	0.50996	0.675676	0.634146	0.565217	0.571429	0.608696	0.625	0.46875	0.521739
Ficus sagittata	0.488998	0.490956	0.493506	0.498638	0.501362	0.495913	0.485095	0.497283	0.507614	0.526992	0.492027	0.495392	0.484561	0.484561	0.485981	0.478458	0.479358	0.479358	0.515244	0.479487	0.471053	0.465995	0.473146	0.472155	0.445293	0.491667	0.533333	0.503906	0.565217	0.553191	0.46875	0.448276	0.451613	0.53125	0.421053	0.4	0.608696
Maclura cochinchinensis	0.492718	0.492308	0.493573	0.5	0.502688	0.497312	0.485333	0.495979	0.508772	0.526718	0.493243	0.494305	0.482436	0.482436	0.487298	0.478652	0.480638	0.480638	0.516517	0.479592	0.472585	0.472362	0.477041	0.475845	0.450633	0.497238	0.528986	0.503846	0.568627	0.557692	0.470588	0.432432	0.44	0.6	0.423077	0.454545	0.533333	0.486486
Maclura tricuspidata	0.498783	0.503876	0.503896	0.51087	0.513587	0.51087	0.498652	0.509485	0.518987	0.535714	0.5	0.5	0.488263	0.488263	0.493056	0.486486	0.484091	0.484091	0.523952	0.491003	0.484211	0.479798	0.484615	0.48184	0.456853	0.501377	0.540146	0.515385	0.645833	0.62	0.542857	0.514286	0.62963	0.62069	0.486486	0.515152	0.703704	0.571429	0.588235
Allaeanthus kurzi	0.479714	0.481108	0.483544	0.490716	0.493369	0.490716	0.478836	0.486772	0.502451	0.518892	0.495516	0.496599	0.484848	0.484848	0.487298	0.478652	0.478458	0.478458	0.511905	0.477157	0.467532	0.467662	0.472222	0.471292	0.444724	0.490566	0.521429	0.494382	0.528302	0.5	0.487805	0.487179	0.5	0.5	0.44898	0.439024	0.518519	0.463415	0.488372	0.568182
Allaeanthus luzonicus	0.476744	0.47561	0.477941	0.484615	0.487179	0.484615	0.471939	0.483376	0.492823	0.510949	0.485714	0.486667	0.477169	0.477169	0.479821	0.475877	0.475664	0.475664	0.501433	0.464548	0.452736	0.457831	0.464548	0.462791	0.436893	0.479058	0.513793	0.487365	0.478261	0.471429	0.388889	0.392157	0.388889	0.418182	0.383333	0.365385	0.456522	0.423077	0.428571	0.465517	0.466667
B.kazinoki x B.papyrifera	0.468037	0.466346	0.468599	0.478589	0.478589	0.476071	0.465	0.478589	0.485915	0.50358	0.474359	0.477322	0.466667	0.466667	0.476821	0.465812	0.466523	0.466523	0.487535	0.454976	0.445521	0.448357	0.452381	0.451467	0.425882	0.464467	0.491749	0.472222	0.425	0.425	0.328571	0.323529	0.348485	0.363636	0.328767	0.328125	0.377049	0.352941	0.367647	0.394366	0.388889	0.345238
Broussonetia monoica	0.483796	0.486486	0.487685	0.494845	0.497423	0.494845	0.480818	0.496144	0.503597	0.521951	0.492375	0.494505	0.4819	0.4819	0.488789	0.479303	0.479121	0.479121	0.504225	0.474576	0.462871	0.463007	0.467312	0.46789	0.440191	0.481865	0.506711	0.491103	0.521127	0.513889	0.419355	0.423729	0.431034	0.473684	0.4	0.438596	0.471698	0.457627	0.448276	0.516129	0.483871	0.44	0.369565
Broussonetia kaempteri	0.5	0.505025	0.506297	0.511873	0.514512	0.511873	0.502632	0.511873	0.523457	0.545226	0.511211	0.510158	0.497685	0.497685	0.502283	0.495556	0.495516	0.495516	0.52924	0.49	0.480818	0.483951	0.488722	0.485646	0.459259	0.506739	0.538732	0.518519	0.672414	0.633333	0.627907	0.634146	0.613636	0.622222	0.58	0.609756	0.764706	0.666667	0.6	0.680851	0.596154	0.53125	0.444444	0.527778
Broussonetia papyrifera	0.539267	0.527174	0.530055	0.543353	0.546243	0.543353	0.532213	0.543103	0.559459	0.576503	0.53125	0.533981	0.514851	0.514851	0.533499	0.525301	0.521845	0.521845	0.547401	0.521226	0.512019	0.505774	0.509346	0.502222	0.4942	0.512136	0.528436	0.506024	0.511509	0.514139	0.506394	0.506427	0.509044	0.514139	0.508861	0.506427	0.522193	0.512821	0.515306	0.522959	0.510101	0.497549	0.490476	0.502427	0.526448
Malaisia scandens	0.536896	0.524934	0.527704	0.54039	0.543175	0.54039	0.52973	0.537396	0.557592	0.572559	0.529002	0.532864	0.51074	0.51074	0.528708	0.52459	0.52	0.52	0.548673	0.519451	0.512881	0.505618	0.506818	0.496774	0.485393	0.511848	0.531178	0.507042	0.513716	0.518797	0.511222	0.51	0.51005	0.515	0.507389	0.51	0.522843	0.5175	0.517413	0.523573	0.514778	0.501193	0.491879	0.502358	0.529557	0.482759
Fatoua villosa	0.515483	0.521739	0.523719	0.529528	0.531496	0.529528	0.518234	0.529412	0.533582	0.548023	0.516408	0.517422	0.509769	0.509769	0.514085	0.505983	0.502582	0.502582	0.530021	0.509091	0.503106	0.49505	0.503018	0.496154	0.49	0.507307	0.512287	0.496139	0.508264	0.511435	0.501031	0.502075	0.502075	0.506224	0.5	0.505219	0.51153	0.503093	0.506173	0.513458	0.506098	0.5	0.486328	0.499002	0.513078	0.528545	0.531876
Dorstenia contrajerva	0.510961	0.507745	0.509499	0.510714	0.5125	0.510714	0.504378	0.511586	0.525862	0.522184	0.515152	0.516077	0.505728	0.505728	0.5	0.49763	0.495223	0.495223	0.528195	0.498965	0.484144	0.493827	0.495868	0.489109	0.471429	0.508696	0.510274	0.492091	0.5	0.505515	0.49635	0.499083	0.500921	0.501838	0.497278	0.501845	0.507435	0.504587	0.507353	0.512868	0.505495	0.50361	0.48951	0.5	0.508993	0.524702	0.525	0.512085
Morus bombycis	0.566372	0.543478	0.543478	0.777778	0.777778	0.722222	0.75	0.75	0.5	0.507576	0.488281	0.496	0.478992	0.478992	0.508475	0.49004	0.5	0.5	0.568905	0.5125	0.507895	0.509695	0.519663	0.515406	0.50838	0.525568	0.51676	0.511236	0.514045	0.513966	0.515493	0.522346	0.520776	0.51752	0.520776	0.511936	0.528302	0.528455	0.518207	0.514905	0.541885	0.533693	0.50495	0.498765	0.496454	0.506361	0.518717	0.509653	0.521898
Morus rubra	0.5	0.460526	0.460526	0.782609	0.826087	0.73913	0.862069	0.857143	0.571429	0.560811	0.514599	0.520446	0.509804	0.509804	0.535433	0.513011	0.528958	0.528958	0.592715	0.536058	0.525126	0.527704	0.540107	0.538667	0.530504	0.548649	0.537234	0.532086	0.534759	0.536	0.536193	0.543767	0.543536	0.541237	0.542105	0.531646	0.544987	0.548969	0.538874	0.537662	0.554726	0.551282	0.522565	0.516588	0.520548	0.521845	0.533163	0.520446	0.532628
Morus notabilis	0.521739	0.5	0.485714	1	1.09091	0.909091	0.904762	1	0.53012	0.51145	0.496094	0.5	0.485232	0.485232	0.512712	0.496	0.510373	0.510373	0.579505	0.518797	0.510526	0.516667	0.526761	0.525281	0.515406	0.535613	0.526611	0.519774	0.522599	0.521008	0.526912	0.532213	0.530556	0.525745	0.530556	0.518617	0.536585	0.535326	0.522472	0.516304	0.541885	0.535135	0.507463	0.502475	0.502381	0.507653	0.518717	0.510597	0.521898
Morus nigra	0.510417	0.472973	0.479452	0.6	0.6	0.4	0.714286	0.882353	0.517241	0.519084	0.490272	0.494024	0.478992	0.478992	0.506329	0.488095	0.504132	0.504132	0.573944	0.521411	0.513228	0.509695	0.522472	0.521008	0.513966	0.53125	0.522346	0.515493	0.51831	0.51676	0.519774	0.527933	0.526316	0.524324	0.526316	0.514589	0.52973	0.531165	0.519663	0.519022	0.541885	0.539295	0.503704	0.497537	0.503563	0.503797	0.516043	0.510638	0.522852
[truncated: 4 more columns]

## Sheet: Table S12b
Table S12b The Ka/Ks values of CDS genes among different tribes and clades of Moraceae.
	Artocarpeae	Chlorophoreae	Dorstenieae	Ficeae	Moreae	Antiarideae	whole	Clade One	Clade Two
accD	0.565444	0.522388	0.579407	0.315588	0.170236	0.865672	0.358946	0.374521	0.321823
atpA	0.314739	0	0.0792848	0.117584	0.329356	0.323529	0.173291	0.110168	0.323749
atpB	0.12996	0.111111	0.0787867	0.174755	0.183394	0.0833333	0.156636	0.154008	0.162899
atpE	0.0823681	0	0.140695	0	0.176791	0.590909	0.0644447	0.0325053	0.140574
atpF	0.56068	0	0.178998	0.0927951	0.440621	0.385246	0.222576	0.111778	0.486671
atpH	0	0	0	0	0	0	0	0	0
atpI	0.0872678	0	0.0960425	0.0554116	0.060577	0.0807175	0.0657639	0.063645	0.0708146
ccsA	1.01451	0	1.70897	0.73983	0.880521	4.22222	0.948954	0.956103	0.931913
cemA	0.318411	0	0.29373	0.0760239	0.279424	0.544118	0.173875	0.12332	0.294378
clpP	0.35225	0	0.144512	0.142325	0.276403	0.616438	0.192211	0.144684	0.305495
matK	0.781259	0.565217	0.473476	0.483905	0.249393	0.483516	0.473696	0.482213	0.453396
ndhA	0.23374	0.16	0.291111	0.141765	0.231335	0.324561	0.191091	0.173819	0.232257
ndhB	0	0.333333	0.148335	0.0122103	0.0488889	0.333333	0.0399487	0.0440651	0.030137
ndhC	0.278129	0	0.159087	0.0374817	0	0	0.0753532	0.0622106	0.106679
ndhD	0.605634	0	1.94392	0.60099	1.01587	0.676056	0.870704	0.875816	0.858521
ndhE	0	0	0.274816	0.01552	0.0340814	0	0.0548087	0.068989	0.0210091
ndhF	0.481037	0.285714	0.281854	0.352256	0.202281	0.30102	0.328794	0.337014	0.309201
ndhG	0	0	0.897475	0.0641384	0.331614	1.23958	0.231555	0.24294	0.20442
ndhH	0.0792065	0	0.126204	0.0798027	0.100832	0.0952381	0.0900686	0.089033	0.0925371
ndhI	0.0843091	0	0.152789	0.142874	0.0804007	0.296703	0.126343	0.144988	0.0818998
ndhJ	0	0	0.215619	0.124625	0.305769	0	0.155753	0.142019	0.188487
ndhK	0.156942	0.131944	1.89781	0.123765	0.452778	0	0.445564	0.490144	0.339306
petA	0.0659601	0	0.247172	0.184712	0.148476	0.628788	0.174802	0.199125	0.116826
petB	0.0297234	0.15625	0.080111	0.0580698	0.251392	0.317829	0.0947388	0.0646872	0.166369
petD	0.544134	0.325444	0.0726425	0.307204	0.139318	0.161765	0.268774	0.257943	0.29459
petG	0	0	0.0361404	0	0	0	0.00526743	0.00747733	0
petL	0	0	0.100695	0	0.0906017	0	0.0311826	0.0208335	0.0558503
petN	0	0	0	0	0	0	0	0	0
psaA	0.063316	0	0.0369457	0.115437	0.110636	0.0526316	0.0964924	0.0981734	0.0924856
psaB	0.0834802	0	0.0679636	0.172505	0.0758638	0.15	0.12878	0.149755	0.0787852
psaC	0	0	0	0	0	0	0	0	0
psaI	0.0614496	0	0.0802201	0.00215297	0	0.590571	0.0222344	0.0216741	0.0235697
psaJ	0	0	0.0262816	0.0252882	0.0146776	0	0.0204284	0.0252031	0.00904786
psbA	0.113698	0	0.0213187	0.0848944	0.272826	0.308642	0.113694	0.0725388	0.21179
psbB	0.0350733	0	0.0452633	0.0871544	0.12218	0.155689	0.0814506	0.0783802	0.088769
psbC	0.0548645	0	0.0495898	0.0528862	0.0880427	0	0.0586068	0.0515963	0.0753168
psbD	0.0427249	0	0.0387981	0	0.0840466	0	0.0258102	0.00802718	0.0681971
psbE	0	0	0	0	0	0	0	0	0
psbF	0	0	0	0	0	0	0	0	0
psbH	0.0460829	0	0.0310558	0	0.174895	0	0.0416138	0.00642533	0.125488
psbI	0	0	0	0	0.0711536	0	0.0129632	0	0.0438618
psbJ	0	0	0	0	0.062845	0	0.0114495	0	0.0387401
psbK	0	0	0.184301	0.0411871	0.100678	0	0.0678816	0.0703233	0.0620615
psbL	0	0	0.11663	0.0568942	0.00615243	0	0.0494459	0.0685993	0.0037926
psbM	0	0	0	0	0	0	0	0	0
psbN	0	0	0.110419	0	0	0	0.0160934	0.0228452	0
psbT	0.0426439	0	0.0195557	0.0136555	0.00334362	0	0.0158123	0.0147192	0.0184177
psbZ	0	0	0.273339	0	0.172561	0	0.071277	0.0565529	0.106373
rbcL	0.284284	0.474576	0.269437	1.03473	0.783562	0.318627	0.787193	0.86906	0.592058
rpl14	0	0	0.481829	0.0103214	0.171315	0.236111	0.108076	0.109113	0.105605
rpl16	0.182548	0	0.263603	0.145578	0.247076	0	0.184284	0.168324	0.222326
rpl2	0.282799	0	0.0798808	0	0.363827	0	0.109985	0.0165271	0.332748
rpl20	0.713807	0	0.31056	0.0466747	0.258899	0	0.199048	0.100735	0.433384
rpl23	0	0	0	0	0	0	0	0	0
rpl32	0.4055	0.264798	0.0975918	0.0117678	0	0	0.0677431	0.0309111	0.155534
rpl33	0	0	0.432473	0	0.00712387	1.21267	0.06924	0.0964466	0.00439143
rpl36	0	0	0.0791795	0	0	0	0.0115403	0.016382	0
rpoA	0.52095	0.297872	0.297205	0.282198	0.179393	0.419689	0.293341	0.286183	0.310401
rpoB	0.334206	0	0.15869	0.221314	0.0907238	0.0536913	0.199618	0.206122	0.184114
rpoC1	0.338152	0.142857	0.156815	0.234915	0.207057	0.307087	0.230079	0.218642	0.25734
rpoC2	0.776112	0.240741	0.447064	0.444353	0.291877	0.298246	0.453161	0.442904	0.477611
rps11	0.0466308	0	0.19051	0.0192077	0.319066	0.666667	0.104457	0.0582601	0.21457
rps12	0	0	0.173684	0	0.00720721	0.327273	0.0279523	0.0378154	0.0044428
rps14	0.0804163	0	0.131285	0.00645258	0.216098	0.143813	0.0717558	0.0330324	0.164056
rps15	0.168067	0	0.410914	0.160974	0.263077	0.848315	0.218939	0.215711	0.226635
rps16	0.163157	0	0.821311	0	0.130968	0.246753	0.16306	0.171345	0.143314
rps18	0	0	0.247916	0	0.025543	0	0.040787	0.0512929	0.0157457
rps19	0.206164	0	0.124901	0.0212239	0.0300968	0.287805	0.0599094	0.0440844	0.0976292
rps2	0.305015	0	1.27007	0.0472938	0.427428	0	0.3236	0.299739	0.380475
rps3	0.507197	0	0.225505	0.217784	0.0758586	1.09722	0.228539	0.223184	0.241304
rps4	0.0550609	0	0.151693	0.0980427	0.273707	0	0.1322	0.108016	0.189843
rps7	0	0	0.0655187	0.0115664	0	0	0.0159178	0.022596	0
rps8	0.622619	0	0.380914	0.0201522	0.450129	0	0.219201	0.0945609	0.51629
ycf1	0.738562	0.632353	0.622286	0.943614	0.44802	0.655172	0.780817	0.873685	0.559461
ycf15	0	0	0	0	0	0	0	0	0
ycf2	1.24028	0	0.658936	0.566057	0.577304	0.794118	0.656705	0.583331	0.831596
ycf3	0.17479	0	0.0295096	0	0.0540094	0	0.033955	0.00610544	0.100336
ycf4	0.727535	0	0.199472	0.0598939	0.0566255	0	0.154841	0.0880838	0.313961
ycf68	0	0	0.0865823	0	0	0	0.0126193	0.0179136	0

## Sheet: Table S12c
Table S12c The Ka/Ks values of three genes with different functions among different tribes and different clades of Moraceae.
Moreae		Dorstenieae		Ficeae		Antiarideae		Artocarpeae		Chlorophoreae		Clade One		Clade Two
type	value	type	value	type	value	type	value	type	value	type	value	type	value	type	value
Self-replication	0	Self-replication	0	Self-replication	0	Self-replication	0	Self-replication	0	Self-replication	0	Self-replication	0	Self-replication	0
Self-replication	0	Self-replication	0	Self-replication	0	Self-replication	0.236111	Self-replication	0	Self-replication	0	Self-replication	0	Self-replication	0
Self-replication	0	Self-replication	0	Self-replication	0	Self-replication	0	Self-replication	0	Self-replication	0	Self-replication	0	Self-replication	0
Self-replication	0	Self-replication	0	Self-replication	0	Self-replication	0	Self-replication	0.326531	Self-replication	0	Self-replication	0	Self-replication	0
Self-replication	0	Self-replication	0	Self-replication	0	Self-replication	0	Self-replication	0.326531	Self-replication	0	Self-replication	0	Self-replication	0
Self-replication	0	Self-replication	0	Self-replication	0	Self-replication	0	Self-replication	0	Self-replication	0.264798	Self-replication	0	Self-replication	0
Self-replication	0	Self-replication	0	Self-replication	0	Self-replication	1.21267	Self-replication	0	Self-replication	0	Self-replication	0	Self-replication	0
Self-replication	0	Self-replication	0.167513	Self-replication	0	Self-replication	0	Self-replication	0	Self-replication	0	Self-replication	0.167513	Self-replication	0
Self-replication	1.90411	Self-replication	0	Self-replication	0	Self-replication	0.419689	Self-replication	0	Self-replication	0.297872	Self-replication	0	Self-replication	1.90411
Self-replication	0	Self-replication	0	Self-replication	0	Self-replication	0.0536913	Self-replication	0.326531	Self-replication	0	Self-replication	0	Self-replication	0
Self-replication	0	Self-replication	0	Self-replication	0	Self-replication	0.307087	Self-replication	0.326531	Self-replication	0.142857	Self-replication	0	Self-replication	0
Self-replication	0	Self-replication	0	Self-replication	0	Self-replication	0.298246	Self-replication	0	Self-replication	0.240741	Self-replication	0	Self-replication	0
Self-replication	0	Self-replication	0	Self-replication	0	Self-replication	0	Self-replication	0	Self-replication	0	Self-replication	0	Self-replication	0.326531
Self-replication	0	Self-replication	0	Self-replication	0	Self-replication	1.09722	Self-replication	0	Self-replication	0	Self-replication	0	Self-replication	0.326531
Self-replication	0	Self-replication	0.167513	Self-replication	0	Self-replication	0	Self-replication	0.326531	Self-replication	0	Self-replication	0.167513	Self-replication	0
Self-replication	0	Self-replication	0	Self-replication	0	Self-replication	0	Self-replication	0.326531	Self-replication	0	Self-replication	0	Self-replication	0
Self-replication	1.90411	Self-replication	0	Self-replication	0	Self-replication	0	Self-replication	0	Self-replication	0	Self-replication	0	Self-replication	0
Self-replication	0	Self-replication	0	Self-replication	0	Self-replication	0.666667	Self-replication	0	Self-replication	0	Self-replication	0	Self-replication	0
Self-replication	0	Self-replication	0	Self-replication	0	Self-replication	0.327273	Self-replication	0.326531	Self-replication	0	Self-replication	0	Self-replication	0.326531
Self-replication	0	Self-replication	0	Self-replication	0	Self-replication	0.143813	Self-replication	0.326531	Self-replication	0	Self-replication	0	Self-replication	0.326531
Self-replication	0	Self-replication	0.167513	Self-replication	0	Self-replication	0.848315	Self-replication	0	Self-replication	0	Self-replication	0.167513	Self-replication	0
Self-replication	0	Self-replication	0	Self-replication	0	Self-replication	0.246753	Self-replication	0	Self-replication	0	Self-replication	0	Self-replication	0
Self-replication	0	Self-replication	0	Self-replication	0	Self-replication	0	Self-replication	0	Self-replication	0	Self-replication	0	Self-replication	0
Self-replication	1.90411	Self-replication	0	Self-replication	0	Self-replication	0.287805	Self-replication	1.32653	Self-replication	0	Self-replication	0	Self-replication	0.326531
Self-replication	0	Self-replication	0.133603	Self-replication	0	Photosynthesis	0.323529	Self-replication	1.32653	Photosynthesis	0	Self-replication	0	Self-replication	0.326531
Self-replication	0	Self-replication	0.329949	Self-replication	0	Photosynthesis	0.0833333	Self-replication	1.32653	Photosynthesis	0.111111	Self-replication	0	Self-replication	0
Self-replication	0	Self-replication	0	Self-replication	0	Photosynthesis	0.590909	Self-replication	1.32653	Photosynthesis	0	Self-replication	0	Self-replication	0
Self-replication	0	Self-replication	0	Self-replication	0	Photosynthesis	0.385246	Self-replication	0	Photosynthesis	0	Self-replication	0	Self-replication	0.326531
Self-replication	0	Self-replication	0.133603	Self-replication	0	Photosynthesis	0	Self-replication	0	Photosynthesis	0	Self-replication	0	Self-replication	0.326531
Self-replication	1.90411	Self-replication	0.329949	Self-replication	0	Photosynthesis	0.0807175	Self-replication	0	Photosynthesis	0	Self-replication	0	Self-replication	0
Self-replication	0	Self-replication	0	Self-replication	0	Photosynthesis	0.324561	Self-replication	0	Photosynthesis	0.16	Self-replication	0	Self-replication	0
Self-replication	0	Self-replication	0.263158	Self-replication	0	Photosynthesis	0.333333	Self-replication	0	Photosynthesis	0.333333	Self-replication	0	Self-replication	0
Self-replication	0	Self-replication	0.494949	Self-replication	0	Photosynthesis	0	Self-replication	0	Photosynthesis	0	Self-replication	0	Self-replication	0
Self-replication	0	Self-replication	0.198381	Self-replication	0	Photosynthesis	0.676056	Self-replication	0	Photosynthesis	0	Self-replication	0	Self-replication	0
Self-replication	1.90411	Self-replication	0.416244	Self-replication	0	Photosynthesis	0	Self-replication	0	Photosynthesis	0	Self-replication	0	Self-replication	0
Self-replication	0	Self-replication	0.0733333	Self-replication	0	Photosynthesis	0.30102	Self-replication	0	Photosynthesis	0.285714	Self-replication	0	Self-replication	0
Self-replication	0	Self-replication	0	Self-replication	0	Photosynthesis	1.23958	Self-replication	0	Photosynthesis	0	Self-replication	0	Self-replication	0
Self-replication	0	Self-replication	0	Self-replication	0	Photosynthesis	0.0952381	Self-replication	0	Photosynthesis	0	Self-replication	0	Self-replication	0
Self-replication	1.90411	Self-replication	0	Self-replication	0	Photosynthesis	0.296703	Self-replication	0	Photosynthesis	0	Self-replication	0	Self-replication	1.90411
Self-replication	0	Self-replication	0.117241	Self-replication	0	Photosynthesis	0	Self-replication	0	Photosynthesis	0	Self-replication	0	Self-replication	0
Self-replication	0	Self-replication	0	Self-replication	0	Photosynthesis	0	Self-replication	0	Photosynthesis	0.131944	Self-replication	0	Self-replication	0
Self-replication	1.90411	Self-replication	0	Self-replication	0	Photosynthesis	0.628788	Self-replication	0	Photosynthesis	0	Self-replication	0	Self-replication	0
Self-replication	0	Self-replication	0	Self-replication	0	Photosynthesis	0.317829	Self-replication	0	Photosynthesis	0.15625	Self-replication	0	Self-replication	0
Self-replication	1.90411	Self-replication	1.64384	Self-replication	0	Photosynthesis	0.161765	Self-replication	0	Photosynthesis	0.325444	Self-replication	0	Self-replication	0
Self-replication	1.13934	Self-replication	0	Self-replication	0	Photosynthesis	0	Self-replication	0	Photosynthesis	0	Self-replication	0	Self-replication	0
Self-replication	0	Self-replication	0	Self-replication	0	Photosynthesis	0	Self-replication	0	Photosynthesis	0	Self-replication	0	Self-replication	1.90411
Self-replication	0	Self-replication	0.117241	Self-replication	0	Photosynthesis	0	Self-replication	0	Photosynthesis	0	Self-replication	0	Self-replication	0
Self-replication	0	Self-replication	0	Self-replication	0	Photosynthesis	0.0526316	Self-replication	0	Photosynthesis	0	Self-replication	0	Self-replication	0
Self-replication	0	Self-replication	0	Self-replication	0	Photosynthesis	0.15	Self-replication	0	Photosynthesis	0	Self-replication	0	Self-replication	0
Self-replication	0	Self-replication	0	Self-replication	0	Photosynthesis	0	Self-replication	0	Photosynthesis	0	Self-replication	0	Self-replication	0
Self-replication	0	Self-replication	1.64384	Self-replication	0	Photosynthesis	0.590571	Self-replication	0	Photosynthesis	0	Self-replication	0	Self-replication	0
Self-replication	0	Self-replication	0	Self-replication	0	Photosynthesis	0	Self-replication	0	Photosynthesis	0	Self-replication	0	Self-replication	1.90411
Self-replication	0.452703	Self-replication	0.117241	Self-replication	0	Photosynthesis	0.308642	Self-replication	0	Photosynthesis	0	Self-replication	0	Self-replication	0
Self-replication	1.14094	Self-replication	0	Self-replication	0	Photosynthesis	0.155689	Self-replication	0	Photosynthesis	0	Self-replication	0	Self-replication	0
Self-replication	0	Self-replication	0	Self-replication	0	Photosynthesis	0	Self-replication	0	Photosynthesis	0	Self-replication	0	Self-replication	0
Self-replication	0	Self-replication	0	Self-replication	0	Photosynthesis	0	Self-replication	0	Photosynthesis	0	Self-replication	0	Self-replication	0
Self-replication	0	Self-replication	2.11644	Self-replication	0	Photosynthesis	0	Self-replication	0	Photosynthesis	0	Self-replication	0	Self-replication	1.90411
Self-replication	0	Self-replication	0.117241	Self-replication	0	Photosynthesis	0	Self-replication	0.165	Photosynthesis	0	Self-replication	0	Self-replication	0
Self-replication	0	Self-replication	0	Self-replication	0	Photosynthesis	0	Self-replication	0.165	Photosynthesis	0	Self-replication	0	Self-replication	0
Self-replication	0	Self-replication	0	Self-replication	0	Photosynthesis	0	Self-replication	0.0814815	Photosynthesis	0	Self-replication	0	Self-replication	0
Self-replication	0.231293	Self-replication	0	Self-replication	0	Photosynthesis	0	Self-replication	0.218543	Photosynthesis	0	Self-replication	0	Self-replication	1.90411
Self-replication	0.918919	Self-replication	2.11644	Self-replication	0	Photosynthesis	0	Self-replication	0.217822	Photosynthesis	0	Self-replication	0	Self-replication	0
Self-replication	0	Self-replication	0.349315	Self-replication	0	Photosynthesis	0	Self-replication	0.217822	Photosynthesis	0	Self-replication	0	Self-replication	0
Self-replication	0	Self-replication	0.589655	Self-replication	0	Photosynthesis	0	Self-replication	0.165	Photosynthesis	0	Self-replication	0	Self-replication	1.90411
Self-replication	0	Self-replication	0.958333	Self-replication	0	Photosynthesis	0	Self-replication	0.165	Photosynthesis	0	Self-replication	0	Self-replication	0
Self-replication	0	Self-replication	0.612975	Self-replication	0	Photosynthesis	0	Self-replication	0.0814815	Photosynthesis	0	Self-replication	0	Self-replication	1.90411
Self-replication	0	Self-replication	0	Self-replication	0	Photosynthesis	0	Self-replication	0.218543	Photosynthesis	0	Self-replication	0	Self-replication	1.13934
Self-replication	0.231293	Self-replication	0	Self-replication	0	Other	0.865672	Self-replication	0.217822	Other	0.522388	Self-replication	0	Self-replication	0
Self-replication	0.918919	Self-replication	2.10204	Self-replication	0	Other	4.22222	Self-replication	0.217822	Other	0	Self-replication	0	Self-replication	1.32653
Self-replication	0	Self-replication	0	Self-replication	0	Other	0.544118	Self-replication	0	Other	0	Self-replication	0	Self-replication	1.32653
Self-replication	0	Self-replication	2.11644	Self-replication	0	Other	0.616438	Self-replication	0	Other	0	Self-replication	0	Self-replication	1.32653
Self-replication	0	Self-replication	2.62759	Self-replication	0	Other	0.483516	Self-replication	0.333333	Other	0.565217	Self-replication	0	Self-replication	1.32653
Self-replication	0	Self-replication	0	Self-replication	0	Other	0.318627	Self-replication	0.33	Other	0.474576	Self-replication	0	Self-replication	0
Self-replication	0.232877	Self-replication	0.163366	Self-replication	0	Other	0.655172	Self-replication	0.33	Other	0.632353	Self-replication	0	Self-replication	0
Self-replication	0.462585	Self-replication	0.108911	Self-replication	0	Other	0.794118	Self-replication	0	Other	0	Self-replication	0	Self-replication	0
Self-replication	0	Self-replication	0.243842	Self-replication	0	Other	0	Self-replication	0.333333	Other	0	Self-replication	0	Self-replication	0
Self-replication	0	Self-replication	0.374598	Self-replication	0	Other	0	Self-replication	0.33	Other	0	Self-replication	0	Self-replication	0
Self-replication	0	Self-replication	0.326733	Self-replication	0	Other	0	Self-replication	0.33	Other	0	Self-replication	0	Self-replication	0
Self-replication	0.232877	Self-replication	0.554817	Self-replication	0	Other	0	Self-replication	0.333333	Other	0	Self-replication	0	Self-replication	0
Self-replication	0.462585	Self-replication	0.268608	Self-replication	0			Self-replication	0.33			Self-replication	0	Self-replication	0
Self-replication	0	Self-replication	0.163366	Self-replication	0			Self-replication	0.33			Self-replication	0	Self-replication	0.452703
Self-replication	0	Self-replication	0.108911	Self-replication	0			Self-replication	0			Self-replication	0	Self-replication	1.14094
Self-replication	0.232877	Self-replication	0.243842	Self-replication	0			Self-replication	0			Self-replication	0	Self-replication	0
Self-replication	0.462585	Self-replication	0.374598	Self-replication	0			Self-replication	0			Self-replication	0	Self-replication	0
Self-replication	0	Self-replication	0.326733	Self-replication	0			Self-replication	0			Self-replication	0	Self-replication	0
Self-replication	0.232877	Self-replication	0.554817	Self-replication	0			Self-replication	0			Self-replication	0	Self-replication	0
Self-replication	0.462585	Self-replication	0.268608	Self-replication	0			Self-replication	0			Self-replication	0	Self-replication	0
Self-replication	0.232877	Self-replication	0.217105	Self-replication	0			Self-replication	0.639831			Self-replication	0	Self-replication	0
Self-replication	0.462585	Self-replication	0.32598	Self-replication	0			Self-replication	0.639831			Self-replication	0	Self-replication	0.231293
Self-replication	0.337793	Self-replication	0.31891	Self-replication	0			Self-replication	1.92373			Self-replication	0	Self-replication	0.918919
Self-replication	0.653465	Self-replication	0.259259	Self-replication	0			Self-replication	0.957806			Self-replication	0	Self-replication	0
Self-replication	0.653465	Self-replication	0.392157	Self-replication	0			Self-replication	0			Self-replication	0	Self-replication	0
Self-replication	0.490099	Self-replication	0.238379	Self-replication	0			Self-replication	0			Self-replication	0	Self-replication	0
Self-replication	0.490099	Self-replication	0.206774	Self-replication	0			Self-replication	0.478814			Self-replication	0	Self-replication	0
Self-replication	0.490099	Self-replication	0.445035	Self-replication	0			Self-replication	0.478814			Self-replication	0	Self-replication	0
Self-replication	0.490099	Self-replication	0.173913	Self-replication	0			Self-replication	1.60169			Self-replication	0	Self-replication	0.231293
Self-replication	0.99	Self-replication	0.277526	Self-replication	0			Self-replication	0.797468			Self-replication	0	Self-replication	0.918919
Self-replication	0.542484	Self-replication	0.237419	Self-replication	0			Self-replication	0			Self-replication	0	Self-replication	0
Self-replication	0.4375	Self-replication	0.239234	Self-replication	0			Self-replication	0.478814			Self-replication	0	Self-replication	0
Self-replication	0	Self-replication	0	Self-replication	0			Self-replication	0.478814			Self-replication	0	Self-replication	0
Self-replication	0.163366	Self-replication	0.185495	Self-replication	0			Self-replication	1.60169			Self-replication	0	Self-replication	0
Self-replication	0.163366	Self-replication	0.126306	Self-replication	0			Self-replication	0.797468			Self-replication	0	Self-replication	0.232877
Self-replication	0.163366	Self-replication	0.211193	Self-replication	0			Self-replication	0.478814			Self-replication	0	Self-replication	0.462585
Self-replication	0.163366	Self-replication	0.285866	Self-replication	0			Self-replication	0.478814			Self-replication	0	Self-replication	0
Self-replication	0.33	Self-replication	0.239234	Self-replication	0			Self-replication	1.60169			Self-replication	0	Self-replication	0
Self-replication	0.322476	Self-replication	0.671717	Self-replication	0			Self-replication	0.797468			Self-replication	0	Self-replication	0
Self-replication	0.217105	Self-replication	0.141489	Self-replication	0			Self-replication	0			Self-replication	0	Self-replication	0.232877
Self-replication	0.163366	Self-replication	0.214973	Self-replication	0			Self-replication	1.92373			Self-replication	0	Self-replication	0.462585
Self-replication	0.163366	Self-replication	0.313559	Self-replication	0			Self-replication	0.953782			Self-replication	0	Self-replication	0
Self-replication	0.163366	Self-replication	0.155462	Self-replication	0			Self-replication	1.92373			Self-replication	0	Self-replication	0
Self-replication	0.163366	Self-replication	0.315126	Self-replication	0			Self-replication	0.953782			Self-replication	0	Self-replication	0.232877
Self-replication	0.33	Self-replication	0.47479	Self-replication	0			Self-replication	0			Self-replication	0	Self-replication	0.462585
Self-replication	0.322476	Self-replication	0.208333	Self-replication	0			Self-replication	0			Self-replication	0	Self-replication	0
Self-replication	0.217105	Self-replication	0.15528	Self-replication	0			Self-replication	0			Self-replication	0	Self-replication	0.232877
Self-replication	0	Self-replication	0.439586	Self-replication	0			Self-replication	0			Self-replication	0	Self-replication	0.462585
Self-replication	0	Self-replication	0.231846	Self-replication	0			Self-replication	0			Self-replication	0	Self-replication	0.232877
Self-replication	0	Self-replication	0	Self-replication	0			Self-replication	0			Self-replication	0	Self-replication	0.462585
Self-replication	0	Self-replication	0.313559	Self-replication	0			Self-replication	0			Self-replication	0	Self-replication	0.337793
Self-replication	0.215686	Self-replication	0.635593	Self-replication	0			Self-replication	0			Self-replication	0	Self-replication	0
Self-replication	0.33	Self-replication	0.155462	Self-replication	0			Self-replication	0			Self-replication	0	Self-replication	0
Self-replication	0	Self-replication	0.103064	Self-replication	0			Self-replication	0			Self-replication	0	Self-replication	0
Self-replication	0	Self-replication	0.46477	Self-replication	0			Self-replication	0			Self-replication	0	Self-replication	0
Self-replication	0	Self-replication	0.224429	Self-replication	0			Self-replication	0			Self-replication	0	Self-replication	0
Self-replication	0.215686	Self-replication	0	Self-replication	0			Self-replication	0			Self-replication	0	Self-replication	0
Self-replication	0.33	Self-replication	0	Self-replication	0			Self-replication	0			Self-replication	0	Self-replication	0
Self-replication	0	Self-replication	0.313559	Self-replication	0			Self-replication	0			Self-replication	0	Self-replication	0
Self-replication	0	Self-replication	0.156118	Self-replication	0			Self-replication	0			Self-replication	0	Self-replication	0
Self-replication	0.215686	Self-replication	0.562295	Self-replication	0			Self-replication	0			Self-replication	0	Self-replication	0
Self-replication	0.33	Self-replication	0.197725	Self-replication	0			Self-replication	0			Self-replication	0	Self-replication	0
Self-replication	0	Self-replication	0	Self-replication	0			Self-replication	0			Self-replication	0	Self-replication	0
Self-replication	0.215686	Self-replication	0.635593	Self-replication	0			Self-replication	0			Self-replication	0	Self-replication	0
Self-replication	0.33	Self-replication	0.316456	Self-replication	0			Self-replication	0			Self-replication	0	Self-replication	0
Self-replication	0.326733	Self-replication	0.62623	Self-replication	0			Self-replication	0			Self-replication	0	Self-replication	0
Self-replication	0.164179	Self-replication	0.231846	Self-replication	0			Self-replication	0			Self-replication	0	Self-replication	0
Self-replication	0.161369	Self-replication	0.949153	Self-replication	0			Self-replication	0			Self-replication	0	Self-replication	0
Self-replication	0	Self-replication	0.47479	Self-replication	0			Self-replication	0			Self-replication	0	Self-replication	0
Self-replication	0	Self-replication	0.689034	Self-replication	0			Self-replication	0			Self-replication	0	Self-replication	0
Self-replication	0	Self-replication	0.176012	Self-replication	0			Self-replication	0			Self-replication	0	Self-replication	0
Self-replication	0	Self-replication	0	Self-replication	0			Self-replication	0			Self-replication	0	Self-replication	0
Self-replication	0	Self-replication	0.516915	Self-replication	0			Self-replication	0			Self-replication	0	Self-replication	0
Self-replication	0	Self-replication	0.206708	Self-replication	0			Self-replication	0			Self-replication	0	Self-replication	0
Self-replication	0.313808	Self-replication	0.440092	Self-replication	0			Self-replication	0			Self-replication	0	Self-replication	0
Self-replication	0.630252	Self-replication	0.186488	Self-replication	0			Self-replication	0			Self-replication	0	Self-replication	0
Self-replication	0.630252	Self-replication	0.310289	Self-replication	0			Self-replication	0			Self-replication	0	Self-replication	0
Self-replication	0	Self-replication	0	Self-replication	0			Self-replication	0			Self-replication	0	Self-replication	0
Self-replication	0	Self-replication	0	Self-replication	0			Self-replication	1.07121			Self-replication	0	Self-replication	0
Self-replication	0	Self-replication	0	Self-replication	0			Self-replication	1.07121			Self-replication	0	Self-replication	0.653465
Self-replication	0	Self-replication	0	Self-replication	0			Self-replication	0			Self-replication	0	Self-replication	0.653465
Self-replication	0	Self-replication	0	Self-replication	0			Self-replication	0			Self-replication	0	Self-replication	0.490099
Self-replication	0	Self-replication	0	Self-replication	0			Self-replication	0			Self-replication	0	Self-replication	0.490099
Self-replication	0.630252	Self-replication	0	Self-replication	0			Self-replication	0			Self-replication	0	Self-replication	0.490099
Self-replication	0.630252	Self-replication	0	Self-replication	0			Self-replication	1.07121			Self-replication	0	Self-replication	0.490099
Self-replication	0	Self-replication	0	Self-replication	0			Self-replication	1.07121			Self-replication	0	Self-replication	0.99
Self-replication	0	Self-replication	0	Self-replication	0			Self-replication	0			Self-replication	0	Self-replication	0.542484
Self-replication	0	Self-replication	0	Self-replication	0			Self-replication	0			Self-replication	0	Self-replication	0.4375
Self-replication	0	Self-replication	0	Self-replication	0			Self-replication	0			Self-replication	0	Self-replication	0
Self-replication	0	Self-replication	0	Self-replication	0			Self-replication	0.814465			Self-replication	0	Self-replication	0.165
Self-replication	0.630252	Self-replication	0	Self-replication	0			Self-replication	0.814465			Self-replication	0	Self-replication	0.165
Self-replication	0.630252	Self-replication	0	Self-replication	0			Self-replication	0			Self-replication	0	Self-replication	0.0814815
Self-replication	0	Self-replication	0	Self-replication	0			Self-replication	0			Self-replication	0	Self-replication	0.218543
Self-replication	0	Self-replication	0	Self-replication	0			Self-replication	0.814465			Self-replication	0	Self-replication	0.217822
Self-replication	0	Self-replication	0	Self-replication	0			Self-replication	0.814465			Self-replication	0	Self-replication	0.217822
Self-replication	0	Self-replication	0	Self-replication	0			Self-replication	0			Self-replication	0.133603	Self-replication	0.165
Self-replication	0.630252	Self-replication	0	Self-replication	0			Self-replication	0.814465			Self-replication	0.329949	Self-replication	0.165
Self-replication	0.630252	Self-replication	0	Self-replication	0			Self-replication	0.814465			Self-replication	0	Self-replication	0.0814815
Self-replication	0	Self-replication	0	Self-replication	0			Self-replication	1.09119			Self-replication	0	Self-replication	0.218543
Self-replication	0	Self-replication	0	Self-replication	0			Self-replication	1.09119			Self-replication	0.133603	Self-replication	0.217822
Self-replication	0	Self-replication	0	Self-replication	0			Self-replication	0			Self-replication	0.329949	Self-replication	0.217822
Self-replication	0.630252	Self-replication	0	Self-replication	0			Self-replication	0			Self-replication	0	Self-replication	0
Self-replication	0.630252	Self-replication	0	Self-replication	0			Self-replication	0			Self-replication	0.263158	Self-replication	0
Self-replication	0	Self-replication	0	Self-replication	0			Self-replication	0			Self-replication	0.494949	Self-replication	0.333333
Self-replication	0.630252	Self-replication	0	Self-replication	0			Self-replication	0			Self-replication	0.198381	Self-replication	0.33
Self-replication	0.313808	Self-replication	0	Self-replication	0			Self-replication	0			Self-replication	0.416244	Self-replication	0.33
Self-replication	0.3125	Self-replication	0	Self-replication	0			Self-replication	0			Self-replication	0.0733333	Self-replication	0
Self-replication	0.630252	Self-replication	0	Self-replication	0			Self-replication	0			Self-replication	0	Self-replication	0.333333
Self-replication	0.313808	Self-replication	0	Self-replication	0			Self-replication	0			Self-replication	0	Self-replication	0.33
Self-replication	0.3125	Self-replication	0	Self-replication	0			Self-replication	0			Self-replication	0	Self-replication	0.33
Self-replication	1.2605	Self-replication	0	Self-replication	0			Self-replication	0			Self-replication	0.117241	Self-replication	0.333333
Self-replication	1.2605	Self-replication	0	Self-replication	0			Self-replication	0			Self-replication	0	Self-replication	0.33
Self-replication	0	Self-replication	0	Self-replication	0			Self-replication	0			Self-replication	0	Self-replication	0.33
Self-replication	0	Self-replication	0	Self-replication	0			Self-replication	0			Self-replication	0	Self-replication	0
Self-replication	0	Self-replication	0	Self-replication	0			Self-replication	0			Self-replication	1.64384	Self-replication	0
Self-replication	0	Self-replication	0	Self-replication	0			Self-replication	0			Self-replication	0	Self-replication	0
Self-replication	0	Self-replication	0	Self-replication	0			Self-replication	0			Self-replication	0	Self-replication	0
Self-replication	0	Self-replication	0	Self-replication	0			Self-replication	0			Self-replication	0.117241	Self-replication	0.163366
Self-replication	0	Self-replication	0.130168	Self-replication	0			Self-replication	0			Self-replication	0	Self-replication	0.163366
Self-replication	0	Self-replication	0.393293	Self-replication	0			Self-replication	0			Self-replication	0	Self-replication	0.163366
Self-replication	0	Self-replication	0.0849151	Self-replication	0			Self-replication	0			Self-replication	0	Self-replication	0.163366
Self-replication	0	Self-replication	0	Self-replication	0			Self-replication	0			Self-replication	1.64384	Self-replication	0.33
Self-replication	0	Self-replication	0	Self-replication	0			Self-replication	0			Self-replication	0	Self-replication	0.322476
Self-replication	0	Self-replication	0	Self-replication	0			Self-replication	0			Self-replication	0.117241	Self-replication	0.217105
Self-replication	0	Self-replication	0	Self-replication	0			Self-replication	0			Self-replication	0	Self-replication	0.163366
Self-replication	0	Self-replication	0.130168	Self-replication	0			Self-replication	0			Self-replication	0	Self-replication	0.163366
Self-replication	0	Self-replication	0.393293	Self-replication	0			Self-replication	0			Self-replication	0	Self-replication	0.163366
Self-replication	0	Self-replication	0.0849151	Self-replication	0			Self-replication	0			Self-replication	2.11644	Self-replication	0.163366
Self-replication	0	Self-replication	0	Self-replication	0			Self-replication	0			Self-replication	0.117241	Self-replication	0.33
Self-replication	0	Self-replication	0	Self-replication	0			Self-replication	0			Self-replication	0	Self-replication	0.322476
Self-replication	0	Self-replication	0	Self-replication	0			Self-replication	0			Self-replication	0	Self-replication	0.217105
Self-replication	0	Self-replication	0.0849151	Self-replication	0			Self-replication	0			Self-replication	0	Self-replication	0
Self-replication	0	Self-replication	0.256207	Self-replication	0			Self-replication	0			Self-replication	2.11644	Self-replication	0
Self-replication	0	Self-replication	0.06218	Self-replication	0			Self-replication	0			Self-replication	0.349315	Self-replication	0
Self-replication	0	Self-replication	0	Self-replication	0			Self-replication	0			Self-replication	0.589655	Self-replication	0
Self-replication	0	Self-replication	0	Self-replication	0			Self-replication	0			Self-replication	0.958333	Self-replication	0.215686
Self-replication	0	Self-replication	0.0849151	Self-replication	0			Self-replication	0			Self-replication	0.612975	Self-replication	0.33
Self-replication	0	Self-replication	0.256207	Self-replication	0			Self-replication	0			Self-replication	0	Self-replication	0
Self-replication	0	Self-replication	0.0849151	Self-replication	0			Self-replication	0			Self-replication	0	Self-replication	0
Self-replication	0	Self-replication	0	Self-replication	0			Self-replication	0			Self-replication	2.10204	Self-replication	0
Self-replication	0	Self-replication	0.0849151	Self-replication	0			Self-replication	0			Self-replication	0	Self-replication	0.215686
Self-replication	0	Self-replication	0.256207	Self-replication	0			Self-replication	0			Self-replication	2.11644	Self-replication	0.33
Self-replication	0	Self-replication	0.0849151	Self-replication	0			Self-replication	0			Self-replication	0.236111	Self-replication	0
Self-replication	0	Self-replication	0.0849151	Self-replication	0			Self-replication	0			Self-replication	0	Self-replication	0
Self-replication	0	Self-replication	0.256207	Self-replication	0			Self-replication	0			Self-replication	0	Self-replication	0.215686
Self-replication	0	Self-replication	0.0849151	Self-replication	0			Self-replication	0			Self-replication	0	Self-replication	0.33
Self-replication	0	Self-replication	0.250181	Self-replication	0			Self-replication	0			Self-replication	0	Self-replication	0
Self-replication	0	Self-replication	0.169811	Self-replication	0			Self-replication	0			Self-replication	0	Self-replication	0.215686
Self-replication	0	Self-replication	0.195149	Self-replication	0			Self-replication	0			Self-replication	0	Self-replication	0.33
Self-replication	0	Self-replication	0	Self-replication	0			Self-replication	0			Self-replication	0	Self-replication	0.326733
Self-replication	0	Self-replication	0.305239	Self-replication	0			Self-replication	0			Self-replication	0	Self-replication	0.164179
Self-replication	0	Self-replication	0.62212	Self-replication	0			Self-replication	0			Self-replication	0	Self-replication	0.161369
Self-replication	0	Self-replication	0.62212	Self-replication	0			Self-replication	0			Self-replication	0	Self-replication	0
Self-replication	0	Self-replication	0.62212	Self-replication	0			Self-replication	0			Self-replication	0	Self-replication	0
Self-replication	0	Self-replication	0.785219	Self-replication	0			Self-replication	0			Self-replication	0	Self-replication	0
Self-replication	0	Self-replication	0.300898	Self-replication	0			Self-replication	0			Self-replication	0	Self-replication	0
Self-replication	0	Self-replication	0.447253	Self-replication	0			Self-replication	0			Self-replication	0	Self-replication	0
Self-replication	0	Self-replication	0	Self-replication	0			Self-replication	0			Self-replication	0	Self-replication	0
Self-replication	0	Self-replication	0.310905	Self-replication	0			Self-replication	0.5625			Self-replication	0	Self-replication	0.313808
Self-replication	0	Self-replication	0.310905	Self-replication	0			Self-replication	0.5625			Self-replication	0	Self-replication	0.630252
Self-replication	0	Self-replication	0.310905	Self-replication	0			Self-replication	1.41667			Self-replication	0	Self-replication	0.630252
Self-replication	0	Self-replication	0.473193	Self-replication	0			Self-replication	1.41667			Self-replication	0	Self-replication	0
Self-replication	0	Self-replication	0.101056	Self-replication	0			Self-replication	0.756944			Self-replication	0	Self-replication	0
Self-replication	0	Self-replication	0.451827	Self-replication	0			Self-replication	1.41667			Self-replication	0	Self-replication	0
Self-replication	0	Self-replication	0.311628	Self-replication	0			Self-replication	0.568421			Self-replication	0	Self-replication	0
Self-replication	0	Self-replication	0.311628	Self-replication	0			Self-replication	0.568421			Self-replication	0	Self-replication	0
Self-replication	0	Self-replication	0.311628	Self-replication	0			Self-replication	1.41667			Self-replication	0	Self-replication	0
Self-replication	0	Self-replication	0.473193	Self-replication	0			Self-replication	1.41667			Self-replication	0	Self-replication	0.630252
Self-replication	0	Self-replication	0.101208	Self-replication	0			Self-replication	0.756944			Self-replication	0	Self-replication	0.630252
Self-replication	0	Self-replication	0.452328	Self-replication	0			Self-replication	1.41667			Self-replication	0	Self-replication	0
Self-replication	0	Self-replication	0.44403	Self-replication	0			Self-replication	0			Self-replication	0	Self-replication	0
Self-replication	0	Self-replication	0.44403	Self-replication	0			Self-replication	0.0972222			Self-replication	0	Self-replication	0
Self-replication	0	Self-replication	0.574906	Self-replication	0			Self-replication	0.0972222			Self-replication	0	Self-replication	0
Self-replication	0	Self-replication	0.308397	Self-replication	0			Self-replication	0.22314			Self-replication	0	Self-replication	0
Self-replication	0	Self-replication	0.618834	Self-replication	0			Self-replication	0.0972222			Self-replication	0	Self-replication	0.630252
Self-replication	0	Self-replication	0	Self-replication	0			Self-replication	0.0972222			Self-replication	0	Self-replication	0.630252
Self-replication	0	Self-replication	0	Self-replication	0			Self-replication	0.0972222			Self-replication	0	Self-replication	0
Self-replication	0	Self-replication	0.95283	Self-replication	0			Self-replication	0.22314			Self-replication	0	Self-replication	0
Self-replication	0	Self-replication	0.618834	Self-replication	0			Self-replication	0.0972222			Self-replication	0	Self-replication	0
Self-replication	0	Self-replication	0	Self-replication	0			Self-replication	0			Self-replication	0	Self-replication	0
Self-replication	0	Self-replication	0.95283	Self-replication	0			Self-replication	0.427083			Self-replication	0	Self-replication	0.630252
Self-replication	0	Self-replication	0.618834	Self-replication	0			Self-replication	0			Self-replication	0	Self-replication	0.630252
Self-replication	0	Self-replication	1.2891	Self-replication	0			Self-replication	0.427083			Self-replication	0	Self-replication	0
Self-replication	0	Self-replication	0.702703	Self-replication	0			Self-replication	0			Self-replication	0	Self-replication	0
Self-replication	0	Self-replication	0.418341	Self-replication	0			Self-replication	0.427083			Self-replication	0	Self-replication	0
Self-replication	0	Self-replication	0	Self-replication	0			Self-replication	0.307692			Self-replication	0	Self-replication	0.630252
Self-replication	0	Self-replication	0	Self-replication	0			Self-replication	0.654321			Self-replication	0	Self-replication	0.630252
Self-replication	0	Self-replication	0	Self-replication	0			Self-replication	0.654321			Self-replication	0	Self-replication	0
Self-replication	0	Self-replication	0	Self-replication	0			Self-replication	0.323864			Self-replication	0	Self-replication	0.630252
Self-replication	0	Self-replication	0	Self-replication	0			Self-replication	0.323864			Self-replication	0	Self-replication	0.313808
Self-replication	0	Self-replication	0	Self-replication	0			Self-replication	0.451852			Self-replication	0	Self-replication	0.3125
Self-replication	0	Self-replication	0	Self-replication	0			Self-replication	0.318627			Self-replication	0	Self-replication	0.630252
Self-replication	0	Self-replication	0.287154	Self-replication	0			Self-replication	0.731343			Self-replication	0	Self-replication	0.313808
Self-replication	0	Self-replication	0	Self-replication	0			Self-replication	0.731343			Self-replication	0	Self-replication	0.3125
Self-replication	0	Self-replication	0	Self-replication	0			Self-replication	0.32716			Self-replication	0	Self-replication	1.2605
Self-replication	0	Self-replication	0	Self-replication	0			Self-replication	0.32716			Self-replication	0	Self-replication	1.2605
Self-replication	0	Self-replication	0	Self-replication	0			Self-replication	0.471074			Self-replication	0	Self-replication	0
Self-replication	0	Self-replication	0	Self-replication	0			Self-replication	0.321053			Self-replication	0	Self-replication	0
Self-replication	0	Self-replication	0	Self-replication	0			Self-replication	0			Self-replication	0	Self-replication	0
Self-replication	0	Self-replication	0.287154	Self-replication	0			Self-replication	0.212766			Self-replication	0	Self-replication	0.639831
Self-replication	0	Self-replication	0	Self-replication	0.236111			Self-replication	0.212766			Self-replication	0	Self-replication	0.639831
Self-replication	0	Self-replication	0	Self-replication	0			Self-replication	0.444444			Self-replication	0	Self-replication	1.92373
Self-replication	0	Self-replication	0.294872	Self-replication	0.468966			Self-replication	0.239669			Self-replication	0	Self-replication	0.957806
Self-replication	0	Self-replication	0	Self-replication	0			Self-replication	0.212766			Self-replication	0	Self-replication	0
Self-replication	0	Self-replication	0	Self-replication	0.69863			Self-replication	0.212766			Self-replication	0	Self-replication	0
Self-replication	0	Self-replication	0.139535	Self-replication	0			Self-replication	0.444444			Self-replication	0	Self-replication	0.478814
Self-replication	0	Self-replication	0	Self-replication	0			Self-replication	0.239669			Self-replication	0	Self-replication	0.478814
Self-replication	0	Self-replication	0.294872	Self-replication	0			Self-replication	0			Self-replication	0	Self-replication	1.60169
Self-replication	0	Self-replication	0	Self-replication	0			Self-replication	0.3			Self-replication	0	Self-replication	0.797468
Self-replication	0	Self-replication	0	Self-replication	0			Self-replication	0.148148			Self-replication	0	Self-replication	0
Self-replication	0	Self-replication	0.139535	Self-replication	0			Self-replication	0.3			Self-replication	0	Self-replication	0.478814
Self-replication	0.320574	Self-replication	0.294872	Self-replication	0			Self-replication	0.148148			Self-replication	0	Self-replication	0.478814
Self-replication	0	Self-replication	0	Self-replication	0			Self-replication	0.298507			Self-replication	0	Self-replication	1.60169
Self-replication	0	Self-replication	0	Self-replication	0			Self-replication	0			Self-replication	0	Self-replication	0.797468
Self-replication	0	Self-replication	0.139535	Self-replication	0			Self-replication	1.2381			Self-replication	0	Self-replication	0.478814
Self-replication	0	Self-replication	0.0930421	Self-replication	0			Self-replication	0.452381			Self-replication	0	Self-replication	0.478814
Self-replication	0	Self-replication	0.14411	Self-replication	0.333333			Self-replication	0.452381			Self-replication	0	Self-replication	1.60169
Self-replication	0	Self-replication	0.579345	Self-replication	0.333333			Self-replication	0.452381			Self-replication	0	Self-replication	0.797468
Self-replication	0	Self-replication	0	Self-replication	0.110368			Self-replication	0.412698			Self-replication	0	Self-replication	0
Self-replication	0	Self-replication	0.0657439	Self-replication	0.164589			Self-replication	0.412698			Self-replication	0	Self-replication	0
Self-replication	0	Self-replication	0.0906921	Self-replication	0			Self-replication	0.619048			Self-replication	0	Self-replication	1.92373
Self-replication	0	Self-replication	0.708333	Self-replication	0			Self-replication	0.301587			Self-replication	0	Self-replication	0.953782
Self-replication	0	Self-replication	0.30984	Self-replication	0			Self-replication	0.301587			Self-replication	0	Self-replication	1.92373
Self-replication	0	Self-replication	0.289801	Self-replication	0			Self-replication	0.301587			Self-replication	0	Self-replication	0.953782
Self-replication	0	Self-replication	0.381762	Self-replication	0			Self-replication	0.309524			Self-replication	0	Self-replication	0
Self-replication	0	Self-replication	0.433107	Self-replication	0			Self-replication	0.309524			Self-replication	0	Self-replication	0
Self-replication	0	Self-replication	0.338485	Self-replication	0			Self-replication	0.285714			Self-replication	0	Self-replication	0
Self-replication	0	Self-replication	0.306394	Self-replication	0			Self-replication	0.285714			Self-replication	0	Self-replication	0
Self-replication	0	Self-replication	0.24817	Self-replication	0			Self-replication	0.285714			Self-replication	0	Self-replication	0
Self-replication	0	Self-replication	0.356375	Self-replication	0			Self-replication	0.619048			Self-replication	0	Self-replication	0
Self-replication	0	Self-replication	0.329545	Self-replication	0			Self-replication	0.619048			Self-replication	0	Self-replication	0
Self-replication	0	Self-replication	0.449726	Self-replication	0.333333			Self-replication	0			Self-replication	0	Self-replication	0
Self-replication	0	Self-replication	0.484772	Self-replication	0.333333			Self-replication	0			Self-replication	0	Self-replication	0
Self-replication	0	Self-replication	0.399635	Self-replication	0.110368			Self-replication	0.301587			Self-replication	0	Self-replication	0
Self-replication	0	Self-replication	0.336914	Self-replication	0.164589			Self-replication	0.301587			Self-replication	0	Self-replication	0
Self-replication	0	Self-replication	0.268217	Self-replication	0			Self-replication	0			Self-replication	0	Self-replication	0
Self-replication	0	Self-replication	0	Self-replication	0			Self-replication	0.301587			Self-replication	0	Self-replication	0
Self-replication	0	Self-replication	0.323129	Self-replication	0			Self-replication	0.301587			Self-replication	0	Self-replication	0
Self-replication	0	Self-replication	0.276163	Self-replication	0			Self-replication	0.301587			Self-replication	0	Self-replication	0
Self-replication	0	Self-replication	0.192908	Self-replication	0			Self-replication	0.301587			Self-replication	0	Self-replication	0
Self-replication	0	Self-replication	0.253356	Self-replication	0			Self-replication	0			Self-replication	0	Self-replication	0
Self-replication	0	Self-replication	0.205694	Self-replication	0			Self-replication	0.590909			Self-replication	0	Self-replication	0
Self-replication	0	Self-replication	0.276163	Self-replication	0			Self-replication	1.34884			Self-replication	0	Self-replication	0
Self-replication	0	Self-replication	0.241117	Self-replication	0			Self-replication	1.34884			Self-replication	0	Self-replication	0
Self-replication	0	Self-replication	0.17942	Self-replication	0			Self-replication	1.1413			Self-replication	0	Self-replication	0
Self-replication	0	Self-replication	0.241987	Self-replication	0.333333			Self-replication	0.896			Self-replication	0	Self-replication	0
Self-replication	0	Self-replication	0.197539	Self-replication	0.333333			Self-replication	1.03509			Self-replication	0	Self-replication	0
Self-replication	0	Self-replication	0.446721	Self-replication	0.110368			Self-replication	1.03509			Self-replication	0	Self-replication	0
Self-replication	0	Self-replication	0.25	Self-replication	0.164589			Self-replication	1			Self-replication	0	Self-replication	0
Self-replication	0	Self-replication	0.278414	Self-replication	0			Self-replication	1			Self-replication	0	Self-replication	0
Self-replication	0	Self-replication	0.245344	Self-replication	0			Self-replication	0.982456			Self-replication	0	Self-replication	0
Self-replication	0	Self-replication	0.213483	Self-replication	0			Self-replication	0.867647			Self-replication	0	Self-replication	0
Self-replication	0	Self-replication	0.254883	Self-replication	0			Self-replication	0.919118			Self-replication	0	Self-replication	0
Self-replication	0	Self-replication	0.209677	Self-replication	0			Self-replication	0.919118			Self-replication	0	Self-replication	0
Self-replication	0	Self-replication	0.31102	Self-replication	0			Self-replication	0			Self-replication	0	Self-replication	0
Self-replication	0	Self-replication	0.223684	Self-replication	0.333333			Self-replication	0.717391			Self-replication	0	Self-replication	0
Self-replication	0	Self-replication	0.2376	Self-replication	0.333333			Self-replication	0.608			Self-replication	0	Self-replication	0
Self-replication	0	Self-replication	0.118519	Self-replication	0.333333			Self-replication	0.719298			Self-replication	0	Self-replication	0
Self-replication	0	Self-replication	0.0963455	Self-replication	0.165829			Self-replication	0.719298			Self-replication	0	Self-replication	0
Self-replication	0	Self-replication	0.134694	Self-replication	0.165			Self-replication	0.717391			Self-replication	0	Self-replication	0
Self-replication	0	Self-replication	0.127413	Self-replication	0.0822943			Self-replication	0.608			Self-replication	0	Self-replication	0
Self-replication	0	Self-replication	0.170732	Self-replication	0.130952			Self-replication	0.719298			Self-replication	0	Self-replication	0
Self-replication	0	Self-replication	0.123333	Self-replication	0			Self-replication	0.719298			Self-replication	0	Self-replication	0
Self-replication	0	Self-replication	0.136872	Self-replication	0			Self-replication	0.597938			Self-replication	0	Self-replication	0
Self-replication	0	Self-replication	0.164653	Self-replication	0			Self-replication	0.666667			Self-replication	0	Self-replication	0
Self-replication	0	Self-replication	0.106227	Self-replication	0			Self-replication	0.666667			Self-replication	0	Self-replication	0
Self-replication	0	Self-replication	0.134694	Self-replication	0			Self-replication	0.59375			Self-replication	0	Self-replication	0
Self-replication	0	Self-replication	0.127413	Self-replication	0.333333			Self-replication	0.59375			Self-replication	0	Self-replication	0
Self-replication	0	Self-replication	0.189189	Self-replication	0.333333			Self-replication	0			Self-replication	0	Self-replication	0
Self-replication	0	Self-replication	0.135531	Self-replication	0.333333			Self-replication	0			Self-replication	0	Self-replication	0
Self-replication	0	Self-replication	0.139601	Self-replication	0.165829			Self-replication	0.268293			Self-replication	0	Self-replication	0
Self-replication	0	Self-replication	0.164404	Self-replication	0.165			Self-replication	0.268293			Self-replication	0	Self-replication	0
Self-replication	0	Self-replication	0.149502	Self-replication	0.0822943			Self-replication	1.08955			Self-replication	0	Self-replication	0
Self-replication	0	Self-replication	0.142857	Self-replication	0.130952			Self-replication	0.264706			Self-replication	0	Self-replication	0
Self-replication	0	Self-replication	0.193651	Self-replication	0			Self-replication	0.264706			Self-replication	0.236111	Self-replication	0
Self-replication	0	Self-replication	0.148936	Self-replication	0			Self-replication	0.537313			Self-replication	0	Self-replication	0
Self-replication	0	Self-replication	0.151639	Self-replication	0			Self-replication	0.2			Self-replication	0.468966	Self-replication	0
Self-replication	0	Self-replication	0.178466	Self-replication	0			Self-replication	0.2			Self-replication	0	Self-replication	0
Self-replication	0	Self-replication	0	Self-replication	0.333333			Self-replication	0.536765			Self-replication	0.69863	Self-replication	0
Self-replication	0	Self-replication	0.270492	Self-replication	0.333333			Self-replication	0.17561			Self-replication	2.62759	Self-replication	0
Self-replication	0	Self-replication	0.194737	Self-replication	0.333333			Self-replication	0.17561			Self-replication	0	Self-replication	0
Self-replication	0	Self-replication	0.160167	Self-replication	0.165829			Self-replication	0.264706			Self-replication	0	Self-replication	0
Self-replication	0	Self-replication	0.172891	Self-replication	0.165			Self-replication	0			Self-replication	0	Self-replication	0
Self-replication	0	Self-replication	0.242647	Self-replication	0.166667			Self-replication	0.669118			Self-replication	0	Self-replication	0
Self-replication	0	Self-replication	0.181373	Self-replication	0.220736			Self-replication	0.268293			Self-replication	0	Self-replication	0
Self-replication	0	Self-replication	0.156889	Self-replication	0			Self-replication	0.268293			Self-replication	0	Self-replication	0
Self-replication	0	Self-replication	0.169607	Self-replication	0			Self-replication	0.404412			Self-replication	0	Self-replication	0
Self-replication	0	Self-replication	0.259804	Self-replication	0			Self-replication	0.669118			Self-replication	0	Self-replication	0
Self-replication	0	Self-replication	0.186344	Self-replication	0.333333			Self-replication	0.268293			Self-replication	0	Self-replication	0
Self-replication	0	Self-replication	0.194915	Self-replication	0.333333			Self-replication	0.268293			Self-replication	0	Self-replication	0
Self-replication	0	Self-replication	0.162791	Self-replication	0.333333			Self-replication	0.404412			Self-replication	0	Self-replication	0
Self-replication	0	Self-replication	0.161119	Self-replication	0.165829			Self-replication	0.537313			Self-replication	0	Self-replication	0
Self-replication	0	Self-replication	0.164412	Self-replication	0.165			Self-replication	0.537313			Self-replication	0	Self-replication	0
Self-replication	0.201183	Self-replication	0	Self-replication	0.166667			Self-replication	0			Self-replication	0.333333	Self-replication	0
Self-replication	0.280236	Self-replication	0.106557	Self-replication	0.220736			Self-replication	0			Self-replication	0.333333	Self-replication	0
Self-replication	0.123288	Self-replication	0.106557	Self-replication	0			Self-replication	0			Self-replication	0.110368	Self-replication	0
Self-replication	0.123288	Self-replication	0.142077	Self-replication	0			Self-replication	0			Self-replication	0.164589	Self-replication	0
Self-replication	0.155251	Self-replication	0.121118	Self-replication	0.333333			Self-replication	0			Self-replication	0	Self-replication	0
Self-replication	0.155251	Self-replication	0.175097	Self-replication	0.333333			Self-replication	1.08219			Self-replication	0	Self-replication	0
Self-replication	0.187215	Self-replication	0.142857	Self-replication	0.333333			Self-replication	1.08219			Self-replication	0	Self-replication	0
Self-replication	0.281065	Self-replication	0.164557	Self-replication	0.165829			Self-replication	0.268182			Self-replication	0	Self-replication	0
Self-replication	0.280822	Self-replication	0.113372	Self-replication	0.165			Self-replication	0.268182			Self-replication	0	Self-replication	0
Self-replication	0.574468	Self-replication	0.113372	Self-replication	0.166667			Self-replication	1.65278			Self-replication	0	Self-replication	0
Self-replication	0.105943	Self-replication	0.151163	Self-replication	0.220736			Self-replication	0.269625			Self-replication	0	Self-replication	0
Self-replication	0.105943	Self-replication	0.13	Self-replication	0			Self-replication	1.08219			Self-replication	0	Self-replication	0
Self-replication	0.0697674	Self-replication	0.191489	Self-replication	0.333333			Self-replication	1.08219			Self-replication	0	Self-replication	0
Self-replication	0.0697674	Self-replication	0.147518	Self-replication	0.333333			Self-replication	0.268182			Self-replication	0	Self-replication	0
Self-replication	0.175711	Self-replication	0.169231	Self-replication	0.333333			Self-replication	0.268182			Self-replication	0	Self-replication	0
Self-replication	0.176166	Self-replication	0	Self-replication	0.165829			Self-replication	1.65278			Self-replication	0.333333	Self-replication	0
Self-replication	0.168378	Self-replication	0.204724	Self-replication	0.165			Self-replication	0.269625			Self-replication	0.333333	Self-replication	0
Self-replication	0.175258	Self-replication	0.122642	Self-replication	0.0822943			Self-replication	0			Self-replication	0.110368	Self-replication	0
Self-replication	0.175258	Self-replication	0.167539	Self-replication	0.130952			Self-replication	0.40411			Self-replication	0.164589	Self-replication	0
Self-replication	0.139175	Self-replication	0.191176	Self-replication	0			Self-replication	0.40411			Self-replication	0	Self-replication	0
Self-replication	0.139175	Self-replication	0.173333	Self-replication	0			Self-replication	0			Self-replication	0	Self-replication	0
Self-replication	0.244845	Self-replication	0.204724	Self-replication	0			Self-replication	0.359091			Self-replication	0	Self-replication	0
Self-replication	0.244845	Self-replication	0.122642	Self-replication	0.666667			Self-replication	0.40411			Self-replication	0	Self-replication	0
Self-replication	0.222904	Self-replication	0.167539	Self-replication	0.666667			Self-replication	0.40411			Self-replication	0	Self-replication	0
Self-replication	0	Self-replication	0.191176	Self-replication	0.220736			Self-replication	0			Self-replication	0	Self-replication	0
Self-replication	0	Self-replication	0.173333	Self-replication	0.249377			Self-replication	0.359091			Self-replication	0	Self-replication	0
Self-replication	0	Self-replication	0.183099	Self-replication	0.333333			Self-replication	0			Self-replication	0	Self-replication	0
Self-replication	0.284211	Self-replication	0.235602	Self-replication	0			Self-replication	0.819444			Self-replication	0	Self-replication	0
Self-replication	0.1875	Self-replication	0.198642	Self-replication	0			Self-replication	0.191406			Self-replication	0	Self-replication	0
Self-replication	0.175711	Self-replication	0.191919	Self-replication	0.666667			Self-replication	0.819444			Self-replication	0.333333	Self-replication	0
Self-replication	0	Self-replication	0.216216	Self-replication	0.220736			Self-replication	0.191406			Self-replication	0.333333	Self-replication	0
Self-replication	0	Self-replication	0.176871	Self-replication	0.249377			Self-replication	0.598901			Self-replication	0.110368	Self-replication	0
Self-replication	0.284211	Self-replication	0.179063	Self-replication	0.333333			Self-replication	0			Self-replication	0.164589	Self-replication	0
Self-replication	0.1875	Self-replication	0.202206	Self-replication	0			Self-replication	0			Self-replication	0	Self-replication	0
Self-replication	0.175711	Self-replication	0.199706	Self-replication	0.666667			Self-replication	0			Self-replication	0	Self-replication	0
Self-replication	0	Self-replication	0.168207	Self-replication	0.220736			Self-replication	0			Self-replication	0	Self-replication	0
Self-replication	0.431579	Self-replication	0.892308	Self-replication	0.249377			Self-replication	0			Self-replication	0	Self-replication	0
Self-replication	0.142361	Self-replication	0.683206	Self-replication	0.333333			Self-replication	0			Self-replication	0	Self-replication	0
Self-replication	0.139535	Self-replication	0.694656	Self-replication	0.33			Self-replication	0.460993			Self-replication	0	Self-replication	0
Self-replication	0.431579	Self-replication	0.509091	Self-replication	0.164589			Self-replication	0			Self-replication	0.333333	Self-replication	0
Self-replication	0.142361	Self-replication	0.552542	Self-replication	0.198413			Self-replication	0			Self-replication	0.333333	Self-replication	0
Self-replication	0.139535	Self-replication	0.458824	Self-replication	0.165829			Self-replication	0			Self-replication	0.333333	Self-replication	0
Self-replication	0.284722	Self-replication	0.362456	Self-replication	0.164179			Self-replication	0			Self-replication	0.165829	Self-replication	0
Self-replication	0.245478	Self-replication	0.403462	Self-replication	0.197628			Self-replication	0			Self-replication	0.165	Self-replication	0
Self-replication	0.245478	Self-replication	0.716667	Self-replication	0.165			Self-replication	0.460993			Self-replication	0.0822943	Self-replication	0
Self-replication	0.0740741	Self-replication	0.733333	Self-replication	0.336735			Self-replication	0			Self-replication	0.130952	Self-replication	0
Self-replication	0.1	Self-replication	0.512397	Self-replication	0.166667			Self-replication	0			Self-replication	0	Self-replication	0
Self-replication	0.0493827	Self-replication	0.569343	Self-replication	0.220736			Self-replication	0			Self-replication	0	Self-replication	0
Self-replication	0.0493827	Self-replication	0.468553	Self-replication	0			Self-replication	0			Self-replication	0	Self-replication	0
Self-replication	0.0493827	Self-replication	0.351942	Self-replication	0			Self-replication	0.15493			Self-replication	0	Self-replication	0
Self-replication	0.0425532	Self-replication	0.397805	Self-replication	0			Self-replication	0			Self-replication	0	Self-replication	0
Self-replication	0.0987654	Self-replication	0	Self-replication	0			Self-replication	0			Self-replication	0.333333	Self-replication	0
Self-replication	0.148148	Self-replication	0.334661	Self-replication	0			Self-replication	0			Self-replication	0.333333	Self-replication	0
Self-replication	0.0963455	Self-replication	0.42233	Self-replication	0			Self-replication	0.15493			Self-replication	0.333333	Self-replication	0
Self-replication	0	Self-replication	0.524017	Self-replication	0			Self-replication	0			Self-replication	0.165829	Self-replication	0
Self-replication	0.0987654	Self-replication	0.387097	Self-replication	0			Self-replication	0			Self-replication	0.165	Self-replication	1.07121
Self-replication	0.0987654	Self-replication	0.398293	Self-replication	0			Self-replication	0			Self-replication	0.0822943	Self-replication	1.07121
Self-replication	0.0987654	Self-replication	0.348	Self-replication	0			Self-replication	0			Self-replication	0.130952	Self-replication	0
Self-replication	0.0851064	Self-replication	0.441748	Self-replication	0			Self-replication	0.15493			Self-replication	0	Self-replication	0
Self-replication	0.148148	Self-replication	0.539474	Self-replication	0			Self-replication	0.15493			Self-replication	0	Self-replication	0
Self-replication	0.185185	Self-replication	0.392473	Self-replication	0			Self-replication	0			Self-replication	0	Self-replication	0
Self-replication	0.109635	Self-replication	0.404558	Self-replication	0			Self-replication	0			Self-replication	0	Self-replication	1.07121
Self-replication	0.119403	Self-replication	0.337539	Self-replication	0			Self-replication	0			Self-replication	0.333333	Self-replication	1.07121
Self-replication	0.119403	Self-replication	0.429412	Self-replication	0.316239			Self-replication	0			Self-replication	0.333333	Self-replication	0
Self-replication	0.119403	Self-replication	0.36153	Self-replication	0			Self-replication	0			Self-replication	0.333333	Self-replication	0
Self-replication	0.0987654	Self-replication	0.379481	Self-replication	0			Self-replication	0			Self-replication	0.165829	Self-replication	0
Self-replication	0.179104	Self-replication	0.366197	Self-replication	0			Self-replication	0			Self-replication	0.165	Self-replication	0.814465
Self-replication	0.212766	Self-replication	0.340992	Self-replication	0			Self-replication	0			Self-replication	0.166667	Self-replication	0.814465
Self-replication	0.114983	Self-replication	0.350993	Self-replication	0			Self-replication	0			Self-replication	0.220736	Self-replication	0
Self-replication	0	Self-replication	0.327423	Self-replication	0			Self-replication	0			Self-replication	0	Self-replication	0
Self-replication	0	Self-replication	0.349515	Self-replication	0			Self-replication	0			Self-replication	0	Self-replication	0.814465
Self-replication	0	Self-replication	0.351992	Self-replication	0			Self-replication	0			Self-replication	0	Self-replication	0.814465
Self-replication	0	Self-replication	0.264706	Self-replication	0			Self-replication	0			Self-replication	0.333333	Self-replication	0
Self-replication	0.131148	Self-replication	1.88235	Self-replication	0			Self-replication	0			Self-replication	0.333333	Self-replication	0.814465
Self-replication	0.0879121	Self-replication	1.61765	Self-replication	0			Self-replication	0			Self-replication	0.333333	Self-replication	0.814465
Self-replication	0	Self-replication	1.88235	Self-replication	0			Self-replication	0			Self-replication	0.165829	Self-replication	1.09119
Self-replication	0	Self-replication	0.531401	Self-replication	0			Self-replication	0			Self-replication	0.165	Self-replication	1.09119
Self-replication	0	Self-replication	0.941176	Self-replication	0			Self-replication	0			Self-replication	0.166667	Self-replication	0
Self-replication	0.131148	Self-replication	1.41827	Self-replication	0.316239			Self-replication	0			Self-replication	0.220736	Self-replication	0
Self-replication	0.0879121	Self-replication	1.80583	Self-replication	0			Self-replication	0			Self-replication	0	Self-replication	0
Self-replication	0	Self-replication	0	Self-replication	0			Self-replication	0			Self-replication	0	Self-replication	0
Self-replication	0	Self-replication	0	Self-replication	0			Self-replication	0			Self-replication	0.333333	Self-replication	0
Self-replication	0.131148	Self-replication	0	Self-replication	0			Self-replication	0			Self-replication	0.333333	Self-replication	0
Self-replication	0.0879121	Self-replication	0.934307	Self-replication	0			Self-replication	0			Self-replication	0.333333	Self-replication	0
Self-replication	0.307692	Self-replication	2.16176	Self-replication	0			Self-replication	0			Self-replication	0.165829	Self-replication	0
Self-replication	0.148148	Self-replication	2.29197	Self-replication	0			Self-replication	0			Self-replication	0.165	Self-replication	0
Self-replication	0.0836237	Self-replication	2.875	Self-replication	0			Self-replication	0			Self-replication	0.166667	Self-replication	0.320574
Self-replication	0.163934	Self-replication	0	Self-replication	0			Self-replication	0			Self-replication	0.220736	Self-replication	0
Self-replication	0.106227	Self-replication	0	Self-replication	0			Self-replication	0			Self-replication	0	Self-replication	0
Self-replication	0.119534	Self-replication	0.65942	Self-replication	0			Self-replication	0			Self-replication	0.333333	Self-replication	0
Self-replication	0.153846	Self-replication	1.61765	Self-replication	0			Self-replication	0			Self-replication	0.333333	Self-replication	0
Self-replication	0.153846	Self-replication	2	Self-replication	0			Self-replication	0.933333			Self-replication	0.333333	Self-replication	0
Self-replication	0.367925	Self-replication	2.56934	Self-replication	0.316239			Self-replication	0.625			Self-replication	0.165829	Self-replication	0
Self-replication	0.307087	Self-replication	0	Self-replication	0			Self-replication	0.625			Self-replication	0.165	Self-replication	0
Self-replication	0.307087	Self-replication	0.532847	Self-replication	0			Self-replication	0.933333			Self-replication	0.0822943	Self-replication	0
Self-replication	0.307087	Self-replication	1.33824	Self-replication	0			Self-replication	0			Self-replication	0.130952	Self-replication	0
Self-replication	0.307087	Self-replication	1.86957	Self-replication	0			Self-replication	0			Self-replication	0	Self-replication	0
Self-replication	0.354331	Self-replication	2.43796	Self-replication	0			Self-replication	0.933333			Self-replication	0	Self-replication	0
Self-replication	0.173913	Self-replication	0.65942	Self-replication	0			Self-replication	0.625			Self-replication	0	Self-replication	0
Self-replication	0	Self-replication	1.61765	Self-replication	0			Self-replication	0.625			Self-replication	0.666667	Self-replication	0
Self-replication	0.245283	Self-replication	2	Self-replication	0			Self-replication	0.933333			Self-replication	0.666667	Self-replication	0
Self-replication	0.204724	Self-replication	2.56934	Self-replication	0			Self-replication	0			Self-replication	0.220736	Self-replication	0
Self-replication	0.204724	Self-replication	0.268293	Self-replication	0			Self-replication	1.55238			Self-replication	0.249377	Self-replication	0
Self-replication	0.204724	Self-replication	1.09877	Self-replication	0			Self-replication	1.24762			Self-replication	0.333333	Self-replication	0
Self-replication	0.204724	Self-replication	1.20578	Self-replication	0			Self-replication	1.24762			Self-replication	0	Self-replication	0
Self-replication	0.149606	Self-replication	1.33816	Self-replication	0.316239			Self-replication	1.55238			Self-replication	0	Self-replication	0
Self-replication	0.130435	Self-replication	1.72195	Self-replication	0			Self-replication	1.55238			Self-replication	0.666667	Self-replication	0
Self-replication	0.245283	Self-replication	1.61151	Self-replication	0			Self-replication	1.24762			Self-replication	0.220736	Self-replication	0
Self-replication	0.204724	Self-replication	0.270833	Self-replication	0			Self-replication	1.24762			Self-replication	0.249377	Self-replication	0
Self-replication	0.204724	Self-replication	0.217631	Self-replication	0			Self-replication	1.55238			Self-replication	0.333333	Self-replication	0
Self-replication	0.204724	Self-replication	0.23062	Self-replication	0			Self-replication	0			Self-replication	0	Self-replication	0
Self-replication	0.204724	Self-replication	0.26938	Self-replication	0			Self-replication	0			Self-replication	0.666667	Self-replication	0
Self-replication	0.149606	Self-replication	0.0870044	Self-replication	0			Self-replication	0			Self-replication	0.220736	Self-replication	0
Self-replication	0.130435	Self-replication	0.200675	Self-replication	0			Self-replication	0			Self-replication	0.249377	Self-replication	0
Self-replication	0.619048	Self-replication	0.346815	Self-replication	0			Self-replication	0			Self-replication	0.333333	Self-replication	0
Self-replication	0.619048	Self-replication	0.286719	Self-replication	0			Self-replication	0			Self-replication	0.33	Self-replication	0
Self-replication	0.619048	Self-replication	0.110193	Self-replication	0			Self-replication	0			Self-replication	0.164589	Self-replication	0
Self-replication	0.619048	Self-replication	0.153101	Self-replication	0.316239			Self-replication	0			Self-replication	0.198413	Self-replication	0
Self-replication	0.714286	Self-replication	0.19186	Self-replication	0			Self-replication	0			Self-replication	0.165829	Self-replication	0
Self-replication	0.221277	Self-replication	0.0429515	Self-replication	0			Self-replication	0			Self-replication	0.164179	Self-replication	0
Self-replication	0	Self-replication	0.133221	Self-replication	0			Self-replication	0			Self-replication	0.197628	Self-replication	0
Self-replication	0	Self-replication	0.363527	Self-replication	0			Self-replication	0			Self-replication	0.165	Self-replication	0
Self-replication	0	Self-replication	0.25066	Self-replication	0			Self-replication	0.0653061			Self-replication	0	Self-replication	0
Self-replication	0	Self-replication	0.273356	Self-replication	0			Self-replication	0			Self-replication	0.163366	Self-replication	0
Self-replication	0.152344	Self-replication	0.342561	Self-replication	0			Self-replication	0			Self-replication	0.108911	Self-replication	0
Self-replication	0	Self-replication	0.0598802	Self-replication	0			Self-replication	0			Self-replication	0.243842	Self-replication	0
Self-replication	0	Self-replication	0.217033	Self-replication	0			Self-replication	0			Self-replication	0.374598	Self-replication	0
Self-replication	0	Self-replication	0.334071	Self-replication	0			Self-replication	0			Self-replication	0.326733	Self-replication	0
Self-replication	0.152344	Self-replication	0.320585	Self-replication	0.316239			Self-replication	0.0653061			Self-replication	0.554817	Self-replication	0
Self-replication	0	Self-replication	0	Self-replication	0			Self-replication	0			Self-replication	0.268608	Self-replication	0
Self-replication	0	Self-replication	0.106849	Self-replication	0			Self-replication	0			Self-replication	0.163366	Self-replication	0
Self-replication	0.152344	Self-replication	0.216438	Self-replication	0			Self-replication	0			Self-replication	0.108911	Self-replication	0
Self-replication	0	Self-replication	0.320261	Self-replication	0			Self-replication	0			Self-replication	0.243842	Self-replication	0
Self-replication	0.152344	Self-replication	0.309005	Self-replication	0			Self-replication	0.0822622			Self-replication	0.374598	Self-replication	0
Self-replication	0.175781	Self-replication	0.161644	Self-replication	0			Self-replication	0			Self-replication	0.326733	Self-replication	0
Self-replication	0.134454	Self-replication	0.271233	Self-replication	0			Self-replication	0			Self-replication	0.554817	Self-replication	0
Self-replication	0.134454	Self-replication	0.338936	Self-replication	0			Self-replication	0			Self-replication	0.268608	Self-replication	0
Self-replication	0.266667	Self-replication	0.327962	Self-replication	0			Self-replication	0.0822622			Self-replication	0.217105	Self-replication	0
Self-replication	0.266667	Self-replication	0.0656566	Self-replication	0.316239			Self-replication	0			Self-replication	0.32598	Self-replication	0
Self-replication	0.266667	Self-replication	0.213778	Self-replication	0			Self-replication	0			Self-replication	0.31891	Self-replication	0
Self-replication	0.266667	Self-replication	0.192282	Self-replication	0			Self-replication	0.336842			Self-replication	0.259259	Self-replication	0
Self-replication	0.266055	Self-replication	0.346815	Self-replication	0			Self-replication	0			Self-replication	0.392157	Self-replication	0
Self-replication	0.446154	Self-replication	0.249808	Self-replication	0			Self-replication	0.336842			Self-replication	0.238379	Self-replication	0
Self-replication	0.450262	Self-replication	0.294828	Self-replication	0			Self-replication	0.336842			Self-replication	0.206774	Self-replication	0
Self-replication	0	Self-replication	0	Self-replication	0			Self-replication	0			Self-replication	0.445035	Self-replication	0
Self-replication	0.321101	Self-replication	0.151943	Self-replication	0			Self-replication	0			Self-replication	0.173913	Self-replication	0
Self-replication	0.321101	Self-replication	0.151943	Self-replication	0			Self-replication	0			Self-replication	0.277526	Self-replication	0
Self-replication	0.321101	Self-replication	0.151408	Self-replication	0.316239			Self-replication	0			Self-replication	0.237419	Self-replication	0
Self-replication	0.321101	Self-replication	0.0616246	Self-replication	0			Self-replication	0			Self-replication	0.336735	Self-replication	0
Self-replication	0.326531	Self-replication	0.150877	Self-replication	0			Self-replication	0			Self-replication	0.166667	Self-replication	0
Self-replication	0.432624	Self-replication	0.115839	Self-replication	0			Self-replication	0			Self-replication	0.220736	Self-replication	0
Self-replication	0.440594	Self-replication	0.2211	Self-replication	0			Self-replication	0			Self-replication	0.239234	Self-replication	0
Self-replication	0.321101	Self-replication	0.151943	Self-replication	0			Self-replication	0			Self-replication	0	Self-replication	0
Self-replication	0.321101	Self-replication	0.151943	Self-replication	0.327586			Self-replication	0			Self-replication	0.185495	Self-replication	0
Self-replication	0.321101	Self-replication	0.151408	Self-replication	0			Self-replication	0			Self-replication	0.126306	Self-replication	0
Self-replication	0.321101	Self-replication	0.0616246	Self-replication	0.157447			Self-replication	0			Self-replication	0.211193	Self-replication	0
Self-replication	0.326531	Self-replication	0.150877	Self-replication	0			Self-replication	0			Self-replication	0.285866	Self-replication	0
Self-replication	0.432624	Self-replication	0.115839	Self-replication	0			Self-replication	0			Self-replication	0.239234	Self-replication	0
Self-replication	0.440594	Self-replication	0.2211	Self-replication	0			Self-replication	0			Self-replication	0	Self-replication	0
Self-replication	0	Self-replication	0	Self-replication	0			Self-replication	0			Self-replication	0.671717	Self-replication	0
Self-replication	0	Self-replication	0	Self-replication	0.327586			Self-replication	0			Self-replication	0.141489	Self-replication	0
Self-replication	0	Self-replication	0.103774	Self-replication	0			Self-replication	0			Self-replication	0.214973	Self-replication	0
Self-replication	0.09375	Self-replication	0.304965	Self-replication	0.157447			Self-replication	0			Self-replication	0.313559	Self-replication	0
Self-replication	0.458333	Self-replication	0.0781476	Self-replication	0			Self-replication	0			Self-replication	0.155462	Self-replication	0
Self-replication	0.477778	Self-replication	0.268392	Self-replication	0			Self-replication	0			Self-replication	0.315126	Self-replication	0
Self-replication	0	Self-replication	0	Self-replication	0			Self-replication	0			Self-replication	0.47479	Self-replication	0
Self-replication	0	Self-replication	0.103774	Self-replication	0.327586			Self-replication	0			Self-replication	0.208333	Self-replication	0
Self-replication	0.09375	Self-replication	0.304965	Self-replication	0			Self-replication	0			Self-replication	0.15528	Self-replication	0
Self-replication	0.458333	Self-replication	0.0781476	Self-replication	0.157447			Self-replication	0			Self-replication	0.439586	Self-replication	0
Self-replication	0.477778	Self-replication	0.268392	Self-replication	0			Self-replication	0			Self-replication	0.231846	Self-replication	0
Self-replication	0	Self-replication	0.103774	Self-replication	0			Self-replication	0			Self-replication	0	Self-replication	0
Self-replication	0.09375	Self-replication	0.304965	Self-replication	0.327586			Self-replication	0			Self-replication	0.313559	Self-replication	0
Self-replication	0.458333	Self-replication	0.141618	Self-replication	0			Self-replication	0			Self-replication	0.635593	Self-replication	0
Self-replication	0.477778	Self-replication	0.268027	Self-replication	0.157447			Self-replication	0			Self-replication	0.155462	Self-replication	0
Self-replication	0.09375	Self-replication	0.103286	Self-replication	0			Self-replication	0			Self-replication	0.103064	Self-replication	0
Self-replication	0.458333	Self-replication	0.0988296	Self-replication	0.162393			Self-replication	0.562914			Self-replication	0.46477	Self-replication	0
Self-replication	0.477778	Self-replication	0.214988	Self-replication	0			Self-replication	0			Self-replication	0.224429	Self-replication	0
Self-replication	0.477064	Self-replication	0.14121	Self-replication	0.104225			Self-replication	0			Self-replication	0	Self-replication	0
Self-replication	0.485207	Self-replication	0.266938	Self-replication	0.327586			Self-replication	0			Self-replication	0	Self-replication	0
Self-replication	0.586387	Self-replication	0.297297	Self-replication	0			Self-replication	0			Self-replication	0.313559	Self-replication	0
Self-replication	0.129964	Self-replication	0	Self-replication	0.157447			Self-replication	0			Self-replication	0.156118	Self-replication	0
Self-replication	0.129964	Self-replication	0	Self-replication	0.327586			Self-replication	0.562914			Self-replication	0.562295	Self-replication	0
Self-replication	0.934307	Self-replication	0	Self-replication	0.641026			Self-replication	0			Self-replication	0.197725	Self-replication	0
Self-replication	0.934307	Self-replication	0	Self-replication	0.157447			Self-replication	0			Self-replication	0	Self-replication	0
Self-replication	0.934307	Self-replication	0	Self-replication	0			Self-replication	0			Self-replication	0.635593	Self-replication	0
Self-replication	0.934307	Self-replication	0	Self-replication	0			Self-replication	0			Self-replication	0.316456	Self-replication	0
Self-replication	0.934307	Self-replication	0	Self-replication	0			Self-replication	0.562914			Self-replication	0.62623	Self-replication	0
Self-replication	0.597826	Self-replication	0.314607	Self-replication	0			Self-replication	0			Self-replication	0.231846	Self-replication	0
Self-replication	1.06569	Self-replication	0	Self-replication	0			Self-replication	0			Self-replication	0.949153	Self-replication	0
Self-replication	0	Self-replication	0	Self-replication	0			Self-replication	0			Self-replication	0.47479	Self-replication	0
Self-replication	0.32852	Self-replication	0	Self-replication	0			Self-replication	0.562914			Self-replication	0.689034	Self-replication	0
Self-replication	0.32852	Self-replication	0	Self-replication	0			Self-replication	0			Self-replication	0.176012	Self-replication	0
Self-replication	0.32852	Self-replication	0	Self-replication	0			Self-replication	0			Self-replication	0	Self-replication	0
Self-replication	0.32852	Self-replication	0	Self-replication	0			Self-replication	0			Self-replication	0.516915	Self-replication	0
Self-replication	0.32852	Self-replication	0.314607	Self-replication	0			Self-replication	0			Self-replication	0.206708	Self-replication	0
Self-replication	0.306954	Self-replication	0	Self-replication	0			Self-replication	0			Self-replication	0.440092	Self-replication	0
Self-replication	0.393502	Self-replication	0	Self-replication	0			Self-replication	0			Self-replication	0.186488	Self-replication	0
Self-replication	0.32852	Self-replication	0	Self-replication	0			Self-replication	0			Self-replication	0	Self-replication	0
Self-replication	0.32852	Self-replication	0	Self-replication	0			Self-replication	0			Self-replication	0	Self-replication	0
Self-replication	0.32852	Self-replication	0	Self-replication	0			Self-replication	0			Self-replication	0	Self-replication	0
Self-replication	0.32852	Self-replication	0.314607	Self-replication	0			Self-replication	0			Self-replication	0	Self-replication	0
Self-replication	0.32852	Self-replication	0	Self-replication	0			Self-replication	0			Self-replication	0	Self-replication	0
Self-replication	0.306954	Self-replication	0	Self-replication	0			Self-replication	0			Self-replication	0	Self-replication	0
Self-replication	0.393502	Self-replication	0	Self-replication	0			Self-replication	0			Self-replication	0	Self-replication	0
Self-replication	0	Self-replication	0	Self-replication	0			Self-replication	0.277008			Self-replication	0	Self-replication	0
Self-replication	0	Self-replication	0.314607	Self-replication	0			Self-replication	0.277008			Self-replication	0	Self-replication	0
Self-replication	0	Self-replication	0	Self-replication	0			Self-replication	0			Self-replication	0	Self-replication	0
Self-replication	0	Self-replication	0	Self-replication	0			Self-replication	0			Self-replication	0	Self-replication	0
Self-replication	0.536765	Self-replication	0	Self-replication	0			Self-replication	0			Self-replication	0	Self-replication	0
Self-replication	0.934307	Self-replication	0.314607	Self-replication	0			Self-replication	0			Self-replication	0	Self-replication	0
Self-replication	0	Self-replication	0	Self-replication	0			Self-replication	0.277008			Self-replication	0	Self-replication	0
Self-replication	0	Self-replication	0	Self-replication	0			Self-replication	0.277008			Self-replication	0	Self-replication	0
Self-replication	0	Self-replication	0.314607	Self-replication	0			Self-replication	0			Self-replication	0	Self-replication	0
Self-replication	0.536765	Self-replication	0	Self-replication	0			Self-replication	0			Self-replication	0.316239	Self-replication	0
Self-replication	0.934307	Self-replication	0.314607	Self-replication	0			Self-replication	0			Self-replication	0	Self-replication	0
Self-replication	0	Self-replication	0.156425	Self-replication	0			Self-replication	0.277008			Self-replication	0	Self-replication	0
Self-replication	0	Self-replication	0	Self-replication	0			Self-replication	0.277008			Self-replication	0	Self-replication	0
Self-replication	0.536765	Self-replication	0.617925	Self-replication	0			Self-replication	0			Self-replication	0	Self-replication	0
Self-replication	0.934307	Self-replication	0.617925	Self-replication	0			Self-replication	0			Self-replication	0	Self-replication	0
Self-replication	0	Self-replication	0.768868	Self-replication	0			Self-replication	0.413223			Self-replication	0	Self-replication	0
Self-replication	0.536765	Self-replication	0.610329	Self-replication	0			Self-replication	0.413223			Self-replication	0	Self-replication	0
Self-replication	0.934307	Self-replication	0.358974	Self-replication	0			Self-replication	0			Self-replication	0	Self-replication	0
Self-replication	0.536765	Self-replication	0.780738	Self-replication	0			Self-replication	0.418283			Self-replication	0	Self-replication	0
Self-replication	0.934307	Self-replication	0.2417	Self-replication	0			Self-replication	0.418283			Self-replication	0	Self-replication	0
Self-replication	0.597826	Self-replication	0.462264	Self-replication	0			Self-replication	0			Self-replication	0	Self-replication	0.201183
Self-replication	0	Self-replication	0.462264	Self-replication	0			Self-replication	0			Self-replication	0	Self-replication	0.280236
Self-replication	0	Self-replication	0.613208	Self-replication	0			Self-replication	0.690411			Self-replication	0	Self-replication	0.123288
Self-replication	0	Self-replication	0.460094	Self-replication	0			Self-replication	0.690411			Self-replication	0	Self-replication	0.123288
Self-replication	0	Self-replication	0.298535	Self-replication	0			Self-replication	0			Self-replication	0.316239	Self-replication	0.155251
Self-replication	0	Self-replication	0.711066	Self-replication	0			Self-replication	0			Self-replication	0	Self-replication	0.155251
Self-replication	0	Self-replication	0.219124	Self-replication	0			Self-replication	0			Self-replication	0	Self-replication	0.187215
Self-replication	0	Self-replication	0	Self-replication	0			Self-replication	0.722689			Self-replication	0	Self-replication	0.281065
Self-replication	0	Self-replication	0.151659	Self-replication	0			Self-replication	0			Self-replication	0	Self-replication	0.280822
Self-replication	0.359091	Self-replication	0.308057	Self-replication	0			Self-replication	0			Self-replication	0	Self-replication	0.574468
Self-replication	0	Self-replication	0.203125	Self-replication	0			Self-replication	0			Self-replication	0	Self-replication	0.105943
Self-replication	0	Self-replication	0.64876	Self-replication	0			Self-replication	0			Self-replication	0	Self-replication	0.105943
Self-replication	0	Self-replication	0.169327	Self-replication	0			Self-replication	0			Self-replication	0	Self-replication	0.0697674
Self-replication	0	Self-replication	0.151659	Self-replication	0			Self-replication	0.722689			Self-replication	0	Self-replication	0.0697674
Self-replication	0	Self-replication	0.308057	Self-replication	0			Self-replication	0			Self-replication	0	Self-replication	0.175711
Self-replication	0	Self-replication	0.203125	Self-replication	0			Self-replication	0			Self-replication	0	Self-replication	0.176166
Self-replication	0	Self-replication	0.64876	Self-replication	0			Self-replication	0			Self-replication	0	Self-replication	0.168378
Self-replication	0.359091	Self-replication	0.169327	Self-replication	0			Self-replication	0			Self-replication	0	Self-replication	0.175258
Self-replication	0	Self-replication	0.462264	Self-replication	0			Self-replication	0.722689			Self-replication	0.316239	Self-replication	0.175258
Self-replication	0	Self-replication	0.180147	Self-replication	0			Self-replication	0			Self-replication	0	Self-replication	0.139175
Self-replication	0	Self-replication	0.837333	Self-replication	0			Self-replication	0			Self-replication	0	Self-replication	0.139175
Self-replication	0	Self-replication	0.149347	Self-replication	0			Self-replication	0			Self-replication	0	Self-replication	0.244845
Self-replication	0	Self-replication	0.238971	Self-replication	0			Self-replication	0.722689			Self-replication	0	Self-replication	0.244845
Self-replication	0	Self-replication	0.644033	Self-replication	0			Self-replication	0			Self-replication	0	Self-replication	0.222904
Self-replication	0.359091	Self-replication	0.168558	Self-replication	0			Self-replication	0			Self-replication	0	Self-replication	0
Self-replication	0	Self-replication	0.457383	Self-replication	0			Self-replication	0			Self-replication	0	Self-replication	0
Self-replication	0	Self-replication	0.10495	Self-replication	0			Self-replication	0.478992			Self-replication	0	Self-replication	0
Self-replication	0	Self-replication	0.285041	Self-replication	0			Self-replication	0.478992			Self-replication	0	Self-replication	0.284211
Self-replication	0	Self-replication	0	Self-replication	0			Self-replication	0.719665			Self-replication	0	Self-replication	0.1875
Self-replication	0	Self-replication	0.0920863	Self-replication	0			Self-replication	0			Self-replication	0	Self-replication	0.175711
Self-replication	0.359091	Self-replication	0.0920863	Self-replication	0			Self-replication	0			Self-replication	0	Self-replication	0
Self-replication	0	Self-replication	0.0920863	Self-replication	0			Self-replication	0			Self-replication	0.316239	Self-replication	0
Self-replication	0	Self-replication	0	Self-replication	0			Self-replication	0			Self-replication	0	Self-replication	0.284211
Self-replication	0	Self-replication	0.440273	Self-replication	0			Self-replication	0			Self-replication	0	Self-replication	0.1875
Self-replication	0	Self-replication	0.0797011	Self-replication	0			Self-replication	0			Self-replication	0	Self-replication	0.175711
Self-replication	0.359091	Self-replication	0.14083	Self-replication	0			Self-replication	0			Self-replication	0	Self-replication	0
Self-replication	0	Self-replication	0.08	Self-replication	0			Self-replication	0			Self-replication	0	Self-replication	0.431579
Self-replication	0	Self-replication	0.08	Self-replication	0			Self-replication	0			Self-replication	0	Self-replication	0.142361
Self-replication	0	Self-replication	0.08	Self-replication	0			Self-replication	0			Self-replication	0	Self-replication	0.139535
Self-replication	0.359091	Self-replication	0	Self-replication	0			Self-replication	0			Self-replication	0	Self-replication	0.431579
Self-replication	0	Self-replication	0.328244	Self-replication	0			Self-replication	0			Self-replication	0	Self-replication	0.142361
Self-replication	0	Self-replication	0.0703297	Self-replication	0			Self-replication	0			Self-replication	0	Self-replication	0.139535
Self-replication	0.359091	Self-replication	0.125854	Self-replication	0			Self-replication	0			Self-replication	0	Self-replication	0.284722
Self-replication	0	Self-replication	0	Self-replication	0			Self-replication	0			Self-replication	0.316239	Self-replication	0.245478
Self-replication	0.359091	Self-replication	0	Self-replication	0			Self-replication	0			Self-replication	0	Self-replication	0.245478
Self-replication	0.540909	Self-replication	0.333333	Self-replication	0			Self-replication	0			Self-replication	0	Self-replication	0
Self-replication	0.928571	Self-replication	0.497449	Self-replication	0			Self-replication	0			Self-replication	0	Self-replication	0.5625
Self-replication	0.928571	Self-replication	0.114565	Self-replication	0			Self-replication	0			Self-replication	0	Self-replication	0.5625
Self-replication	0.621429	Self-replication	0.217975	Self-replication	0			Self-replication	0			Self-replication	0	Self-replication	1.41667
Self-replication	0.621429	Self-replication	0	Self-replication	0			Self-replication	0			Self-replication	0	Self-replication	1.41667
Self-replication	0.621429	Self-replication	0.333333	Self-replication	0			Self-replication	0			Self-replication	0	Self-replication	0.756944
Self-replication	0.410377	Self-replication	0.497449	Self-replication	0			Self-replication	0			Self-replication	0	Self-replication	1.41667
Self-replication	1.24286	Self-replication	0.114565	Self-replication	0			Self-replication	0			Self-replication	0	Self-replication	0.568421
Self-replication	0.30742	Self-replication	0.217975	Self-replication	0			Self-replication	0			Self-replication	0	Self-replication	0.568421
Self-replication	1.87143	Self-replication	0.333333	Self-replication	0			Self-replication	0			Self-replication	0.316239	Self-replication	1.41667
Self-replication	0	Self-replication	0.497449	Self-replication	0			Self-replication	0			Self-replication	0	Self-replication	1.41667
Self-replication	0.314286	Self-replication	0.114565	Self-replication	0			Self-replication	0			Self-replication	0	Self-replication	0.756944
Self-replication	0.314286	Self-replication	0.217975	Self-replication	0			Self-replication	0			Self-replication	0	Self-replication	1.41667
Self-replication	0.314286	Self-replication	0.664948	Self-replication	0			Self-replication	0			Self-replication	0	Self-replication	0
Self-replication	0.157143	Self-replication	0.0703297	Self-replication	0			Self-replication	0			Self-replication	0	Self-replication	0.0972222
Self-replication	0	Self-replication	0.191799	Self-replication	0			Self-replication	0			Self-replication	0	Self-replication	0.0972222
Self-replication	0.104265	Self-replication	0.27596	Self-replication	0			Self-replication	0.57767			Self-replication	0	Self-replication	0.22314
Self-replication	0	Self-replication	0.321725	Self-replication	0			Self-replication	0.57767			Self-replication	0	Self-replication	0.0972222
Self-replication	0.314286	Self-replication	0.142125	Self-replication	0			Self-replication	0.287805			Self-replication	0	Self-replication	0.0972222
Self-replication	0.314286	Self-replication	0	Self-replication	0			Self-replication	0.287805			Self-replication	0.316239	Self-replication	0.0972222
Self-replication	0.314286	Self-replication	0	Self-replication	0			Self-replication	0.57767			Self-replication	0	Self-replication	0.22314
Self-replication	0.157143	Self-replication	0	Self-replication	0			Self-replication	0.57767			Self-replication	0	Self-replication	0.0972222
Self-replication	0	Self-replication	0	Self-replication	0			Self-replication	0.57767			Self-replication	0	Self-replication	0
Self-replication	0.104265	Self-replication	0	Self-replication	0			Self-replication	0.57767			Self-replication	0	Self-replication	0.427083
Self-replication	0	Self-replication	0.162162	Self-replication	0			Self-replication	0.287805			Self-replication	0	Self-replication	0
Self-replication	0	Self-replication	0.107143	Self-replication	0			Self-replication	0.287805			Self-replication	0	Self-replication	0.427083
Self-replication	0	Self-replication	0.648649	Self-replication	0			Self-replication	0.57767			Self-replication	0	Self-replication	0
Self-replication	0	Self-replication	0	Self-replication	0			Self-replication	0.57767			Self-replication	0	Self-replication	0.427083
Self-replication	0	Self-replication	0	Self-replication	0			Self-replication	0			Self-replication	0.316239	Self-replication	0.0740741
Self-replication	0	Self-replication	0	Self-replication	0			Self-replication	0			Self-replication	0	Self-replication	0.1
Self-replication	0.614286	Self-replication	0	Self-replication	0			Self-replication	0			Self-replication	0	Self-replication	0.0493827
Self-replication	0	Self-replication	0.162162	Self-replication	0			Self-replication	0			Self-replication	0	Self-replication	0.0493827
Self-replication	0	Self-replication	0.107143	Self-replication	0			Self-replication	0			Self-replication	0	Self-replication	0.0493827
Self-replication	0	Self-replication	0.648649	Self-replication	0			Self-replication	0			Self-replication	0	Self-replication	0.0425532
Self-replication	0	Self-replication	0	Self-replication	0			Self-replication	0			Self-replication	0.327586	Self-replication	0.0987654
Self-replication	0.614286	Self-replication	0	Self-replication	0			Self-replication	0			Self-replication	0	Self-replication	0.148148
Self-replication	0	Self-replication	0	Self-replication	0			Self-replication	0			Self-replication	0.157447	Self-replication	0.0963455
Self-replication	0	Self-replication	0.327273	Self-replication	0			Self-replication	0			Self-replication	0	Self-replication	0
Self-replication	0	Self-replication	0.162162	Self-replication	0			Self-replication	0			Self-replication	0	Self-replication	0.0987654
Self-replication	0.614286	Self-replication	1.30909	Self-replication	0			Self-replication	0			Self-replication	0	Self-replication	0.0987654
Self-replication	0	Self-replication	0	Self-replication	0			Self-replication	0			Self-replication	0	Self-replication	0.0987654
Self-replication	0	Self-replication	0	Self-replication	0			Self-replication	0			Self-replication	0.327586	Self-replication	0.0851064
Self-replication	0.307143	Self-replication	0	Self-replication	0			Self-replication	0			Self-replication	0	Self-replication	0.148148
Self-replication	0	Self-replication	0.327273	Self-replication	0			Photosynthesis	0			Self-replication	0.157447	Self-replication	0.185185
Self-replication	0	Self-replication	0	Self-replication	0			Photosynthesis	0.648148			Self-replication	0	Self-replication	0.109635
Self-replication	0.204762	Self-replication	0	Self-replication	0			Photosynthesis	0.648148			Self-replication	0	Self-replication	0.119403
Self-replication	0	Self-replication	0	Self-replication	0			Photosynthesis	0.268293			Self-replication	0	Self-replication	0.119403
Self-replication	0	Self-replication	0.327273	Self-replication	0			Photosynthesis	0.486239			Self-replication	0.327586	Self-replication	0.119403
Self-replication	0	Self-replication	0	Self-replication	0			Photosynthesis	0.486239			Self-replication	0	Self-replication	0.0987654
Self-replication	0	Self-replication	0	Self-replication	0			Photosynthesis	0.432099			Self-replication	0.157447	Self-replication	0.179104
Self-replication	0	Self-replication	0.327273	Self-replication	0			Photosynthesis	0.426829			Self-replication	0	Self-replication	0.212766
Self-replication	0	Self-replication	0	Self-replication	0			Photosynthesis	0.426829			Self-replication	0	Self-replication	0.114983
Self-replication	0	Self-replication	0.654545	Self-replication	0			Photosynthesis	0.230366			Self-replication	0.327586	Self-replication	0
Self-replication	0	Self-replication	0	Self-replication	0			Photosynthesis	0.389706			Self-replication	0	Self-replication	0
Self-replication	0	Self-replication	0.981818	Self-replication	0			Photosynthesis	0.389706			Self-replication	0.157447	Self-replication	0
Self-replication	0	Self-replication	0	Self-replication	0			Photosynthesis	0.321101			Self-replication	0	Self-replication	0
Self-replication	0	Self-replication	0.0947137	Self-replication	0			Photosynthesis	0			Self-replication	0.162393	Self-replication	0.131148
Self-replication	0	Self-replication	0.288591	Self-replication	0			Photosynthesis	0.159509			Self-replication	0	Self-replication	0.0879121
Self-replication	0	Self-replication	0.0702614	Self-replication	0			Photosynthesis	0.321101			Self-replication	0.104225	Self-replication	0
Self-replication	0	Self-replication	0.0702614	Self-replication	0			Photosynthesis	0.321101			Self-replication	0.327586	Self-replication	0
Self-replication	0	Self-replication	0.286667	Self-replication	0			Photosynthesis	0.222222			Self-replication	0	Self-replication	0
Self-replication	0	Self-replication	0	Self-replication	0			Photosynthesis	0.159509			Self-replication	0.157447	Self-replication	0.131148
Self-replication	0	Self-replication	0.283516	Self-replication	0			Photosynthesis	0.321101			Self-replication	0.327586	Self-replication	0.0879121
Self-replication	0	Self-replication	0.0947137	Self-replication	0			Photosynthesis	0.321101			Self-replication	0.641026	Self-replication	0
Self-replication	0	Self-replication	0.288591	Self-replication	0			Photosynthesis	0.222222			Self-replication	0.157447	Self-replication	0
Self-replication	0	Self-replication	0.0702614	Self-replication	0			Photosynthesis	0.0833333			Self-replication	0	Self-replication	0.131148
Self-replication	0	Self-replication	0.0702614	Self-replication	0			Photosynthesis	0.0833333			Self-replication	0.310289	Self-replication	0.0879121
Self-replication	0	Self-replication	0.286667	Self-replication	0			Photosynthesis	0.111111			Self-replication	0	Self-replication	0.307692
Self-replication	0	Self-replication	0	Self-replication	0			Photosynthesis	0			Self-replication	0	Self-replication	0.148148
Self-replication	0	Self-replication	0.283516	Self-replication	0			Photosynthesis	0.666667			Self-replication	0	Self-replication	0.0836237
Self-replication	0	Self-replication	0.140523	Self-replication	0			Photosynthesis	0.666667			Self-replication	0	Self-replication	0.163934
Self-replication	0	Self-replication	0	Self-replication	0			Photosynthesis	0			Self-replication	0	Self-replication	0.106227
Self-replication	0	Self-replication	0	Self-replication	0			Photosynthesis	0			Self-replication	0	Self-replication	0.119534
Self-replication	0	Self-replication	0.0945055	Self-replication	0			Photosynthesis	0			Self-replication	0	Self-replication	0.307692
Self-replication	0	Self-replication	0.0294521	Self-replication	0			Photosynthesis	0.166667			Self-replication	0	Self-replication	0.654321
Self-replication	0	Self-replication	0.183174	Self-replication	0			Photosynthesis	0.111111			Self-replication	0	Self-replication	0.654321
Self-replication	0	Self-replication	0.111255	Self-replication	0			Photosynthesis	0.111111			Self-replication	0	Self-replication	0.323864
Self-replication	0	Self-replication	0.111255	Self-replication	0			Photosynthesis	0.222222			Self-replication	0	Self-replication	0.323864
Self-replication	0	Self-replication	0.283516	Self-replication	0			Photosynthesis	0			Self-replication	0	Self-replication	0.451852
Self-replication	0	Self-replication	0.0386691	Self-replication	0			Photosynthesis	0			Self-replication	0	Self-replication	0.318627
Self-replication	0	Self-replication	0.280587	Self-replication	0			Photosynthesis	0.166667			Self-replication	0	Self-replication	0.731343
Self-replication	0	Self-replication	0	Self-replication	0			Photosynthesis	0.111111			Self-replication	0	Self-replication	0.731343
Self-replication	0	Self-replication	0.143333	Self-replication	0			Photosynthesis	0.111111			Self-replication	0	Self-replication	0.32716
Self-replication	0	Self-replication	0.0589041	Self-replication	0			Photosynthesis	0.222222			Self-replication	0	Self-replication	0.32716
Self-replication	0	Self-replication	0.183174	Self-replication	0			Photosynthesis	0			Self-replication	0	Self-replication	0.471074
Self-replication	0	Self-replication	0.143333	Self-replication	0			Photosynthesis	0.166667			Self-replication	0	Self-replication	0.321053
Self-replication	0	Self-replication	0.0589041	Self-replication	0			Photosynthesis	0.111111			Self-replication	0	Self-replication	0
Self-replication	0	Self-replication	0.183174	Self-replication	0			Photosynthesis	0.111111			Self-replication	0	Self-replication	0.212766
Self-replication	0	Self-replication	0.115903	Self-replication	0			Photosynthesis	0.222222			Self-replication	0	Self-replication	0.212766
Self-replication	0	Self-replication	0.278351	Self-replication	0			Photosynthesis	0.25			Self-replication	0	Self-replication	0.444444
Self-replication	0	Self-replication	0.100233	Self-replication	0			Photosynthesis	0.222222			Self-replication	0	Self-replication	0.239669
Self-replication	0.942308	Self-replication	0	Self-replication	0			Photosynthesis	0.222222			Self-replication	0	Self-replication	0.212766
Self-replication	0.942308	Self-replication	0.658672	Self-replication	0			Photosynthesis	0.333333			Self-replication	0	Self-replication	0.212766
Self-replication	0.942308	Self-replication	0.658672	Self-replication	0			Photosynthesis	0.111111			Self-replication	0	Self-replication	0.444444
Self-replication	0.317308	Self-replication	0.554953	Self-replication	0			Photosynthesis	0.111111			Self-replication	0	Self-replication	0.239669
Self-replication	0.204403	Self-replication	0.329018	Self-replication	0			Photosynthesis	0.222222			Self-replication	0	Self-replication	0
Self-replication	0.311111	Self-replication	0.46679	Self-replication	0			Photosynthesis	0			Self-replication	0	Self-replication	0.3
Self-replication	0.625	Self-replication	0.27063	Self-replication	0			Photosynthesis	0.166667			Self-replication	0	Self-replication	0.148148
Self-replication	0.625	Self-replication	0.547535	Self-replication	0			Photosynthesis	0.166667			Self-replication	0	Self-replication	0.3
Self-replication	0.613208	Self-replication	0.65625	Self-replication	0			Photosynthesis	0			Self-replication	0	Self-replication	0.148148
Self-replication	0	Self-replication	0.65625	Self-replication	0			Photosynthesis	0			Self-replication	0	Self-replication	0.298507
Self-replication	0	Self-replication	0.553451	Self-replication	0			Photosynthesis	0			Self-replication	0	Self-replication	0.153846
Self-replication	0	Self-replication	0.327957	Self-replication	0			Photosynthesis	0.288288			Self-replication	0	Self-replication	0.153846
Self-replication	0.157895	Self-replication	0.465074	Self-replication	0			Photosynthesis	0.288288			Self-replication	0	Self-replication	0.367925
Self-replication	0	Self-replication	0.269673	Self-replication	0			Photosynthesis	0			Self-replication	0	Self-replication	0.307087
Self-replication	0	Self-replication	0.460682	Self-replication	0			Photosynthesis	0			Self-replication	0	Self-replication	0.307087
Self-replication	0	Self-replication	0	Self-replication	0			Photosynthesis	0			Self-replication	0	Self-replication	0.307087
Self-replication	1.55238	Self-replication	0.280899	Self-replication	0			Photosynthesis	0			Self-replication	0	Self-replication	0.307087
Self-replication	0	Self-replication	0.421788	Self-replication	0			Photosynthesis	0.288288			Self-replication	0	Self-replication	0.354331
Self-replication	0	Self-replication	0.564246	Self-replication	0			Photosynthesis	0.288288			Self-replication	0	Self-replication	0.173913
Self-replication	0.157895	Self-replication	0.383871	Self-replication	0			Photosynthesis	0			Self-replication	0	Self-replication	0
Self-replication	0	Self-replication	0.450877	Self-replication	0			Photosynthesis	0			Self-replication	0	Self-replication	0.245283
Self-replication	0	Self-replication	0.280899	Self-replication	0			Photosynthesis	0			Self-replication	0	Self-replication	0.204724
Self-replication	0	Self-replication	0.421788	Self-replication	0			Photosynthesis	0			Self-replication	0	Self-replication	0.204724
Self-replication	1.55238	Self-replication	0.564246	Self-replication	0			Photosynthesis	0			Self-replication	0	Self-replication	0.204724
Self-replication	0	Self-replication	0.383871	Self-replication	0			Photosynthesis	0			Self-replication	0	Self-replication	0.204724
Self-replication	0.157895	Self-replication	0.450877	Self-replication	0			Photosynthesis	0			Self-replication	0	Self-replication	0.149606
Self-replication	0	Self-replication	0.369287	Self-replication	0			Photosynthesis	0			Self-replication	0	Self-replication	0.130435
Self-replication	0	Self-replication	0.462523	Self-replication	0			Photosynthesis	0			Self-replication	0	Self-replication	0.245283
Self-replication	0	Self-replication	0.359402	Self-replication	0			Photosynthesis	0			Self-replication	0	Self-replication	0.204724
Self-replication	1.55238	Self-replication	0.494333	Self-replication	0			Photosynthesis	0			Self-replication	0	Self-replication	0.204724
Self-replication	0.157143	Self-replication	0.205442	Self-replication	0			Photosynthesis	0			Self-replication	0	Self-replication	0.204724
Self-replication	0.3125	Self-replication	0.228123	Self-replication	0			Photosynthesis	0.288288			Self-replication	0	Self-replication	0.204724
Self-replication	0	Self-replication	0.363636	Self-replication	0			Photosynthesis	0.288288			Self-replication	0	Self-replication	0.149606
Self-replication	0	Self-replication	0.272043	Self-replication	0			Photosynthesis	0.288288			Self-replication	0	Self-replication	0.130435
Self-replication	1.55238	Self-replication	0.410596	Self-replication	0			Photosynthesis	0.288288			Self-replication	0	Self-replication	0.619048
Self-replication	0.0780142	Self-replication	0.548559	Self-replication	0			Photosynthesis	0			Self-replication	0	Self-replication	0.619048
Self-replication	0.626794	Self-replication	0	Self-replication	0			Photosynthesis	0			Self-replication	0	Self-replication	0.619048
Self-replication	0.626794	Self-replication	0	Self-replication	0			Photosynthesis	0			Self-replication	0	Self-replication	0.619048
Self-replication	0.404984	Self-replication	0	Self-replication	0			Photosynthesis	0			Self-replication	0	Self-replication	0.714286
Self-replication	0.788462	Self-replication	0	Self-replication	0			Photosynthesis	0			Self-replication	0	Self-replication	0.221277
Self-replication	0.788462	Self-replication	0.410112	Self-replication	0			Photosynthesis	1.14815			Self-replication	0	Self-replication	0
Self-replication	0.514107	Self-replication	0.863158	Self-replication	0			Photosynthesis	1.14815			Self-replication	0	Self-replication	0
Self-replication	0	Self-replication	1.77101	Self-replication	0			Photosynthesis	0.864198			Self-replication	0	Self-replication	0
Self-replication	1.87619	Self-replication	1.47314	Self-replication	0			Photosynthesis	0			Self-replication	0	Self-replication	0
Self-replication	1.87619	Self-replication	0	Self-replication	0			Photosynthesis	0			Self-replication	0	Self-replication	0.152344
Self-replication	0	Self-replication	0	Self-replication	0			Photosynthesis	0			Self-replication	0	Self-replication	0
Self-replication	0	Self-replication	0	Self-replication	0			Photosynthesis	1.14815			Self-replication	0	Self-replication	0
Self-replication	0.0651731	Self-replication	0.410112	Self-replication	0			Photosynthesis	1.14815			Self-replication	0	Self-replication	0
Self-replication	0.0653061	Self-replication	0.863158	Self-replication	0			Photosynthesis	0.864198			Self-replication	0	Self-replication	0.152344
Self-replication	0.0653061	Self-replication	1.77101	Self-replication	0			Photosynthesis	0			Self-replication	0	Self-replication	0
Self-replication	0.0653061	Self-replication	1.47314	Self-replication	0			Photosynthesis	0			Self-replication	0	Self-replication	0
Self-replication	0.054054	Self-replication	0	Self-replication	0			Photosynthesis	1.42683			Self-replication	0	Self-replication	0.152344
Self-replication	0.0651731	Self-replication	0	Self-replication	0			Photosynthesis	1.42683			Self-replication	0	Self-replication	0
Self-replication	0.552901	Self-replication	0.574825	Self-replication	0			Photosynthesis	1.13415			Self-replication	0	Self-replication	0.152344
Self-replication	0	Self-replication	1.11111	Self-replication	0			Photosynthesis	0			Self-replication	0	Self-replication	0.175781
Self-replication	0.110345	Self-replication	1.49791	Self-replication	0			Photosynthesis	1.42683			Self-replication	0	Self-replication	0
Self-replication	0.110345	Self-replication	1.72428	Self-replication	0			Photosynthesis	1.42683			Self-replication	0	Self-replication	1.2381
Self-replication	0.110345	Self-replication	0	Self-replication	0			Photosynthesis	1.13415			Self-replication	0	Self-replication	0.452381
Self-replication	0.110345	Self-replication	0.492978	Self-replication	0			Photosynthesis	0.560976			Self-replication	0	Self-replication	0.452381
Self-replication	0.0822622	Self-replication	0.736842	Self-replication	0			Photosynthesis	0.560976			Self-replication	0	Self-replication	0.452381
Self-replication	0.110345	Self-replication	1.90546	Self-replication	0			Photosynthesis	0.280488			Self-replication	0	Self-replication	0.412698
Self-replication	1.6875	Self-replication	1.34504	Self-replication	0			Photosynthesis	0			Self-replication	0	Self-replication	0.412698
Self-replication	0.110345	Self-replication	0.492978	Self-replication	0			Photosynthesis	0			Self-replication	0	Self-replication	0.619048
Self-replication	0.110345	Self-replication	0.736842	Self-replication	0			Photosynthesis	0			Self-replication	0	Self-replication	0.301587
Self-replication	0.110345	Self-replication	1.90546	Self-replication	0			Photosynthesis	0			Self-replication	0	Self-replication	0.301587
Self-replication	0.110345	Self-replication	1.34504	Self-replication	0			Photosynthesis	0			Self-replication	0	Self-replication	0.301587
Self-replication	0.0822622	Self-replication	0.488525	Self-replication	0			Photosynthesis	0			Self-replication	0	Self-replication	0.309524
Self-replication	0.110345	Self-replication	0.961538	Self-replication	0			Photosynthesis	0			Self-replication	0	Self-replication	0.309524
Self-replication	1.6875	Self-replication	0.835076	Self-replication	0			Photosynthesis	0			Self-replication	0	Self-replication	0.285714
Self-replication	0.164103	Self-replication	1.33197	Self-replication	0			Photosynthesis	0			Self-replication	0	Self-replication	0.285714
Self-replication	0.164103	Self-replication	1.03819	Self-replication	0			Photosynthesis	0			Self-replication	0	Self-replication	0.285714
Self-replication	0.164103	Self-replication	2.0083	Self-replication	0			Photosynthesis	0			Self-replication	0	Self-replication	0.619048
Self-replication	0.130346	Self-replication	0	Self-replication	0			Photosynthesis	0			Self-replication	0	Self-replication	0.619048
Self-replication	0.163683	Self-replication	0.285714	Self-replication	0			Photosynthesis	0			Self-replication	0	Self-replication	0
Self-replication	1	Self-replication	0.285714	Self-replication	0			Photosynthesis	0			Self-replication	0	Self-replication	0
Self-replication	0	Self-replication	0	Self-replication	0			Photosynthesis	0			Self-replication	0	Self-replication	0.301587
Self-replication	0	Self-replication	0.287671	Self-replication	0			Photosynthesis	0			Self-replication	0	Self-replication	0.301587
Self-replication	0	Self-replication	0.0919913	Self-replication	0			Photosynthesis	0			Self-replication	0	Self-replication	0
Self-replication	0.666667	Self-replication	0.43686	Self-replication	0			Photosynthesis	0			Self-replication	0	Self-replication	0.301587
Self-replication	1	Self-replication	0.140197	Self-replication	0			Photosynthesis	0			Self-replication	0	Self-replication	0.301587
Self-replication	0	Self-replication	0.578231	Self-replication	0			Photosynthesis	0			Self-replication	0	Self-replication	0.301587
Self-replication	0	Self-replication	0.578231	Self-replication	0			Photosynthesis	0			Self-replication	0	Self-replication	0.301587
Self-replication	0.666667	Self-replication	0	Self-replication	0			Photosynthesis	0			Self-replication	0	Self-replication	0
Self-replication	1	Self-replication	0.578231	Self-replication	0			Photosynthesis	0			Self-replication	0	Self-replication	0.134454
Self-replication	0	Self-replication	0.136706	Self-replication	0			Photosynthesis	0			Self-replication	0	Self-replication	0.134454
Self-replication	0.666667	Self-replication	0.579661	Self-replication	0			Photosynthesis	0			Self-replication	0	Self-replication	0.266667
Self-replication	1	Self-replication	0.186478	Self-replication	0			Photosynthesis	0			Self-replication	0	Self-replication	0.266667
Self-replication	0.333333	Self-replication	0	Self-replication	0.267296			Photosynthesis	0			Self-replication	0	Self-replication	0.266667
Self-replication	0.662116	Self-replication	0	Self-replication	0.266458			Photosynthesis	0			Self-replication	0	Self-replication	0.266667
Self-replication	1	Self-replication	0.286195	Self-replication	0.266458			Photosynthesis	0			Self-replication	0	Self-replication	0.266055
Self-replication	0	Self-replication	0.115876	Self-replication	0.267296			Photosynthesis	0			Self-replication	0	Self-replication	0.446154
Self-replication	0	Self-replication	0.38255	Self-replication	0.266458			Photosynthesis	0			Self-replication	0	Self-replication	0.450262
Self-replication	0	Self-replication	0.158041	Self-replication	0.266458			Photosynthesis	0			Self-replication	0	Self-replication	0
Self-replication	0	Self-replication	0	Self-replication	0			Photosynthesis	0			Self-replication	0	Self-replication	0.321101
Self-replication	0	Self-replication	0.286195	Self-replication	0			Photosynthesis	0			Self-replication	0	Self-replication	0.321101
Self-replication	0	Self-replication	0.115876	Self-replication	0			Photosynthesis	0			Self-replication	0	Self-replication	0.321101
Self-replication	0	Self-replication	0.38255	Self-replication	0			Photosynthesis	0.162162			Self-replication	0	Self-replication	0.321101
Self-replication	0	Self-replication	0.158041	Self-replication	0			Photosynthesis	0.162162			Self-replication	0	Self-replication	0.326531
Self-replication	0.324324	Self-replication	0.578231	Self-replication	0			Photosynthesis	0			Self-replication	0	Self-replication	0.432624
Self-replication	0	Self-replication	0.136706	Self-replication	0			Photosynthesis	0			Self-replication	0	Self-replication	0.440594
Self-replication	0	Self-replication	0.579661	Self-replication	0			Photosynthesis	0			Self-replication	0	Self-replication	0.321101
Self-replication	0	Self-replication	0.186478	Self-replication	0			Photosynthesis	0			Self-replication	0	Self-replication	0.321101
Self-replication	0	Self-replication	0.167539	Self-replication	0			Photosynthesis	0.162162			Self-replication	0	Self-replication	0.321101
Self-replication	0	Self-replication	0.383408	Self-replication	0			Photosynthesis	0.162162			Self-replication	0	Self-replication	0.321101
Self-replication	0	Self-replication	0.22679	Self-replication	0			Photosynthesis	0			Self-replication	0	Self-replication	0.326531
Self-replication	0	Self-replication	0.17079	Self-replication	0			Photosynthesis	0			Self-replication	0	Self-replication	0.432624
Self-replication	0	Self-replication	0.234973	Self-replication	0			Photosynthesis	0			Self-replication	0	Self-replication	0.440594
Self-replication	0	Self-replication	0.209378	Self-replication	0			Photosynthesis	0.327273			Self-replication	0	Self-replication	0
Self-replication	0	Self-replication	0	Self-replication	0			Photosynthesis	0.327273			Self-replication	0	Self-replication	0
Self-replication	0	Self-replication	0.0680507	Self-replication	0			Photosynthesis	0			Self-replication	0	Self-replication	0
Self-replication	0	Self-replication	0.0680507	Self-replication	0			Photosynthesis	0			Self-replication	0	Self-replication	0.09375
Self-replication	0	Self-replication	0.135476	Self-replication	0			Photosynthesis	0.327273			Self-replication	0	Self-replication	0.458333
Self-replication	0	Self-replication	0.0681293	Self-replication	0			Photosynthesis	0.327273			Self-replication	0	Self-replication	0.477778
Self-replication	0	Self-replication	0.0680507	Self-replication	0			Photosynthesis	0			Self-replication	0	Self-replication	0
Self-replication	0	Self-replication	0.214579	Self-replication	0			Photosynthesis	0.162162			Self-replication	0	Self-replication	0
Self-replication	0	Self-replication	0.266309	Self-replication	0			Photosynthesis	0.162162			Self-replication	0	Self-replication	0.09375
Self-replication	0	Self-replication	0.136101	Self-replication	0			Photosynthesis	0			Self-replication	0	Self-replication	0.458333
Self-replication	0	Self-replication	0.136101	Self-replication	0			Photosynthesis	0			Self-replication	0	Self-replication	0.477778
Self-replication	0	Self-replication	0.204363	Self-replication	0			Photosynthesis	0.0807175			Self-replication	0	Self-replication	0
Self-replication	0	Self-replication	0.137413	Self-replication	0			Photosynthesis	0.0807175			Self-replication	0	Self-replication	0.09375
Self-replication	0	Self-replication	0.136101	Self-replication	0			Photosynthesis	0.315789			Self-replication	0	Self-replication	0.458333
Self-replication	0	Self-replication	0.277207	Self-replication	0			Photosynthesis	0.131579			Self-replication	0	Self-replication	0.477778
Self-replication	0	Self-replication	0.21269	Self-replication	0			Photosynthesis	0.131579			Self-replication	0	Self-replication	0.09375
Self-replication	0	Self-replication	0	Self-replication	0			Photosynthesis	0.0789474			Self-replication	0	Self-replication	0.458333
Self-replication	0	Self-replication	0	Self-replication	0			Photosynthesis	0.0789474			Self-replication	0	Self-replication	0.477778
Self-replication	0	Self-replication	0	Self-replication	0			Photosynthesis	0.164474			Self-replication	0	Self-replication	0.477064
Self-replication	0	Self-replication	0	Self-replication	0			Photosynthesis	0.164474			Self-replication	0	Self-replication	0.485207
Self-replication	0	Self-replication	0.154564	Self-replication	0			Photosynthesis	0.243421			Self-replication	0	Self-replication	0.586387
Self-replication	0	Self-replication	0.214995	Self-replication	0			Photosynthesis	0.243421			Self-replication	0	Self-replication	0.590909
Self-replication	0	Self-replication	0	Self-replication	0			Photosynthesis	0.221239			Self-replication	0	Self-replication	1.34884
Self-replication	0	Self-replication	0	Self-replication	0			Photosynthesis	0.221239			Self-replication	0	Self-replication	1.34884
Self-replication	0	Self-replication	0	Self-replication	0			Photosynthesis	0.327434			Self-replication	0	Self-replication	1.1413
Self-replication	0	Self-replication	0.154564	Self-replication	0			Photosynthesis	0.327434			Self-replication	0	Self-replication	0.896
Self-replication	0	Self-replication	0.214995	Self-replication	0			Photosynthesis	0			Self-replication	0	Self-replication	1.03509
Self-replication	0	Self-replication	0.141487	Self-replication	0			Photosynthesis	0.315789			Self-replication	0	Self-replication	1.03509
Self-replication	0	Self-replication	0.141148	Self-replication	0			Photosynthesis	0.315789			Self-replication	0	Self-replication	1
Self-replication	0	Self-replication	0.216132	Self-replication	0			Photosynthesis	0.657895			Self-replication	0	Self-replication	1
Self-replication	0	Self-replication	0.160216	Self-replication	0			Photosynthesis	0.657895			Self-replication	0	Self-replication	0.982456
Self-replication	0	Self-replication	0	Self-replication	0			Photosynthesis	0.315789			Self-replication	0	Self-replication	0.867647
Self-replication	0	Self-replication	0.154886	Self-replication	0			Photosynthesis	0.315789			Self-replication	0	Self-replication	0.919118
Self-replication	0.286667	Self-replication	0.21629	Self-replication	0			Photosynthesis	0.657895			Self-replication	0	Self-replication	0.919118
Self-replication	0.286667	Self-replication	0.154564	Self-replication	0			Photosynthesis	0.657895			Self-replication	0	Self-replication	0
Self-replication	0.278689	Self-replication	0.214995	Self-replication	0			Photosynthesis	0			Self-replication	0	Self-replication	0.717391
Self-replication	0.352365	Self-replication	0.228972	Self-replication	0			Photosynthesis	0			Self-replication	0	Self-replication	0.608
Self-replication	0	Photosynthesis	0.333333	Self-replication	0			Photosynthesis	0			Self-replication	0	Self-replication	0.719298
Self-replication	0	Photosynthesis	0.159817	Self-replication	0			Photosynthesis	0			Self-replication	0	Self-replication	0.719298
Self-replication	0	Photosynthesis	0.0594059	Self-replication	0			Photosynthesis	0			Self-replication	0	Self-replication	0.717391
Self-replication	0	Photosynthesis	0.0501393	Self-replication	0			Photosynthesis	0			Self-replication	0	Self-replication	0.608
Self-replication	0	Photosynthesis	0.0490566	Self-replication	0			Photosynthesis	0			Self-replication	0	Self-replication	0.719298
Self-replication	0	Photosynthesis	0.0698603	Self-replication	0			Photosynthesis	0			Self-replication	0	Self-replication	0.719298
Self-replication	0.562914	Photosynthesis	0.0948509	Self-replication	0			Photosynthesis	0			Self-replication	0	Self-replication	0.597938
Self-replication	0.474725	Photosynthesis	0.0667506	Self-replication	0			Photosynthesis	0			Self-replication	0	Self-replication	0.666667
Self-replication	0	Photosynthesis	0.159817	Self-replication	0			Photosynthesis	0			Self-replication	0	Self-replication	0.666667
Self-replication	0	Photosynthesis	0.0594059	Self-replication	0			Photosynthesis	0			Self-replication	0	Self-replication	0.59375
Self-replication	0	Photosynthesis	0.0501393	Self-replication	0			Photosynthesis	0			Self-replication	0	Self-replication	0.59375
Self-replication	0	Photosynthesis	0.0489642	Self-replication	0			Photosynthesis	0			Self-replication	0	Self-replication	0
Self-replication	0	Photosynthesis	0.0697211	Self-replication	0			Photosynthesis	0			Self-replication	0.130168	Self-replication	0.129964
Self-replication	0.562914	Photosynthesis	0.0716216	Self-replication	0			Photosynthesis	0			Self-replication	0.393293	Self-replication	0.129964
Self-replication	0.474725	Photosynthesis	0.0665829	Self-replication	0			Photosynthesis	0			Self-replication	0.0849151	Self-replication	0.934307
Self-replication	0	Photosynthesis	0.0728745	Self-replication	0			Photosynthesis	0			Self-replication	0	Self-replication	0.934307
Self-replication	0	Photosynthesis	0.0594059	Self-replication	0			Photosynthesis	0			Self-replication	0	Self-replication	0.934307
Self-replication	0	Photosynthesis	0.0549683	Self-replication	0			Photosynthesis	0			Self-replication	0	Self-replication	0.934307
Self-replication	0	Photosynthesis	0.0788288	Self-replication	0			Photosynthesis	0			Self-replication	0	Self-replication	0.934307
Self-replication	0.562914	Photosynthesis	0.0985915	Self-replication	0			Photosynthesis	0			Self-replication	0	Self-replication	0.597826
Self-replication	0.474725	Photosynthesis	0.0691906	Self-replication	0			Photosynthesis	0			Self-replication	0	Self-replication	1.06569
Self-replication	0	Photosynthesis	0	Self-replication	0			Photosynthesis	0			Self-replication	0	Self-replication	0
Self-replication	0	Photosynthesis	0.0327273	Self-replication	0			Photosynthesis	0			Self-replication	0	Self-replication	0.32852
Self-replication	0	Photosynthesis	0.0728745	Self-replication	0			Photosynthesis	0			Self-replication	0	Self-replication	0.32852
Self-replication	0.562914	Photosynthesis	0.0717185	Self-replication	0			Photosynthesis	0			Self-replication	0	Self-replication	0.32852
Self-replication	0.474725	Photosynthesis	0.0457516	Self-replication	0			Photosynthesis	0			Self-replication	0	Self-replication	0.32852
Self-replication	0	Photosynthesis	0.0161002	Self-replication	0			Photosynthesis	0			Self-replication	0	Self-replication	0.32852
Self-replication	0	Photosynthesis	0.0339623	Self-replication	0			Photosynthesis	0			Self-replication	0	Self-replication	0.306954
Self-replication	0.562914	Photosynthesis	0.0616997	Self-replication	0			Photosynthesis	0			Self-replication	0	Self-replication	0.393502
Self-replication	0.474725	Photosynthesis	0.039548	Self-replication	0			Photosynthesis	0			Self-replication	0	Self-replication	0.32852
Self-replication	0	Photosynthesis	0.333333	Self-replication	0			Photosynthesis	0			Self-replication	0	Self-replication	0.32852
Self-replication	0.847682	Photosynthesis	0.0632008	Self-replication	0			Photosynthesis	0			Self-replication	0	Self-replication	0.32852
Self-replication	0.572687	Photosynthesis	0.045082	Self-replication	0			Photosynthesis	0.9			Self-replication	0	Self-replication	0.32852
Self-replication	0.847682	Photosynthesis	0.0736842	Self-replication	0			Photosynthesis	0.9			Self-replication	0	Self-replication	0.32852
Self-replication	0.572687	Photosynthesis	0.0560847	Self-replication	0			Photosynthesis	0			Self-replication	0	Self-replication	0.306954
Self-replication	0.491086	Photosynthesis	0.0651607	Self-replication	0			Photosynthesis	0			Self-replication	0	Self-replication	0.393502
Self-replication	0	Photosynthesis	0.111111	Self-replication	0			Photosynthesis	0.6			Self-replication	0	Self-replication	0
Self-replication	0	Photosynthesis	0.119205	Self-replication	0			Photosynthesis	0.6			Self-replication	0	Self-replication	0.268293
Self-replication	0	Photosynthesis	0.089404	Self-replication	0			Photosynthesis	0.9			Self-replication	0	Self-replication	0.268293
Self-replication	0.280899	Photosynthesis	0.089404	Self-replication	0			Photosynthesis	0			Self-replication	0	Self-replication	1.08955
Self-replication	0.280899	Photosynthesis	0.0825688	Self-replication	0			Photosynthesis	0			Self-replication	0	Self-replication	0.264706
Self-replication	0.280899	Photosynthesis	0.119205	Self-replication	0			Photosynthesis	0			Self-replication	0	Self-replication	0.264706
Self-replication	0.280899	Photosynthesis	0.0567465	Self-replication	0			Photosynthesis	0.14876			Self-replication	0	Self-replication	0.537313
Self-replication	0.280899	Photosynthesis	0.0726846	Self-replication	0			Photosynthesis	0.14876			Self-replication	0	Self-replication	0.2
Self-replication	0.139276	Photosynthesis	0.0818182	Self-replication	0			Photosynthesis	0.297521			Self-replication	0	Self-replication	0.2
Self-replication	0.27933	Photosynthesis	0.0545455	Self-replication	0			Photosynthesis	0			Self-replication	0	Self-replication	0.536765
Self-replication	0.27933	Photosynthesis	0.0545455	Self-replication	0			Photosynthesis	0			Self-replication	0	Self-replication	0.17561
Self-replication	0.139276	Photosynthesis	0.0365854	Self-replication	0			Photosynthesis	0.14876			Self-replication	0	Self-replication	0.17561
Self-replication	0.139276	Photosynthesis	0.081571	Self-replication	0			Photosynthesis	0.14876			Self-replication	0	Self-replication	0.264706
Self-replication	0.139276	Photosynthesis	0.0453401	Self-replication	0			Photosynthesis	0.297521			Self-replication	0	Self-replication	0
Self-replication	0.139276	Photosynthesis	0.061086	Self-replication	0			Photosynthesis	0			Self-replication	0	Self-replication	0.669118
Self-replication	0.139276	Photosynthesis	0	Self-replication	0			Photosynthesis	0.3			Self-replication	0	Self-replication	0.268293
Self-replication	0.0915751	Photosynthesis	0.0985401	Self-replication	0			Photosynthesis	0.3			Self-replication	0	Self-replication	0.268293
Self-replication	0	Photosynthesis	0.0656934	Self-replication	0			Photosynthesis	0.6			Self-replication	0	Self-replication	0.404412
Self-replication	0.558659	Photosynthesis	0.333333	Self-replication	0			Photosynthesis	0.3			Self-replication	0	Self-replication	0.669118
Self-replication	0.558659	Photosynthesis	0.0547445	Self-replication	0			Photosynthesis	0.3			Self-replication	0	Self-replication	0.268293
Self-replication	0.558659	Photosynthesis	0.0726846	Self-replication	0			Photosynthesis	0.6			Self-replication	0	Self-replication	0.268293
Self-replication	0.558659	Photosynthesis	0.0656934	Self-replication	0			Photosynthesis	0			Self-replication	0	Self-replication	0.404412
Self-replication	0.558659	Photosynthesis	0.0328467	Self-replication	0			Photosynthesis	0.14876			Self-replication	0	Self-replication	0.537313
Self-replication	0.276243	Photosynthesis	0.25	Self-replication	0			Photosynthesis	0.14876			Self-replication	0	Self-replication	0.537313
Self-replication	0.558659	Photosynthesis	0.0437956	Self-replication	0			Photosynthesis	0			Self-replication	0	Self-replication	0
Self-replication	0.558659	Photosynthesis	0.063306	Self-replication	0			Photosynthesis	0.535211			Self-replication	0	Self-replication	0
Self-replication	0.558659	Photosynthesis	0.0328467	Self-replication	0			Photosynthesis	0.535211			Self-replication	0	Self-replication	0
Self-replication	0.558659	Photosynthesis	0.0985401	Self-replication	0			Photosynthesis	0.943662			Self-replication	0	Self-replication	0
Self-replication	0.558659	Photosynthesis	0.0454545	Self-replication	0			Photosynthesis	0.802817			Self-replication	0	Self-replication	0
Self-replication	0.276243	Photosynthesis	0.0633803	Self-replication	0			Photosynthesis	0.802817			Self-replication	0	Self-replication	0
Self-replication	0	Photosynthesis	0.0656934	Self-replication	0			Photosynthesis	0.943662			Self-replication	0	Self-replication	0
Self-replication	0	Photosynthesis	0.0368349	Self-replication	0			Photosynthesis	0.676056			Self-replication	0	Self-replication	0
Self-replication	0	Photosynthesis	0.0613915	Self-replication	0			Photosynthesis	0.676056			Self-replication	0	Self-replication	0.536765
Self-replication	0	Photosynthesis	0.052755	Self-replication	0			Photosynthesis	1.08451			Self-replication	0	Self-replication	0.934307
Self-replication	0.561798	Photosynthesis	0.0781841	Self-replication	0			Photosynthesis	0.943662			Self-replication	0	Self-replication	0
Self-replication	0	Photosynthesis	0.064781	Self-replication	0			Photosynthesis	0.943662			Self-replication	0	Self-replication	0
Self-replication	0	Photosynthesis	0	Self-replication	0			Photosynthesis	1.08451			Self-replication	0	Self-replication	0
Self-replication	0	Photosynthesis	0.143498	Self-replication	0			Photosynthesis	0			Self-replication	0	Self-replication	0.536765
Self-replication	0.561798	Photosynthesis	0.143498	Self-replication	0			Photosynthesis	0.943662			Self-replication	0	Self-replication	0.934307
Self-replication	0	Photosynthesis	0.881818	Self-replication	0			Photosynthesis	0.802817			Self-replication	0	Self-replication	0
Self-replication	0	Photosynthesis	0.192308	Self-replication	0			Photosynthesis	0.802817			Self-replication	0	Self-replication	0
Self-replication	0.561798	Photosynthesis	0.188791	Self-replication	0			Photosynthesis	0.943662			Self-replication	0	Self-replication	0.536765
Self-replication	0	Photosynthesis	0.214602	Self-replication	0			Photosynthesis	0.943662			Self-replication	0	Self-replication	0.934307
Self-replication	0.561798	Photosynthesis	0.12005	Self-replication	0			Photosynthesis	0.802817			Self-replication	0	Self-replication	0
Self-replication	0.561798	Photosynthesis	0	Self-replication	0			Photosynthesis	0.802817			Self-replication	0	Self-replication	0.536765
Self-replication	0	Photosynthesis	0	Self-replication	0			Photosynthesis	0.943662			Self-replication	0	Self-replication	0.934307
Self-replication	0	Photosynthesis	0.590909	Self-replication	0			Photosynthesis	0			Self-replication	0	Self-replication	0.536765
Self-replication	0	Photosynthesis	0.0949555	Self-replication	0			Photosynthesis	0			Self-replication	0	Self-replication	0.934307
Self-replication	0.493562	Photosynthesis	0.0946746	Self-replication	0			Photosynthesis	0			Self-replication	0	Self-replication	0.597826
Self-replication	0	Photosynthesis	0.144124	Self-replication	0			Photosynthesis	0			Self-replication	0	Self-replication	0
Self-replication	0	Photosynthesis	0.0805452	Self-replication	0			Photosynthesis	0			Self-replication	0	Self-replication	0
Self-replication	0	Photosynthesis	0	Self-replication	0			Photosynthesis	0			Self-replication	0	Self-replication	0
Self-replication	0	Photosynthesis	0.193452	Self-replication	0			Photosynthesis	0			Self-replication	0	Self-replication	0
Self-replication	0	Photosynthesis	0.056042	Self-replication	0			Photosynthesis	0			Self-replication	0	Self-replication	0
Self-replication	0	Photosynthesis	0.0558464	Self-replication	0			Photosynthesis	0			Self-replication	0	Self-replication	0
Self-replication	0	Photosynthesis	0.0944767	Self-replication	0			Photosynthesis	0			Self-replication	0	Self-replication	0
Self-replication	0.493562	Photosynthesis	0.0805452	Self-replication	0			Photosynthesis	0			Self-replication	0	Self-replication	0
Self-replication	0	Photosynthesis	0.193452	Self-replication	0			Photosynthesis	0			Self-replication	0	Self-replication	0.359091
Self-replication	0	Photosynthesis	0.056042	Self-replication	0			Photosynthesis	0			Self-replication	0	Self-replication	0
Self-replication	0	Photosynthesis	0.0558464	Self-replication	0			Photosynthesis	0			Self-replication	0	Self-replication	0
Self-replication	0	Photosynthesis	0.0944767	Self-replication	0			Photosynthesis	0			Self-replication	0	Self-replication	0
Self-replication	0	Photosynthesis	0.0805452	Self-replication	0			Photosynthesis	0			Self-replication	0	Self-replication	0
Self-replication	0	Photosynthesis	0.0707965	Self-replication	0			Photosynthesis	0			Self-replication	0	Self-replication	0
Self-replication	0.493562	Photosynthesis	0.214128	Self-replication	0			Photosynthesis	0			Self-replication	0	Self-replication	0
Self-replication	0	Photosynthesis	0.19403	Self-replication	0			Photosynthesis	0			Self-replication	0	Self-replication	0
Self-replication	0	Photosynthesis	0.140389	Self-replication	0			Photosynthesis	0			Self-replication	0	Self-replication	0.359091
Self-replication	0	Photosynthesis	0.0923521	Self-replication	0			Photosynthesis	0			Self-replication	0	Self-replication	0
Self-replication	0	Photosynthesis	0.119901	Self-replication	0			Photosynthesis	0			Self-replication	0	Self-replication	0
Self-replication	0	Photosynthesis	0.0820643	Self-replication	0			Photosynthesis	0			Self-replication	0	Self-replication	0
Self-replication	0	Photosynthesis	0.119458	Self-replication	0			Photosynthesis	0			Self-replication	0	Self-replication	0
Self-replication	0.240506	Photosynthesis	0.0817875	Self-replication	0			Photosynthesis	0			Self-replication	0	Self-replication	0
Self-replication	0.240506	Photosynthesis	0.0996169	Self-replication	0			Photosynthesis	0			Self-replication	0	Self-replication	0
Self-replication	0	Photosynthesis	0	Self-replication	0			Photosynthesis	0			Self-replication	0	Self-replication	0.359091
Self-replication	0.240506	Photosynthesis	0.109283	Self-replication	0			Photosynthesis	0			Self-replication	0	Self-replication	0
Self-replication	0.240506	Photosynthesis	0.158703	Self-replication	0			Photosynthesis	0			Self-replication	0	Self-replication	0
Self-replication	0.739316	Photosynthesis	0.173848	Self-replication	0			Photosynthesis	0			Self-replication	0	Self-replication	0
Self-replication	0.739316	Photosynthesis	0.186	Self-replication	0			Photosynthesis	0			Self-replication	0	Self-replication	0
Self-replication	0.493562	Photosynthesis	0.139442	Self-replication	0			Photosynthesis	0			Self-replication	0	Self-replication	0
Self-replication	0.739316	Photosynthesis	0.203846	Self-replication	0			Photosynthesis	0			Self-replication	0	Self-replication	0.359091
Self-replication	0.739316	Photosynthesis	0.184602	Self-replication	0			Photosynthesis	0			Self-replication	0	Self-replication	0
Self-replication	0	Photosynthesis	0.109283	Self-replication	0			Photosynthesis	0.285714			Self-replication	0	Self-replication	0
Self-replication	0	Photosynthesis	0.158703	Self-replication	0			Photosynthesis	0.765766			Self-replication	0	Self-replication	0
Self-replication	0	Photosynthesis	0.173848	Self-replication	0			Photosynthesis	0.765766			Self-replication	0	Self-replication	0
Self-replication	0	Photosynthesis	0.186	Self-replication	0			Photosynthesis	0.337778			Self-replication	0	Self-replication	0.359091
Self-replication	0	Photosynthesis	0.139442	Self-replication	0			Photosynthesis	0.47449			Self-replication	0	Self-replication	0
Self-replication	0	Photosynthesis	0.203846	Self-replication	0			Photosynthesis	0.47449			Self-replication	0	Self-replication	0
Self-replication	0	Photosynthesis	0.184602	Self-replication	0			Photosynthesis	0.607143			Self-replication	0	Self-replication	0
Self-replication	0	Photosynthesis	0	Self-replication	0			Photosynthesis	0.546763			Self-replication	0	Self-replication	0.359091
Self-replication	0	Photosynthesis	0.0345865	Self-replication	0			Photosynthesis	0.546763			Self-replication	0	Self-replication	0
Self-replication	0	Photosynthesis	0.0951417	Self-replication	0			Photosynthesis	0.268775			Self-replication	0	Self-replication	0
Self-replication	0	Photosynthesis	0.104634	Self-replication	0			Photosynthesis	0.377778			Self-replication	0	Self-replication	0.359091
Self-replication	0	Photosynthesis	0.15873	Self-replication	0			Photosynthesis	0.377778			Self-replication	0	Self-replication	0
Self-replication	0	Photosynthesis	0.199364	Self-replication	0			Photosynthesis	0.47449			Self-replication	0	Self-replication	0.359091
Self-replication	0	Photosynthesis	0.0562347	Self-replication	0			Photosynthesis	0			Self-replication	0	Self-replication	0.540909
Self-replication	0	Photosynthesis	0.114634	Self-replication	0			Photosynthesis	0.404762			Self-replication	0	Self-replication	0
Self-replication	0	Photosynthesis	0.170316	Self-replication	0			Photosynthesis	0.607143			Self-replication	0	Self-replication	1.08219
Self-replication	0	Photosynthesis	0.203666	Self-replication	0			Photosynthesis	0.607143			Self-replication	0	Self-replication	1.08219
Self-replication	0	Photosynthesis	0.181643	Self-replication	0			Photosynthesis	0.837838			Self-replication	0	Self-replication	0.268182
Self-replication	0.0552632	Photosynthesis	0.214724	Self-replication	0			Photosynthesis	0.404762			Self-replication	0	Self-replication	0.268182
Self-replication	0	Photosynthesis	0.287462	Self-replication	0			Photosynthesis	0.607143			Self-replication	0	Self-replication	1.65278
Self-replication	0	Photosynthesis	0.164026	Self-replication	0			Photosynthesis	0.607143			Self-replication	0	Self-replication	0.269625
Self-replication	0	Photosynthesis	0.187943	Self-replication	0			Photosynthesis	0.837838			Self-replication	0	Self-replication	1.08219
Self-replication	0	Photosynthesis	0.722222	Self-replication	0			Photosynthesis	0.121429			Self-replication	0	Self-replication	1.08219
Self-replication	0	Photosynthesis	0.277716	Self-replication	0			Photosynthesis	0.121429			Self-replication	0	Self-replication	0.268182
Self-replication	0	Photosynthesis	0.308901	Self-replication	0			Photosynthesis	0.223214			Self-replication	0	Self-replication	0.268182
Self-replication	0	Photosynthesis	0.220917	Self-replication	0			Photosynthesis	0			Self-replication	0	Self-replication	1.65278
Self-replication	0.142857	Photosynthesis	0.198103	Self-replication	0			Photosynthesis	0.892857			Self-replication	0	Self-replication	0.269625
Self-replication	0	Photosynthesis	0.231523	Self-replication	0			Photosynthesis	0.892857			Self-replication	0	Self-replication	0
Self-replication	0	Photosynthesis	0	Self-replication	0			Photosynthesis	0			Self-replication	0	Self-replication	0.40411
Self-replication	0	Photosynthesis	0	Self-replication	0			Photosynthesis	0			Self-replication	0.130168	Self-replication	0.40411
Self-replication	0	Photosynthesis	0	Self-replication	0			Photosynthesis	0			Self-replication	0.393293	Self-replication	0
Self-replication	0	Photosynthesis	0	Self-replication	0			Photosynthesis	0			Self-replication	0.0849151	Self-replication	0.359091
Self-replication	0	Photosynthesis	0	Self-replication	0			Photosynthesis	0			Self-replication	0	Self-replication	0.40411
Self-replication	0.142857	Photosynthesis	0	Self-replication	0			Photosynthesis	0			Self-replication	0	Self-replication	0.40411
Self-replication	0	Photosynthesis	0	Self-replication	0			Photosynthesis	0			Self-replication	0	Self-replication	0
Self-replication	0	Photosynthesis	0	Self-replication	0			Photosynthesis	0			Self-replication	0.0849151	Self-replication	0.359091
Self-replication	0	Photosynthesis	0	Self-replication	0			Photosynthesis	0			Self-replication	0.256207	Self-replication	0
Self-replication	0	Photosynthesis	0	Self-replication	0			Photosynthesis	0			Self-replication	0.06218	Self-replication	0.819444
Self-replication	0	Photosynthesis	0	Self-replication	0			Photosynthesis	0			Self-replication	0	Self-replication	0.191406
Self-replication	0.142857	Photosynthesis	0	Self-replication	0			Photosynthesis	0			Self-replication	0.267296	Self-replication	0.819444
Self-replication	0	Photosynthesis	0	Self-replication	0			Photosynthesis	0			Self-replication	0.266458	Self-replication	0.191406
Self-replication	0	Photosynthesis	0	Self-replication	0			Photosynthesis	0			Self-replication	0.266458	Self-replication	0.598901
Self-replication	0	Photosynthesis	0	Self-replication	0			Photosynthesis	0			Self-replication	0.267296	Self-replication	0.928571
Self-replication	0	Photosynthesis	0	Self-replication	0			Photosynthesis	0			Self-replication	0.266458	Self-replication	0.928571
Self-replication	0.142857	Photosynthesis	0	Self-replication	0			Photosynthesis	0			Self-replication	0.266458	Self-replication	0.621429
Self-replication	0	Photosynthesis	0	Self-replication	0			Photosynthesis	0			Self-replication	0	Self-replication	0.621429
Self-replication	0	Photosynthesis	0	Self-replication	0			Photosynthesis	0			Self-replication	0	Self-replication	0.621429
Self-replication	0	Photosynthesis	0	Self-replication	0			Photosynthesis	0			Self-replication	0	Self-replication	0.410377
Self-replication	0.142857	Photosynthesis	0	Self-replication	0			Photosynthesis	0			Self-replication	0	Self-replication	1.24286
Self-replication	0	Photosynthesis	0	Self-replication	0			Photosynthesis	0			Self-replication	0.0849151	Self-replication	0.30742
Self-replication	0	Photosynthesis	0	Self-replication	0			Photosynthesis	0			Self-replication	0.256207	Self-replication	1.87143
Self-replication	0.142857	Photosynthesis	0	Self-replication	0			Photosynthesis	0			Self-replication	0.0849151	Self-replication	0
Self-replication	0	Photosynthesis	0	Self-replication	0			Photosynthesis	0			Self-replication	0	Self-replication	0.314286
Self-replication	0.142857	Photosynthesis	0	Self-replication	0			Photosynthesis	0			Self-replication	0.0849151	Self-replication	0.314286
Self-replication	0.0941704	Photosynthesis	0	Self-replication	0			Photosynthesis	0			Self-replication	0.256207	Self-replication	0.314286
Self-replication	0	Photosynthesis	0	Self-replication	0			Photosynthesis	0			Self-replication	0.0849151	Self-replication	0.157143
Self-replication	0	Photosynthesis	0	Self-replication	0			Photosynthesis	0			Self-replication	0.0849151	Self-replication	0
Self-replication	0	Photosynthesis	0	Self-replication	0			Photosynthesis	0.0964912			Self-replication	0.256207	Self-replication	0.104265
Self-replication	0	Photosynthesis	0	Self-replication	0			Photosynthesis	0.0723684			Self-replication	0.0849151	Self-replication	0
Self-replication	0	Photosynthesis	0	Self-replication	0			Photosynthesis	0.0723684			Self-replication	0	Self-replication	0.314286
Self-replication	0	Photosynthesis	0	Self-replication	0			Photosynthesis	0.0575916			Self-replication	0.250181	Self-replication	0.314286
Self-replication	0	Photosynthesis	0	Self-replication	0			Photosynthesis	0.144737			Self-replication	0.169811	Self-replication	0.314286
Self-replication	0.140143	Photosynthesis	0	Self-replication	0			Photosynthesis	0.144737			Self-replication	0.264798	Self-replication	0.157143
Self-replication	0.0534905	Photosynthesis	0	Self-replication	0			Photosynthesis	0.192982			Self-replication	0.195149	Self-replication	0
Self-replication	0	Photosynthesis	0	Self-replication	0			Photosynthesis	0.144737			Self-replication	0	Self-replication	0.104265
Self-replication	0	Photosynthesis	0.0532544	Self-replication	0			Photosynthesis	0.144737			Self-replication	0.305239	Self-replication	0
Self-replication	0	Photosynthesis	0.0642857	Self-replication	0			Photosynthesis	0.115183			Self-replication	0.62212	Self-replication	0
Self-replication	0	Photosynthesis	0	Self-replication	0			Photosynthesis	0.217105			Self-replication	0.62212	Self-replication	0
Self-replication	0	Photosynthesis	0.0906801	Self-replication	0			Photosynthesis	0.217105			Self-replication	0.62212	Self-replication	0
Self-replication	0	Photosynthesis	0.0350195	Self-replication	0			Photosynthesis	0			Self-replication	0.785219	Self-replication	0
Self-replication	0.140143	Photosynthesis	0.0647922	Self-replication	0			Photosynthesis	0			Self-replication	0.300898	Self-replication	0
Self-replication	0.0534905	Photosynthesis	0.0947741	Self-replication	0			Photosynthesis	0			Self-replication	0.447253	Self-replication	0.614286
Self-replication	0	Photosynthesis	0.106509	Self-replication	0			Photosynthesis	0.0964912			Self-replication	0	Self-replication	0
Self-replication	0	Photosynthesis	0.128114	Self-replication	0			Photosynthesis	0.0964912			Self-replication	0.310905	Self-replication	0
Self-replication	0	Photosynthesis	0.0532544	Self-replication	0			Photosynthesis	0			Self-replication	0.310905	Self-replication	0
Self-replication	0	Photosynthesis	0.133166	Self-replication	0			Photosynthesis	0			Self-replication	0.310905	Self-replication	0
Self-replication	0	Photosynthesis	0.0699029	Self-replication	0			Photosynthesis	0.0723684			Self-replication	0.473193	Self-replication	0.614286
Self-replication	0.140143	Photosynthesis	0.0866911	Self-replication	0			Photosynthesis	0.0723684			Self-replication	0.101056	Self-replication	0
Self-replication	0.0534905	Photosynthesis	0.0946065	Self-replication	0			Photosynthesis	0			Self-replication	0.451827	Self-replication	0
Self-replication	0	Photosynthesis	0	Self-replication	0			Photosynthesis	0.0723684			Self-replication	0.311628	Self-replication	0
Self-replication	0	Photosynthesis	0.0807175	Self-replication	0			Photosynthesis	0.0723684			Self-replication	0.311628	Self-replication	0.614286
Self-replication	0	Photosynthesis	0.317365	Self-replication	0			Photosynthesis	0.0575916			Self-replication	0.311628	Self-replication	0
Self-replication	0	Photosynthesis	0	Self-replication	0			Photosynthesis	0.0575916			Self-replication	0.473193	Self-replication	0
Self-replication	0.0920437	Photosynthesis	0.0940397	Self-replication	0			Photosynthesis	0			Self-replication	0.101208	Self-replication	0.307143
Self-replication	0.0678941	Photosynthesis	0.117481	Self-replication	0			Photosynthesis	0			Self-replication	0.452328	Self-replication	0
Self-replication	0	Photosynthesis	0.107784	Self-replication	0			Photosynthesis	0.147541			Self-replication	0	Self-replication	0
Self-replication	0	Photosynthesis	0.477477	Self-replication	0			Photosynthesis	0.147541			Self-replication	0	Self-replication	0.204762
Self-replication	0	Photosynthesis	0	Self-replication	0			Photosynthesis	0.147541			Self-replication	0	Self-replication	0
Self-replication	0.0920437	Photosynthesis	0.102305	Self-replication	0			Photosynthesis	0.147541			Self-replication	0	Self-replication	0
Self-replication	0.0678941	Photosynthesis	0.124875	Self-replication	0			Photosynthesis	0			Self-replication	0	Self-replication	0
Self-replication	0	Photosynthesis	0.128114	Self-replication	0			Photosynthesis	0			Self-replication	0	Self-replication	0
Self-replication	0	Photosynthesis	0.0350877	Self-replication	0			Photosynthesis	0.147541			Self-replication	0	Self-replication	0
Self-replication	0.0920437	Photosynthesis	0.0701987	Self-replication	0			Photosynthesis	0.147541			Self-replication	0	Self-replication	0
Self-replication	0.0678941	Photosynthesis	0.100564	Self-replication	0			Photosynthesis	0.147541			Self-replication	0	Self-replication	0.460993
Self-replication	0	Photosynthesis	0.116228	Self-replication	0			Photosynthesis	0.147541			Self-replication	0	Self-replication	0
Self-replication	0.068525	Photosynthesis	0.108537	Self-replication	0			Photosynthesis	0			Self-replication	0	Self-replication	0
Self-replication	0.0538813	Photosynthesis	0.0944395	Self-replication	0			Photosynthesis	0			Self-replication	0	Self-replication	0
Self-replication	0.0535877	Photosynthesis	0.0752916	Self-replication	0			Photosynthesis	0			Self-replication	0	Self-replication	0
Self-replication	0.0438988	Photosynthesis	0.104603	Self-replication	0			Photosynthesis	0			Self-replication	0	Self-replication	0
Self-replication	0.07375	Photosynthesis	0.127373	Self-replication	0			Photosynthesis	0			Self-replication	0	Self-replication	0.460993
Photosynthesis	0.054878	Photosynthesis	0.631579	Self-replication	0			Photosynthesis	0.147541			Self-replication	0	Self-replication	0
Photosynthesis	0.054878	Photosynthesis	0.510417	Self-replication	0			Photosynthesis	0.147541			Self-replication	0	Self-replication	0
Photosynthesis	0.242009	Photosynthesis	0.409594	Self-replication	0			Photosynthesis	0			Self-replication	0	Self-replication	0
Photosynthesis	0.242009	Photosynthesis	0.358065	Self-replication	0			Photosynthesis	0			Self-replication	0	Self-replication	0
Photosynthesis	0.242009	Photosynthesis	0.530172	Self-replication	0			Photosynthesis	0.147541			Self-replication	0	Self-replication	0.15493
Photosynthesis	0.242009	Photosynthesis	0.480519	Self-replication	0			Photosynthesis	0.147541			Self-replication	0	Self-replication	0
Photosynthesis	0.380368	Photosynthesis	0.244123	Self-replication	0			Photosynthesis	0			Self-replication	0	Self-replication	0
Photosynthesis	0.429448	Photosynthesis	0.280417	Self-replication	0			Photosynthesis	0.147541			Self-replication	0	Self-replication	0
Photosynthesis	0.293051	Photosynthesis	0.424242	Self-replication	0			Photosynthesis	0.147541			Self-replication	0	Self-replication	0.15493
Photosynthesis	0	Photosynthesis	0.277419	Self-replication	0.375			Photosynthesis	0.147541			Self-replication	0	Self-replication	0
Photosynthesis	0.40367	Photosynthesis	0.246418	Self-replication	0			Photosynthesis	0.147541			Self-replication	0	Self-replication	0
Photosynthesis	0.40367	Photosynthesis	0.362963	Self-replication	0			Photosynthesis	0			Self-replication	0	Self-replication	0
Photosynthesis	0.40367	Photosynthesis	0.319703	Self-replication	0			Photosynthesis	0			Self-replication	0	Self-replication	0
Photosynthesis	0.40367	Photosynthesis	0.187184	Self-replication	0			Photosynthesis	0			Self-replication	0	Self-replication	0.15493
Photosynthesis	0.981481	Photosynthesis	0.240044	Self-replication	0			Photosynthesis	0			Self-replication	0	Self-replication	0.15493
Photosynthesis	1.14815	Photosynthesis	0.359223	Self-replication	0			Photosynthesis	0			Self-replication	0	Self-replication	0
Photosynthesis	0.401826	Photosynthesis	0.318052	Self-replication	0			Photosynthesis	0			Self-replication	0	Self-replication	0
Photosynthesis	0.40367	Photosynthesis	0.352436	Self-replication	0			Photosynthesis	0			Self-replication	0	Self-replication	0
Photosynthesis	0.40367	Photosynthesis	0.390805	Self-replication	1.125			Photosynthesis	0			Self-replication	0	Self-replication	0
Photosynthesis	0.40367	Photosynthesis	0.27027	Self-replication	1.125			Photosynthesis	0			Self-replication	0	Self-replication	0
Photosynthesis	0.40367	Photosynthesis	0.23061	Self-replication	0.375			Photosynthesis	0			Self-replication	0	Self-replication	0
Photosynthesis	0.981481	Photosynthesis	0	Self-replication	0.708333			Photosynthesis	0			Self-replication	0	Self-replication	0
Photosynthesis	1.14815	Photosynthesis	0.225926	Self-replication	1.6875			Photosynthesis	0			Self-replication	0	Self-replication	0
Photosynthesis	0.401826	Photosynthesis	0.228972	Self-replication	1.22222			Photosynthesis	0			Self-replication	0	Self-replication	0
Photosynthesis	0	Photosynthesis	0.181953	Self-replication	0.472222			Photosynthesis	0			Self-replication	0	Self-replication	0
Photosynthesis	0	Photosynthesis	0.22566	Self-replication	0			Photosynthesis	0			Self-replication	0	Self-replication	0
Photosynthesis	0	Photosynthesis	0.196774	Self-replication	0			Photosynthesis	0			Self-replication	0	Self-replication	0
Photosynthesis	0.166667	Photosynthesis	0.209402	Self-replication	0			Photosynthesis	0			Self-replication	0	Self-replication	0
Photosynthesis	0.321101	Photosynthesis	0.171548	Self-replication	0			Photosynthesis	0			Self-replication	0	Self-replication	0
Photosynthesis	0.225455	Photosynthesis	0.216973	Self-replication	0			Photosynthesis	0			Self-replication	0	Self-replication	0
Photosynthesis	0	Photosynthesis	0.286082	Self-replication	0			Photosynthesis	0			Self-replication	0	Self-replication	0
Photosynthesis	0	Photosynthesis	0.199704	Self-replication	0			Photosynthesis	0			Self-replication	0	Self-replication	0
Photosynthesis	0.166667	Photosynthesis	0.223485	Self-replication	0			Photosynthesis	0			Self-replication	0	Self-replication	0
Photosynthesis	0.321101	Photosynthesis	0.219585	Self-replication	1.41667			Photosynthesis	0			Self-replication	0	Self-replication	0
Photosynthesis	0.225455	Photosynthesis	0.258359	Self-replication	1.41667			Photosynthesis	0			Self-replication	0	Self-replication	0
Photosynthesis	0	Photosynthesis	0.211336	Self-replication	0.472222			Photosynthesis	0			Self-replication	0	Self-replication	0
Photosynthesis	0.166667	Photosynthesis	0	Self-replication	0.84375			Photosynthesis	0			Self-replication	0	Self-replication	0
Photosynthesis	0.321101	Photosynthesis	0.333333	Self-replication	1.97917			Photosynthesis	0			Self-replication	0	Self-replication	0
Photosynthesis	0.225455	Photosynthesis	0	Self-replication	1.41667			Photosynthesis	0			Self-replication	0	Self-replication	0
Photosynthesis	0.166667	Photosynthesis	0.333333	Self-replication	0.0972222			Photosynthesis	0			Self-replication	0	Self-replication	0
Photosynthesis	0.321101	Photosynthesis	0.109756	Self-replication	0.0972222			Photosynthesis	0			Self-replication	0	Self-replication	0
Photosynthesis	0.225455	Photosynthesis	0.109756	Self-replication	0.0972222			Photosynthesis	0			Self-replication	0	Self-replication	0
Photosynthesis	0.814815	Photosynthesis	0.962963	Self-replication	0.0972222			Photosynthesis	0			Self-replication	0	Self-replication	0
Photosynthesis	0.319635	Photosynthesis	0	Self-replication	0.1875			Photosynthesis	0			Self-replication	0	Self-replication	0
Photosynthesis	0.360731	Photosynthesis	0.163636	Self-replication	0			Photosynthesis	0			Self-replication	0	Self-replication	0
Photosynthesis	0.111111	Photosynthesis	0	Self-replication	0			Photosynthesis	0.549296			Self-replication	0	Self-replication	0
Photosynthesis	0.111111	Photosynthesis	0.163636	Self-replication	0			Photosynthesis	0.549296			Self-replication	0	Self-replication	0
Photosynthesis	0.111111	Photosynthesis	0.0818182	Self-replication	0			Photosynthesis	0			Self-replication	0	Self-replication	0
Photosynthesis	0.222222	Photosynthesis	0.0818182	Self-replication	0			Photosynthesis	0			Self-replication	0	Self-replication	0
Photosynthesis	0.198529	Photosynthesis	0.472727	Self-replication	0			Photosynthesis	0			Self-replication	0	Self-replication	0
Photosynthesis	0.111111	Photosynthesis	0	Self-replication	0.0972222			Photosynthesis	0			Self-replication	0	Self-replication	0
Photosynthesis	0.0833333	Photosynthesis	0	Self-replication	0.140625			Photosynthesis	0.549296			Self-replication	0	Self-replication	0
Photosynthesis	0.0833333	Photosynthesis	0	Self-replication	0.213542			Photosynthesis	0.549296			Self-replication	0	Self-replication	0
Photosynthesis	0.0825688	Photosynthesis	0	Self-replication	0			Photosynthesis	0			Self-replication	0	Self-replication	0
Photosynthesis	0	Photosynthesis	0	Self-replication	0			Photosynthesis	0			Self-replication	0	Self-replication	0
Photosynthesis	0	Photosynthesis	0	Self-replication	0			Photosynthesis	0			Self-replication	0	Self-replication	0
Photosynthesis	0.333333	Photosynthesis	0.163636	Self-replication	0			Photosynthesis	0.549296			Self-replication	0	Self-replication	0
Photosynthesis	0.333333	Photosynthesis	0	Self-replication	0			Photosynthesis	0.549296			Self-replication	0	Self-replication	0
Photosynthesis	0.222222	Photosynthesis	0.163636	Self-replication	0			Photosynthesis	0			Self-replication	0	Self-replication	0
Photosynthesis	0.222222	Photosynthesis	0.163636	Self-replication	0			Photosynthesis	0			Self-replication	0	Self-replication	0
Photosynthesis	0.222222	Photosynthesis	0	Self-replication	0.291667			Photosynthesis	0.549296			Self-replication	0	Self-replication	0
Photosynthesis	0.0412844	Photosynthesis	0	Self-replication	0.291667			Photosynthesis	0.549296			Self-replication	0	Self-replication	0
Photosynthesis	0	Photosynthesis	0.309091	Self-replication	0.0972222			Photosynthesis	0			Self-replication	0	Self-replication	0
Photosynthesis	0.333333	Photosynthesis	0.309091	Self-replication	0			Photosynthesis	0			Self-replication	0	Self-replication	0
Photosynthesis	0.333333	Photosynthesis	0	Self-replication	0.854167			Photosynthesis	0			Self-replication	0	Self-replication	0
Photosynthesis	0.222222	Photosynthesis	0.163636	Self-replication	1.125			Photosynthesis	0			Self-replication	0	Self-replication	0
Photosynthesis	0.222222	Photosynthesis	0	Self-replication	0			Photosynthesis	0			Self-replication	0	Self-replication	0
Photosynthesis	0.222222	Photosynthesis	0.309091	Self-replication	0			Photosynthesis	0			Self-replication	0	Self-replication	0
Photosynthesis	0.0412844	Photosynthesis	0.0818182	Self-replication	0			Photosynthesis	0			Self-replication	0	Self-replication	0
Photosynthesis	0.333333	Photosynthesis	0.309091	Self-replication	0			Photosynthesis	0.306818			Self-replication	0	Self-replication	0
Photosynthesis	0.333333	Photosynthesis	0.0818182	Self-replication	0			Photosynthesis	0.306818			Self-replication	0	Self-replication	0
Photosynthesis	0.222222	Photosynthesis	0.472727	Self-replication	0			Photosynthesis	0.0444444			Self-replication	0	Self-replication	0
Photosynthesis	0.222222	Photosynthesis	0.174757	Self-replication	0.291667			Photosynthesis	0.0627803			Self-replication	0	Self-replication	0
Photosynthesis	0.222222	Photosynthesis	0.220408	Self-replication	0.291667			Photosynthesis	0.0627803			Self-replication	0	Self-replication	0
Photosynthesis	0.0412844	Photosynthesis	0.173913	Self-replication	0.0972222			Photosynthesis	0.044586			Self-replication	0	Self-replication	0
Photosynthesis	0.333333	Photosynthesis	0.173913	Self-replication	0			Photosynthesis	0.203008			Self-replication	0	Self-replication	0
Photosynthesis	0.5	Photosynthesis	0.223361	Self-replication	0.854167			Photosynthesis	0.203008			Self-replication	0	Self-replication	0
Photosynthesis	0.25	Photosynthesis	0.217304	Self-replication	1.125			Photosynthesis	0.0387812			Self-replication	0	Self-replication	0
Photosynthesis	0.25	Photosynthesis	0.0958722	Self-replication	0			Photosynthesis	0.0520446			Self-replication	0	Self-replication	0
Photosynthesis	0.0942408	Photosynthesis	0.179664	Self-replication	0			Photosynthesis	0.0520446			Self-replication	0	Self-replication	0
Photosynthesis	0.264706	Photosynthesis	0	Self-replication	0			Photosynthesis	0.0388889			Self-replication	0	Self-replication	0
Photosynthesis	0.264706	Photosynthesis	0	Self-replication	0			Photosynthesis	0			Self-replication	0	Self-replication	0
Photosynthesis	0.264706	Photosynthesis	0	Self-replication	0			Photosynthesis	0.044586			Self-replication	0	Self-replication	0
Photosynthesis	0.0985402	Photosynthesis	0.198895	Self-replication	0.291667			Photosynthesis	0.0630631			Self-replication	0	Self-replication	0
Photosynthesis	0.166667	Photosynthesis	0.195652	Self-replication	0.291667			Photosynthesis	0.0630631			Self-replication	0	Self-replication	0
Photosynthesis	0.166667	Photosynthesis	0.0408163	Self-replication	0.0972222			Photosynthesis	0.0447284			Self-replication	0	Self-replication	0
Photosynthesis	0.141361	Photosynthesis	0.124429	Self-replication	0			Photosynthesis	0.044586			Self-replication	0	Self-replication	0
Photosynthesis	0	Photosynthesis	0	Self-replication	0.854167			Photosynthesis	0.0630631			Self-replication	0	Self-replication	0
Photosynthesis	0.109756	Photosynthesis	0	Self-replication	1.125			Photosynthesis	0.0630631			Self-replication	0	Self-replication	0.942308
Photosynthesis	0.109756	Photosynthesis	0.3	Self-replication	0			Photosynthesis	0.0447284			Self-replication	0	Self-replication	0.942308
Photosynthesis	0	Photosynthesis	0.296296	Self-replication	0			Photosynthesis	0			Self-replication	0	Self-replication	0.942308
Photosynthesis	0	Photosynthesis	0.0480641	Self-replication	0			Photosynthesis	0			Self-replication	0	Self-replication	0.317308
Photosynthesis	0	Photosynthesis	0.146505	Self-replication	0			Photosynthesis	0			Self-replication	0	Self-replication	0.204403
Photosynthesis	0.585586	Photosynthesis	0	Self-replication	0.291667			Photosynthesis	0			Self-replication	0	Self-replication	0.311111
Photosynthesis	0.585586	Photosynthesis	0.605042	Self-replication	0.291667			Photosynthesis	0			Self-replication	0	Self-replication	0.625
Photosynthesis	0.585586	Photosynthesis	0.194595	Self-replication	0.0972222			Photosynthesis	0			Self-replication	0	Self-replication	0.625
Photosynthesis	0.585586	Photosynthesis	0.040678	Self-replication	0			Photosynthesis	0			Self-replication	0	Self-replication	0.613208
Photosynthesis	0.29148	Photosynthesis	0.122727	Self-replication	0.854167			Photosynthesis	0.103627			Self-replication	0	Self-replication	0
Photosynthesis	0.585586	Photosynthesis	0.605042	Self-replication	1.125			Photosynthesis	0			Self-replication	0	Self-replication	0
Photosynthesis	0	Photosynthesis	0.194595	Self-replication	0			Photosynthesis	0			Self-replication	0	Self-replication	0
Photosynthesis	0.29148	Photosynthesis	0.040678	Self-replication	0			Photosynthesis	0			Self-replication	0	Self-replication	0.933333
Photosynthesis	0.192878	Photosynthesis	0.122727	Self-replication	0			Photosynthesis	0			Self-replication	0	Self-replication	0.625
Photosynthesis	0.192878	Photosynthesis	0.297521	Self-replication	0.5625			Photosynthesis	0			Self-replication	0	Self-replication	0.625
Photosynthesis	0.192878	Photosynthesis	0.0482574	Self-replication	0.5625			Photosynthesis	0.103627			Self-replication	0	Self-replication	0.933333
Photosynthesis	0.192878	Photosynthesis	0.245614	Self-replication	0.1875			Photosynthesis	0			Self-replication	0	Self-replication	0
Photosynthesis	0.143488	Photosynthesis	0.0474308	Self-replication	0.145833			Photosynthesis	0			Self-replication	0	Self-replication	0
Photosynthesis	0.192308	Photosynthesis	0.240053	Self-replication	1.125			Photosynthesis	0			Self-replication	0	Self-replication	0.933333
Photosynthesis	0.29148	Photosynthesis	0.112316	Self-replication	1.41667			Photosynthesis	0			Self-replication	0	Self-replication	0.625
Photosynthesis	0.192878	Photosynthesis	0.626168	Self-replication	0			Photosynthesis	0			Self-replication	0	Self-replication	0.625
Photosynthesis	0.192878	Photosynthesis	1.87037	Self-replication	0			Photosynthesis	0			Self-replication	0	Self-replication	0.933333
Photosynthesis	0.192878	Photosynthesis	3.12676	Self-replication	0			Photosynthesis	0			Self-replication	0	Self-replication	0
Photosynthesis	0.192878	Photosynthesis	3.12676	Self-replication	0			Photosynthesis	0.3125			Self-replication	0	Self-replication	0
Photosynthesis	0.143488	Photosynthesis	3.12676	Self-replication	0			Photosynthesis	0.15625			Self-replication	0	Self-replication	0
Photosynthesis	0.192308	Photosynthesis	3.76389	Self-replication	0.145833			Photosynthesis	0.15625			Self-replication	0	Self-replication	0.157895
Photosynthesis	0	Photosynthesis	2.31461	Self-replication	0.5625			Photosynthesis	0			Self-replication	0	Self-replication	0
Photosynthesis	0	Photosynthesis	1.84064	Self-replication	0.854167			Photosynthesis	0			Self-replication	0	Self-replication	0
Photosynthesis	0	Photosynthesis	1.06944	Self-replication	0			Photosynthesis	0			Self-replication	0	Self-replication	0
Photosynthesis	0	Photosynthesis	1.60185	Self-replication	0			Photosynthesis	0			Self-replication	0	Self-replication	1.55238
Photosynthesis	0	Photosynthesis	1.60185	Self-replication	0			Photosynthesis	0			Self-replication	0	Self-replication	0
Photosynthesis	0.585586	Photosynthesis	1.61682	Self-replication	0			Photosynthesis	0			Self-replication	0	Self-replication	0
Photosynthesis	0	Photosynthesis	2.05556	Self-replication	0.145833			Photosynthesis	0			Self-replication	0	Self-replication	0.157895
Photosynthesis	0	Photosynthesis	1.69159	Self-replication	0.5625			Photosynthesis	0			Self-replication	0.44403	Self-replication	0
Photosynthesis	0	Photosynthesis	1.43056	Self-replication	0.854167			Photosynthesis	0			Self-replication	0.44403	Self-replication	0
Photosynthesis	0	Photosynthesis	1.60185	Self-replication	0			Photosynthesis	0			Self-replication	0.574906	Self-replication	0
Photosynthesis	0.290179	Photosynthesis	1.60185	Self-replication	0			Photosynthesis	0.650888			Self-replication	0.308397	Self-replication	1.55238
Photosynthesis	0	Photosynthesis	1.60185	Self-replication	0			Photosynthesis	0.485207			Self-replication	0.618834	Self-replication	0
Photosynthesis	0	Photosynthesis	1.96296	Self-replication	0.145833			Photosynthesis	0.541176			Self-replication	0	Self-replication	0.157895
Photosynthesis	0	Photosynthesis	1.77209	Self-replication	0.5625			Photosynthesis	0.650888			Self-replication	0	Self-replication	0
Photosynthesis	0.290179	Photosynthesis	1.52595	Self-replication	0.854167			Photosynthesis	0.65098			Self-replication	0.95283	Self-replication	0
Photosynthesis	0	Photosynthesis	0	Self-replication	0			Photosynthesis	0.654762			Self-replication	0.618834	Self-replication	0
Photosynthesis	0	Photosynthesis	1.61972	Self-replication	0			Photosynthesis	0.190255			Self-replication	0	Self-replication	1.55238
Photosynthesis	0.290179	Photosynthesis	2.80556	Self-replication	0.0972222			Photosynthesis	0			Self-replication	0.95283	Self-replication	0.157143
Photosynthesis	0	Photosynthesis	2.08989	Self-replication	0.28125			Photosynthesis	1.64286			Self-replication	0.618834	Self-replication	0.3125
Photosynthesis	0.290179	Photosynthesis	1.56944	Self-replication	0.427083			Photosynthesis	0.650888			Self-replication	1.2891	Self-replication	0
Photosynthesis	0.192308	Photosynthesis	1.61972	Self-replication	0			Photosynthesis	0.654762			Self-replication	0.702703	Self-replication	0
Photosynthesis	0	Photosynthesis	2.80556	Self-replication	0.0972222			Photosynthesis	0.65098			Self-replication	0.418341	Self-replication	1.55238
Photosynthesis	0	Photosynthesis	2.08989	Self-replication	0.28125			Photosynthesis	0.321569			Self-replication	1.21267	Self-replication	0.0780142
Photosynthesis	0.570552	Photosynthesis	1.56944	Self-replication	0.427083			Photosynthesis	0.654762			Self-replication	0	Self-replication	0.626794
Photosynthesis	0.570552	Photosynthesis	2.85915	Self-replication	0.0578512			Photosynthesis	0.485207			Self-replication	0	Self-replication	0.626794
Photosynthesis	0.570552	Photosynthesis	2.10169	Self-replication	0.139896			Photosynthesis	1.64286			Self-replication	0	Self-replication	0.404984
Photosynthesis	0.570552	Photosynthesis	1.66791	Self-replication	0.212435			Photosynthesis	0.541176			Self-replication	0	Self-replication	0.788462
Photosynthesis	0.570552	Photosynthesis	2.37079	Self-replication	0.284722			Photosynthesis	0.215686			Self-replication	0	Self-replication	0.788462
Photosynthesis	0.580247	Photosynthesis	2.26609	Self-replication	0.375			Photosynthesis	0.321429			Self-replication	0	Self-replication	0.514107
Photosynthesis	0.224096	Photosynthesis	1.61625	Self-replication	0.708333			Photosynthesis	0			Self-replication	0	Self-replication	0
Photosynthesis	0	Photosynthesis	0	Self-replication	0.119403			Photosynthesis	0.485207			Self-replication	0	Self-replication	1.87619
Photosynthesis	1.14815	Photosynthesis	0.306338	Self-replication	0.0681818			Photosynthesis	0.322581			Self-replication	0.287154	Self-replication	1.87619
Photosynthesis	1.14815	Photosynthesis	0.306338	Self-replication	0.148148			Photosynthesis	0.654762			Self-replication	0	Self-replication	0
Photosynthesis	1.14815	Photosynthesis	0.099537	Self-replication	0.148148			Photosynthesis	0.654762			Self-replication	0	Self-replication	1.55238
Photosynthesis	1.14815	Photosynthesis	0.099537	Self-replication	0.0740741			Photosynthesis	0.191142			Self-replication	0	Self-replication	1.24762
Photosynthesis	1.14815	Photosynthesis	0.404157	Self-replication	0.0740741			Photosynthesis	0.650888			Self-replication	0	Self-replication	1.24762
Photosynthesis	1.14815	Photosynthesis	0.107553	Self-replication	0.0851064			Photosynthesis	0.404692			Self-replication	0	Self-replication	1.55238
Photosynthesis	0.184891	Photosynthesis	0.178962	Self-replication	0.12766			Photosynthesis	0.265385			Self-replication	0	Self-replication	1.55238
Photosynthesis	1.14815	Photosynthesis	0.306338	Self-replication	0.148148			Photosynthesis	0			Self-replication	0.287154	Self-replication	1.24762
Photosynthesis	1.14815	Photosynthesis	0.306338	Self-replication	0.111111			Photosynthesis	0			Self-replication	0	Self-replication	1.24762
Photosynthesis	1.14815	Photosynthesis	0.099537	Self-replication	0.0536913			Photosynthesis	0			Self-replication	0	Self-replication	1.55238
Photosynthesis	1.14815	Photosynthesis	0.099537	Self-replication	0.0536913			Photosynthesis	0			Self-replication	0	Self-replication	0
Photosynthesis	1.14815	Photosynthesis	0.404157	Self-replication	0.212766			Photosynthesis	0			Self-replication	0	Self-replication	0
Photosynthesis	1.14815	Photosynthesis	0.107553	Self-replication	0.0536913			Photosynthesis	0			Self-replication	0	Self-replication	0
Photosynthesis	0.184891	Photosynthesis	0.178962	Self-replication	0.148148			Photosynthesis	0			Self-replication	0	Self-replication	0
Photosynthesis	0	Photosynthesis	0	Self-replication	0.113636			Photosynthesis	0			Self-replication	0	Self-replication	0
Photosynthesis	0	Photosynthesis	0.307143	Self-replication	0.0740741			Photosynthesis	0			Self-replication	0	Self-replication	0
Photosynthesis	0	Photosynthesis	0.307143	Self-replication	0.170213			Photosynthesis	0			Self-replication	0	Self-replication	0
Photosynthesis	0	Photosynthesis	1.24113	Self-replication	0.170213			Photosynthesis	0			Self-replication	0	Self-replication	0
Photosynthesis	0	Photosynthesis	0.147523	Self-replication	0.0851064			Photosynthesis	0			Self-replication	0	Self-replication	0.0651731
Photosynthesis	0.336538	Photosynthesis	0.302613	Self-replication	0.0851064			Photosynthesis	0			Self-replication	0	Self-replication	0.0653061
Photosynthesis	0	Photosynthesis	0.307143	Self-replication	0.0987654			Photosynthesis	0			Self-replication	0	Self-replication	0.0653061
Photosynthesis	0	Photosynthesis	0.307143	Self-replication	0.148148			Photosynthesis	0			Self-replication	0	Self-replication	0.0653061
Photosynthesis	0	Photosynthesis	1.24113	Self-replication	0.170213			Photosynthesis	0			Self-replication	0	Self-replication	0.0540541
Photosynthesis	0	Photosynthesis	0.147523	Self-replication	0.12766			Photosynthesis	0			Self-replication	0	Self-replication	0.0651731
Photosynthesis	0.336538	Photosynthesis	0.302613	Self-replication	0.0592593			Photosynthesis	0			Self-replication	0	Self-replication	0.552901
Photosynthesis	0	Photosynthesis	0	Self-replication	0.0592593			Photosynthesis	0			Self-replication	0	Self-replication	0
Photosynthesis	0	Photosynthesis	0.459649	Self-replication	0.246914			Photosynthesis	0			Self-replication	0	Self-replication	0.110345
Photosynthesis	0	Photosynthesis	0.118207	Self-replication	0.0592593			Photosynthesis	0			Self-replication	0	Self-replication	0.110345
Photosynthesis	0.336538	Photosynthesis	0.197517	Self-replication	0.161074			Photosynthesis	0			Self-replication	0	Self-replication	0.110345
Photosynthesis	0	Photosynthesis	0.459649	Self-replication	0.148148			Photosynthesis	0			Self-replication	0	Self-replication	0.110345
Photosynthesis	0	Photosynthesis	0.0975336	Self-replication	0.12766			Photosynthesis	0			Self-replication	0	Self-replication	0.0822622
Photosynthesis	0.336538	Photosynthesis	0.197517	Self-replication	0.12766			Photosynthesis	0			Self-replication	0	Self-replication	0.110345
Photosynthesis	0	Photosynthesis	0.20778	Self-replication	0.0425532			Photosynthesis	0			Self-replication	0	Self-replication	1.6875
Photosynthesis	0.336538	Photosynthesis	0.347973	Self-replication	0.0425532			Photosynthesis	0			Self-replication	0	Self-replication	0.110345
Photosynthesis	0.34058	Photosynthesis	0.191582	Self-replication	0.0493827			Photosynthesis	0			Self-replication	0	Self-replication	0.110345
Photosynthesis	0	Photosynthesis	0.225225	Self-replication	0.0987654			Photosynthesis	0			Self-replication	0	Self-replication	0.110345
Photosynthesis	0	Photosynthesis	0.278509	Self-replication	0.12766			Photosynthesis	0			Self-replication	0	Self-replication	0.110345
Photosynthesis	0	Photosynthesis	0.298824	Self-replication	0.0851064			Photosynthesis	0			Self-replication	0	Self-replication	0.0822622
Photosynthesis	0	Photosynthesis	0.338028	Self-replication	0.0296296			Photosynthesis	0			Self-replication	0	Self-replication	0.110345
Photosynthesis	0	Photosynthesis	0.338028	Self-replication	0.0296296			Photosynthesis	0			Self-replication	0	Self-replication	1.6875
Photosynthesis	0	Photosynthesis	0.329044	Self-replication	0.197531			Photosynthesis	0			Self-replication	0	Self-replication	0.164103
Photosynthesis	0	Photosynthesis	0.279917	Self-replication	0.0493827			Photosynthesis	0			Self-replication	0	Self-replication	0.164103
Photosynthesis	0	Photosynthesis	0.395514	Self-replication	0.134228			Photosynthesis	0			Self-replication	0	Self-replication	0.164103
Photosynthesis	0	Photosynthesis	0.261538	Self-replication	0.0987654			Photosynthesis	0			Self-replication	0	Self-replication	0.130346
Photosynthesis	0	Photosynthesis	0.24	Self-replication	0			Photosynthesis	0			Self-replication	0	Self-replication	0.163683
Photosynthesis	0	Photosynthesis	0.319249	Self-replication	0.296296			Photosynthesis	0			Self-replication	0	Self-replication	1
Photosynthesis	0	Photosynthesis	0.319249	Self-replication	0.296296			Photosynthesis	0			Self-replication	0	Self-replication	0
Photosynthesis	0	Photosynthesis	0.32965	Self-replication	0.615385			Photosynthesis	0			Self-replication	0	Self-replication	0
Photosynthesis	0	Photosynthesis	0.271875	Self-replication	0.923077			Photosynthesis	0			Self-replication	0	Self-replication	0
Photosynthesis	0	Photosynthesis	0.386525	Self-replication	0.592593			Photosynthesis	0			Self-replication	0	Self-replication	0.666667
Photosynthesis	0	Photosynthesis	0.16	Self-replication	0.444444			Photosynthesis	0			Self-replication	0	Self-replication	1
Photosynthesis	0	Photosynthesis	0.335968	Self-replication	0.119403			Photosynthesis	0			Self-replication	0	Self-replication	0
Photosynthesis	0	Photosynthesis	0.335968	Self-replication	0.119403			Photosynthesis	0			Self-replication	0	Self-replication	0
Photosynthesis	0	Photosynthesis	0.277078	Self-replication	1.53846			Photosynthesis	0			Self-replication	0	Self-replication	0.666667
Photosynthesis	0	Photosynthesis	0.197917	Self-replication	0.119403			Photosynthesis	0			Self-replication	0	Self-replication	1
Photosynthesis	0	Photosynthesis	0.33642	Self-replication	0.296296			Photosynthesis	0			Self-replication	0	Self-replication	0
Photosynthesis	0	Photosynthesis	0.214646	Self-replication	0.212766			Photosynthesis	0			Self-replication	0	Self-replication	0.666667
Photosynthesis	0	Photosynthesis	0.214646	Self-replication	0.296296			Photosynthesis	0			Self-replication	0	Self-replication	1
Photosynthesis	0	Photosynthesis	0.234317	Self-replication	0.296296			Photosynthesis	0			Self-replication	0	Self-replication	0.333333
Photosynthesis	0	Photosynthesis	0.202328	Self-replication	0.615385			Photosynthesis	0			Self-replication	0	Self-replication	0.662116
Photosynthesis	0	Photosynthesis	0.329776	Self-replication	0.923077			Photosynthesis	0			Self-replication	0	Self-replication	1
Photosynthesis	0	Photosynthesis	0	Self-replication	0.592593			Photosynthesis	0			Self-replication	0	Self-replication	0
Photosynthesis	0	Photosynthesis	0.3	Self-replication	0.444444			Photosynthesis	0			Self-replication	0	Self-replication	0
Photosynthesis	0	Photosynthesis	0.214015	Self-replication	0.119403			Photosynthesis	0			Self-replication	0	Self-replication	0
Photosynthesis	0	Photosynthesis	0.347872	Self-replication	0.119403			Photosynthesis	0			Self-replication	0	Self-replication	0
Photosynthesis	0	Photosynthesis	0.3	Self-replication	1.53846			Photosynthesis	0			Self-replication	0	Self-replication	0
Photosynthesis	0	Photosynthesis	0.214015	Self-replication	0.119403			Photosynthesis	0			Self-replication	0	Self-replication	0
Photosynthesis	0	Photosynthesis	0.347872	Self-replication	0.296296			Photosynthesis	0			Self-replication	0	Self-replication	0.0653061
Photosynthesis	0	Photosynthesis	0.255218	Self-replication	0.212766			Photosynthesis	0			Self-replication	0	Self-replication	0
Photosynthesis	0	Photosynthesis	0.341277	Self-replication	0			Photosynthesis	0			Self-replication	0	Self-replication	0
Photosynthesis	0	Photosynthesis	0.376247	Self-replication	0			Photosynthesis	0			Self-replication	0	Self-replication	0
Photosynthesis	0	Photosynthesis	0.327586	Self-replication	0.307692			Photosynthesis	0			Self-replication	0	Self-replication	0
Photosynthesis	0	Photosynthesis	0.48583	Self-replication	0.296296			Photosynthesis	0			Self-replication	0	Self-replication	0
Photosynthesis	0	Photosynthesis	0.437247	Self-replication	0			Photosynthesis	0			Self-replication	0	Self-replication	0.0653061
Photosynthesis	0	Photosynthesis	0.544304	Self-replication	0			Photosynthesis	0			Self-replication	0	Self-replication	0
Photosynthesis	0	Photosynthesis	0.744828	Self-replication	0			Photosynthesis	0			Self-replication	0	Self-replication	0
Photosynthesis	0	Photosynthesis	0.446128	Self-replication	0.923077			Photosynthesis	0			Self-replication	0	Self-replication	0
Photosynthesis	0	Photosynthesis	0.44209	Self-replication	0			Photosynthesis	0			Self-replication	0	Self-replication	0
Photosynthesis	0	Photosynthesis	1.1087	Self-replication	0.197531			Photosynthesis	0			Self-replication	0	Self-replication	0.0822622
Photosynthesis	0	Photosynthesis	0.869792	Self-replication	0.12766			Photosynthesis	0			Self-replication	0	Self-replication	0
Photosynthesis	0	Photosynthesis	0.744792	Self-replication	0			Photosynthesis	0			Self-replication	0	Self-replication	0
Photosynthesis	0	Photosynthesis	1.48958	Self-replication	0.307692			Photosynthesis	0			Self-replication	0	Self-replication	0
Photosynthesis	0	Photosynthesis	0	Self-replication	0.296296			Photosynthesis	0			Self-replication	0	Self-replication	0.0822622
Photosynthesis	0	Photosynthesis	0.747405	Self-replication	0			Photosynthesis	0			Self-replication	0	Self-replication	0
Photosynthesis	0	Photosynthesis	0.794416	Self-replication	0			Photosynthesis	0			Self-replication	0	Self-replication	0
Photosynthesis	0	Photosynthesis	2.85279	Self-replication	0			Photosynthesis	0			Self-replication	0	Self-replication	0.336842
Photosynthesis	0	Photosynthesis	0	Self-replication	0.923077			Photosynthesis	0			Self-replication	0	Self-replication	0
Photosynthesis	0	Photosynthesis	0.364103	Self-replication	0			Photosynthesis	0			Self-replication	0	Self-replication	0.336842
Photosynthesis	0.107784	Photosynthesis	0.619792	Self-replication	0.197531			Photosynthesis	0			Self-replication	0	Self-replication	0.336842
Photosynthesis	0	Photosynthesis	2.25	Self-replication	0.12766			Photosynthesis	0			Self-replication	0	Self-replication	0
Photosynthesis	0	Photosynthesis	0.438538	Self-replication	0			Photosynthesis	0			Self-replication	0	Self-replication	0
Photosynthesis	0	Photosynthesis	1.26866	Self-replication	0.615385			Photosynthesis	0			Self-replication	0	Self-replication	0
Photosynthesis	0	Photosynthesis	0.241026	Self-replication	0.307692			Photosynthesis	0			Self-replication	0	Self-replication	0
Photosynthesis	0	Photosynthesis	0.494792	Self-replication	0			Photosynthesis	0			Self-replication	0	Self-replication	0
Photosynthesis	0	Photosynthesis	2	Self-replication	0			Photosynthesis	0.0521739			Self-replication	0	Self-replication	0
Photosynthesis	0	Photosynthesis	0.39701	Self-replication	0			Photosynthesis	0.0521739			Self-replication	0	Self-replication	0
Photosynthesis	0.327273	Photosynthesis	1.33085	Self-replication	0			Photosynthesis	0			Self-replication	0	Self-replication	0
Photosynthesis	0	Photosynthesis	1.48958	Self-replication	0.238806			Photosynthesis	0			Self-replication	0	Self-replication	0.324324
Photosynthesis	0	Photosynthesis	0.819113	Self-replication	0.148148			Photosynthesis	0			Self-replication	0	Self-replication	0
Photosynthesis	0	Photosynthesis	0.573705	Self-replication	0.923077			Photosynthesis	0			Self-replication	0	Self-replication	0
Photosynthesis	0	Photosynthesis	1.94352	Self-replication	0.615385			Photosynthesis	0.0447761			Self-replication	0	Self-replication	0
Photosynthesis	0	Photosynthesis	0.66436	Self-replication	0.0740741			Photosynthesis	0.0447761			Self-replication	0	Self-replication	0
Photosynthesis	0	Photosynthesis	0.514673	Self-replication	0.0740741			Photosynthesis	0			Self-replication	0	Self-replication	0
Photosynthesis	0.327273	Photosynthesis	2.47959	Self-replication	0			Photosynthesis	0			Self-replication	0	Self-replication	0
Photosynthesis	0	Photosynthesis	0.479433	Self-replication	0.0740741			Photosynthesis	0			Self-replication	0	Self-replication	0
Photosynthesis	0	Photosynthesis	1.06349	Self-replication	0.298507			Photosynthesis	0.157895			Self-replication	0	Self-replication	0
Photosynthesis	0	Photosynthesis	0.841379	Self-replication	0.197531			Photosynthesis	0.157895			Self-replication	0	Self-replication	0
Photosynthesis	0	Photosynthesis	0.143791	Self-replication	0.444444			Photosynthesis	0			Self-replication	0	Self-replication	0
Photosynthesis	0	Photosynthesis	0.187633	Self-replication	0.119403			Photosynthesis	0			Self-replication	0	Self-replication	0
Photosynthesis	0.327273	Photosynthesis	0.187633	Self-replication	0.119403			Photosynthesis	0.157895			Self-replication	0	Self-replication	0
Photosynthesis	0	Photosynthesis	0.15971	Self-replication	1.53846			Photosynthesis	0.157895			Self-replication	0	Self-replication	0
Photosynthesis	0	Photosynthesis	0.205128	Self-replication	0.119403			Photosynthesis	0			Self-replication	0	Self-replication	0
Photosynthesis	0	Photosynthesis	0.198454	Self-replication	0.0987654			Photosynthesis	0			Self-replication	0	Self-replication	0
Photosynthesis	0	Photosynthesis	0.115789	Self-replication	0.212766			Photosynthesis	0			Self-replication	0	Self-replication	0
Photosynthesis	0.327273	Photosynthesis	0.199052	Self-replication	0.1			Photosynthesis	0.315789			Self-replication	0	Self-replication	0
Photosynthesis	0	Photosynthesis	0.140426	Self-replication	0.1			Photosynthesis	0.157895			Self-replication	0	Self-replication	0
Photosynthesis	0	Photosynthesis	0.140426	Self-replication	1.23077			Photosynthesis	0.315789			Self-replication	0	Self-replication	0
Photosynthesis	0	Photosynthesis	0.119782	Self-replication	0.0597015			Photosynthesis	0.157895			Self-replication	0	Self-replication	0
Photosynthesis	0.327273	Photosynthesis	0.153846	Self-replication	0.246914			Photosynthesis	0			Self-replication	0	Self-replication	0
Photosynthesis	0	Photosynthesis	0.141753	Self-replication	0.170213			Photosynthesis	0			Self-replication	0	Self-replication	0
Photosynthesis	0	Photosynthesis	0.110301	Self-replication	0			Photosynthesis	0.0666667			Self-replication	0	Self-replication	0
Photosynthesis	0.327273	Photosynthesis	0.17803	Self-replication	0.222222			Photosynthesis	0.0666667			Self-replication	0	Self-replication	0
Photosynthesis	0	Photosynthesis	0	Self-replication	0			Photosynthesis	0.15			Self-replication	0	Self-replication	0
Photosynthesis	0.327273	Photosynthesis	0.142857	Self-replication	0.132231			Photosynthesis	0.128571			Self-replication	0	Self-replication	0
Photosynthesis	0.327273	Photosynthesis	0.0811808	Self-replication	0.111111			Photosynthesis	0.1			Self-replication	0	Self-replication	0
Photosynthesis	0.0631579	Photosynthesis	0.0848329	Self-replication	0.222222			Photosynthesis	0.1			Self-replication	0	Self-replication	0
Photosynthesis	0.0631579	Photosynthesis	0.0869565	Self-replication	0			Photosynthesis	0.0666667			Self-replication	0	Self-replication	0
Photosynthesis	0.131579	Photosynthesis	0.156102	Self-replication	0.132231			Photosynthesis	0.0666667			Self-replication	0	Self-replication	0
Photosynthesis	0.161572	Photosynthesis	0.142857	Self-replication	0.0888889			Photosynthesis	0.15			Self-replication	0	Self-replication	0
Photosynthesis	0.161572	Photosynthesis	0.0811808	Self-replication	0.222222			Photosynthesis	0.128571			Self-replication	0	Self-replication	0
Photosynthesis	0.161572	Photosynthesis	0.0848329	Self-replication	0.432836			Photosynthesis	0.1			Self-replication	0	Self-replication	0
Photosynthesis	0.138577	Photosynthesis	0.0869565	Self-replication	0.296296			Photosynthesis	0.1			Self-replication	0	Self-replication	0
Photosynthesis	0.182836	Photosynthesis	0.156102	Self-replication	0.132231			Photosynthesis	0			Self-replication	0	Self-replication	0
Photosynthesis	0.141619	Photosynthesis	0.0628571	Self-replication	0.0888889			Photosynthesis	0.181818			Self-replication	0	Self-replication	0
Photosynthesis	0	Photosynthesis	0.0702128	Self-replication	0.194631			Photosynthesis	0.15			Self-replication	0	Self-replication	0
Photosynthesis	0.16	Photosynthesis	0.08	Self-replication	0.142857			Photosynthesis	0.1125			Self-replication	0	Self-replication	0
Photosynthesis	0.221239	Photosynthesis	0.143979	Self-replication	0.22619			Photosynthesis	0.1125			Self-replication	0	Self-replication	0
Photosynthesis	0.221239	Photosynthesis	0.0945559	Self-replication	0.301587			Photosynthesis	0.181818			Self-replication	0	Self-replication	0
Photosynthesis	0.221239	Photosynthesis	0.0800728	Self-replication	0.206349			Photosynthesis	0.15			Self-replication	0	Self-replication	0
Photosynthesis	0.164474	Photosynthesis	0.162722	Self-replication	0.12381			Photosynthesis	0.1125			Self-replication	0	Self-replication	0
Photosynthesis	0.243421	Photosynthesis	0.0731244	Self-replication	0.12381			Photosynthesis	0.1125			Self-replication	0	Self-replication	0
Photosynthesis	0.120521	Photosynthesis	0.145972	Self-replication	0.12381			Photosynthesis	0			Self-replication	0	Self-replication	0
Photosynthesis	0.16	Photosynthesis	0.144231	Self-replication	0.206349			Photosynthesis	0			Self-replication	0	Self-replication	0
Photosynthesis	0.221239	Photosynthesis	0	Self-replication	0.301587			Photosynthesis	0			Self-replication	0	Self-replication	0
Photosynthesis	0.221239	Photosynthesis	0.0479574	Self-replication	0.154762			Photosynthesis	0			Self-replication	0	Self-replication	0
Photosynthesis	0.221239	Photosynthesis	0.0479574	Self-replication	0.412698			Photosynthesis	0			Self-replication	0	Self-replication	0
Photosynthesis	0.164474	Photosynthesis	0	Self-replication	0.507937			Photosynthesis	0			Self-replication	0	Self-replication	0
Photosynthesis	0.243421	Photosynthesis	0	Self-replication	0.301587			Photosynthesis	0			Self-replication	0.294872	Self-replication	0
Photosynthesis	0.120521	Photosynthesis	0.115385	Self-replication	0.309524			Photosynthesis	0			Self-replication	0	Self-replication	0
Photosynthesis	0.973684	Photosynthesis	0.11157	Self-replication	0.150794			Photosynthesis	0			Self-replication	0	Self-replication	0
Photosynthesis	0.973684	Photosynthesis	0.0945158	Self-replication	0.301587			Photosynthesis	0			Self-replication	0.139535	Self-replication	0
Photosynthesis	0.973684	Photosynthesis	0.0727763	Self-replication	0.309524			Photosynthesis	0			Self-replication	0	Self-replication	0
Photosynthesis	0.493333	Photosynthesis	0.0727763	Self-replication	0.412698			Photosynthesis	0			Self-replication	0.294872	Self-replication	0
Photosynthesis	0.644737	Photosynthesis	0	Self-replication	0.301587			Photosynthesis	0			Self-replication	0	Self-replication	0
Photosynthesis	0.213974	Photosynthesis	0	Self-replication	0.180952			Photosynthesis	0			Self-replication	0	Self-replication	0
Photosynthesis	0	Photosynthesis	0.194946	Self-replication	0.180952			Photosynthesis	0			Self-replication	0.139535	Self-replication	0
Photosynthesis	0	Photosynthesis	0.141361	Self-replication	0.180952			Photosynthesis	0			Self-replication	0.294872	Self-replication	0
Photosynthesis	0	Photosynthesis	0.0945158	Self-replication	0.301587			Photosynthesis	0			Self-replication	0	Self-replication	0
Photosynthesis	0.315789	Photosynthesis	0	Self-replication	0.412698			Photosynthesis	0			Self-replication	0	Self-replication	0
Photosynthesis	0.227612	Photosynthesis	0.147541	Self-replication	0.22619			Photosynthesis	0			Self-replication	0.139535	Self-replication	0
Photosynthesis	0	Photosynthesis	0.296703	Self-replication	0.507937			Photosynthesis	0			Self-replication	0.0930421	Self-replication	0
Photosynthesis	0	Photosynthesis	0.440217	Self-replication	0.619048			Photosynthesis	0			Self-replication	0.14411	Self-replication	0
Photosynthesis	0.315789	Photosynthesis	0.203008	Self-replication	0.412698			Photosynthesis	0			Self-replication	0.579345	Self-replication	0
Photosynthesis	0.227612	Photosynthesis	0.14248	Self-replication	0.380952			Photosynthesis	0			Self-replication	0	Self-replication	0
Photosynthesis	0	Photosynthesis	0.147541	Self-replication	0.206349			Photosynthesis	0			Self-replication	0.0657439	Self-replication	0
Photosynthesis	0.315789	Photosynthesis	0.296703	Self-replication	0.412698			Photosynthesis	0			Self-replication	0	Self-replication	0
Photosynthesis	0.227612	Photosynthesis	0.440217	Self-replication	0.619048			Photosynthesis	0			Self-replication	0.0906921	Self-replication	0
Photosynthesis	0.157895	Photosynthesis	0.203008	Self-replication	0.285714			Photosynthesis	0			Self-replication	0.419689	Self-replication	0.286667
Photosynthesis	0.198697	Photosynthesis	0.14248	Self-replication	0.0952381			Photosynthesis	0			Self-replication	0	Self-replication	0.286667
Photosynthesis	0.24026	Photosynthesis	0	Self-replication	0.0952381			Photosynthesis	0			Self-replication	0.375	Self-replication	0.278689
Photosynthesis	0	Photosynthesis	0.293478	Self-replication	0.0952381			Photosynthesis	0			Self-replication	0	Self-replication	0.352365
Photosynthesis	0	Photosynthesis	0.162406	Self-replication	0.0952381			Photosynthesis	0			Self-replication	0	Self-replication	0
Photosynthesis	0	Photosynthesis	0.10686	Self-replication	0.206349			Photosynthesis	0			Self-replication	0	Self-replication	0
Photosynthesis	0	Photosynthesis	0.593407	Self-replication	0.0714286			Photosynthesis	0			Self-replication	0	Self-replication	0
Photosynthesis	0	Photosynthesis	0.190813	Self-replication	0.301587			Photosynthesis	0			Self-replication	0	Self-replication	0
Photosynthesis	0	Photosynthesis	0.122914	Self-replication	1.2381			Photosynthesis	0			Self-replication	0	Self-replication	0
Photosynthesis	0	Photosynthesis	0.114894	Self-replication	0.206349			Photosynthesis	0			Self-replication	0	Self-replication	0
Photosynthesis	0	Photosynthesis	0.241563	Self-replication	0.142857			Photosynthesis	0			Self-replication	0	Self-replication	0.562914
Photosynthesis	0.309091	Photosynthesis	0.220418	Self-replication	0.154762			Photosynthesis	0			Self-replication	1.125	Self-replication	0.474725
Photosynthesis	0	Photosynthesis	0.580645	Self-replication	0.619048			Photosynthesis	0			Self-replication	1.125	Self-replication	0
Photosynthesis	0	Photosynthesis	0.385159	Self-replication	0			Photosynthesis	0			Self-replication	0.375	Self-replication	0
Photosynthesis	0	Photosynthesis	0.438503	Self-replication	0.142857			Photosynthesis	0			Self-replication	0.708333	Self-replication	0
Photosynthesis	0	Photosynthesis	0.216931	Self-replication	0.142857			Photosynthesis	0			Self-replication	1.6875	Self-replication	0
Photosynthesis	0	Photosynthesis	0.0934256	Self-replication	0.142857			Photosynthesis	0			Self-replication	1.22222	Self-replication	0
Photosynthesis	0	Photosynthesis	0.0934256	Self-replication	0.142857			Photosynthesis	0			Self-replication	0.472222	Self-replication	0.562914
Photosynthesis	0	Photosynthesis	0.324963	Self-replication	0.309524			Photosynthesis	0			Self-replication	0	Self-replication	0.474725
Photosynthesis	0.163636	Photosynthesis	0.171528	Self-replication	0.0952381			Photosynthesis	0			Self-replication	0	Self-replication	0
Photosynthesis	0	Photosynthesis	0.579787	Self-replication	0.452381			Photosynthesis	0.286765			Self-replication	0	Self-replication	0
Photosynthesis	0	Photosynthesis	0.87234	Self-replication	0			Photosynthesis	0			Self-replication	0	Self-replication	0
Photosynthesis	0	Photosynthesis	0.289753	Self-replication	0.309524			Photosynthesis	0			Self-replication	0	Self-replication	0
Photosynthesis	0	Photosynthesis	0.112033	Self-replication	0.904762			Photosynthesis	0			Self-replication	0	Self-replication	0.562914
Photosynthesis	0	Photosynthesis	0.112033	Self-replication	0.206349			Photosynthesis	0			Self-replication	0	Self-replication	0.474725
Photosynthesis	0	Photosynthesis	0.331034	Self-replication	0			Photosynthesis	0.286765			Self-replication	0	Self-replication	0
Photosynthesis	0.163636	Photosynthesis	0.184742	Self-replication	0			Photosynthesis	0			Self-replication	1.41667	Self-replication	0
Photosynthesis	0	Photosynthesis	0.290323	Self-replication	0			Photosynthesis	0			Self-replication	1.41667	Self-replication	0
Photosynthesis	0	Photosynthesis	0.0957447	Self-replication	0			Photosynthesis	0			Self-replication	0.472222	Self-replication	0.562914
Photosynthesis	0	Photosynthesis	0.190141	Self-replication	0			Photosynthesis	0.286765			Self-replication	0.84375	Self-replication	0.474725
Photosynthesis	0	Photosynthesis	0.190141	Self-replication	0.142857			Photosynthesis	0			Self-replication	1.97917	Self-replication	0
Photosynthesis	0	Photosynthesis	0.284229	Self-replication	0			Photosynthesis	0			Self-replication	1.41667	Self-replication	0
Photosynthesis	0.163636	Photosynthesis	0.132363	Self-replication	0.309524			Photosynthesis	0.286765			Self-replication	0.0972222	Self-replication	0.562914
Photosynthesis	0	Photosynthesis	0	Self-replication	0			Photosynthesis	0			Self-replication	0.0972222	Self-replication	0.474725
Photosynthesis	0	Photosynthesis	0.0708661	Self-replication	0.142857			Photosynthesis	0.286765			Self-replication	0.0972222	Self-replication	0
Photosynthesis	0	Photosynthesis	0.0708661	Self-replication	0.619048			Photosynthesis	0.286765			Self-replication	0.0972222	Self-replication	0
Photosynthesis	0	Photosynthesis	0.286611	Self-replication	0.0952381			Photosynthesis	0			Self-replication	0.1875	Self-replication	0
Photosynthesis	0.163636	Photosynthesis	0.123308	Self-replication	0			Photosynthesis	0			Self-replication	0	Self-replication	0.562914
Photosynthesis	0	Photosynthesis	0.0467938	Self-replication	0			Photosynthesis	0			Self-replication	0	Self-replication	0
Photosynthesis	0	Photosynthesis	0.0467938	Self-replication	0			Photosynthesis	0			Self-replication	0	Self-replication	0
Photosynthesis	0	Photosynthesis	0.202663	Self-replication	0			Photosynthesis	0			Self-replication	0	Self-replication	0
Photosynthesis	0.309091	Photosynthesis	0.123774	Self-replication	0.0714286			Photosynthesis	0			Self-replication	0	Self-replication	0
Photosynthesis	0	Photosynthesis	0	Self-replication	0			Photosynthesis	0			Self-replication	0	Self-replication	0
Photosynthesis	0	Photosynthesis	0.185102	Self-replication	0.154762			Photosynthesis	0			Self-replication	0.0972222	Self-replication	0.562914
Photosynthesis	0.309091	Photosynthesis	0.122201	Self-replication	0.452381			Photosynthesis	0			Self-replication	0.140625	Self-replication	0
Photosynthesis	0	Photosynthesis	0.185102	Self-replication	0.0714286			Photosynthesis	0			Self-replication	0.213542	Self-replication	0
Photosynthesis	0.309091	Photosynthesis	0.122201	Self-replication	0.206349			Photosynthesis	0			Self-replication	0	Self-replication	0
Photosynthesis	0.309091	Photosynthesis	0.206767	Self-replication	0.0571429			Photosynthesis	0			Self-replication	0	Self-replication	0
Photosynthesis	0	Photosynthesis	0	Self-replication	0.142857			Photosynthesis	0			Self-replication	0	Self-replication	0.562914
Photosynthesis	0	Photosynthesis	1.23776	Self-replication	0			Photosynthesis	0			Self-replication	0	Self-replication	0
Photosynthesis	0	Photosynthesis	1.23776	Self-replication	0			Photosynthesis	0			Self-replication	0	Self-replication	0
Photosynthesis	0	Photosynthesis	1.23776	Self-replication	0.0714286			Photosynthesis	0			Self-replication	0	Self-replication	0
Photosynthesis	0	Photosynthesis	2.49296	Self-replication	0			Photosynthesis	0			Self-replication	0	Self-replication	0.562914
Photosynthesis	0	Photosynthesis	3.04225	Self-replication	0.154762			Photosynthesis	0			Self-replication	0.291667	Self-replication	0
Photosynthesis	0	Photosynthesis	6.93056	Self-replication	0.452381			Photosynthesis	0			Self-replication	0.291667	Self-replication	0
Photosynthesis	0	Photosynthesis	3.21678	Self-replication	0.0714286			Photosynthesis	0			Self-replication	0.0972222	Self-replication	0
Photosynthesis	0	Photosynthesis	0.964789	Self-replication	0.206349			Photosynthesis	0			Self-replication	0	Self-replication	0
Photosynthesis	0	Photosynthesis	0.964789	Self-replication	0.0571429			Photosynthesis	0			Self-replication	0.854167	Self-replication	0.847682
Photosynthesis	0	Photosynthesis	0.964789	Self-replication	0.142857			Photosynthesis	0			Self-replication	1.125	Self-replication	0.572687
Photosynthesis	0	Photosynthesis	1.92958	Self-replication	0			Photosynthesis	0			Self-replication	0	Self-replication	0.847682
Photosynthesis	0	Photosynthesis	2.47887	Self-replication	0.0714286			Photosynthesis	0			Self-replication	0	Self-replication	0.572687
Photosynthesis	0	Photosynthesis	6.36111	Self-replication	0			Photosynthesis	0			Self-replication	0	Self-replication	0
Photosynthesis	0	Photosynthesis	3.09859	Self-replication	0.154762			Photosynthesis	0			Self-replication	0	Self-replication	0
Photosynthesis	0	Photosynthesis	0	Self-replication	0.452381			Photosynthesis	0			Self-replication	0	Self-replication	0
Photosynthesis	0	Photosynthesis	0.274648	Self-replication	0.0714286			Photosynthesis	0			Self-replication	0	Self-replication	0
Photosynthesis	0	Photosynthesis	0.549296	Self-replication	0.206349			Photosynthesis	0			Self-replication	0.291667	Self-replication	0
Photosynthesis	0	Photosynthesis	1.09859	Self-replication	0.0571429			Photosynthesis	0			Self-replication	0.291667	Self-replication	0
Photosynthesis	0	Photosynthesis	4.38889	Self-replication	0.142857			Photosynthesis	0.0991736			Self-replication	0.0972222	Self-replication	0.491086
Photosynthesis	0	Photosynthesis	1.57944	Self-replication	0			Photosynthesis	0.0991736			Self-replication	0	Self-replication	0
Photosynthesis	0	Photosynthesis	0.274648	Self-replication	0			Photosynthesis	0.148148			Self-replication	0.854167	Self-replication	0
Photosynthesis	0	Photosynthesis	0.549296	Self-replication	0			Photosynthesis	0.148148			Self-replication	1.125	Self-replication	0
Photosynthesis	0	Photosynthesis	1.09859	Self-replication	0.452381			Photosynthesis	0			Self-replication	0	Self-replication	0.280899
Photosynthesis	0	Photosynthesis	4.38889	Self-replication	0.142857			Photosynthesis	0			Self-replication	0	Self-replication	0.280899
Photosynthesis	0	Photosynthesis	1.57944	Self-replication	0.206349			Photosynthesis	0.148148			Self-replication	0	Self-replication	0.280899
Photosynthesis	0	Photosynthesis	0.549296	Self-replication	0.0571429			Photosynthesis	0.148148			Self-replication	0	Self-replication	0.280899
Photosynthesis	0	Photosynthesis	1.09859	Self-replication	0.142857			Photosynthesis	0.3			Self-replication	0	Self-replication	0.280899
Photosynthesis	0	Photosynthesis	4.94444	Self-replication	0.285714			Photosynthesis	0.3			Self-replication	0.291667	Self-replication	0.139276
Photosynthesis	0	Photosynthesis	1.57944	Self-replication	0			Photosynthesis	0			Self-replication	0.291667	Self-replication	0.27933
Photosynthesis	0	Photosynthesis	0	Self-replication	0.619048			Photosynthesis	0.148148			Self-replication	0.0972222	Self-replication	0.27933
Photosynthesis	0	Photosynthesis	0	Self-replication	0.309524			Photosynthesis	0.148148			Self-replication	0	Self-replication	0.139276
Photosynthesis	0	Photosynthesis	2.38028	Self-replication	0.301587			Photosynthesis	0.3			Self-replication	0.854167	Self-replication	0.139276
Photosynthesis	0	Photosynthesis	0	Self-replication	0.12381			Photosynthesis	0.3			Self-replication	1.125	Self-replication	0.139276
Photosynthesis	0	Photosynthesis	2.35664	Self-replication	0.309524			Photosynthesis	0.148148			Self-replication	0	Self-replication	0.139276
Photosynthesis	0	Photosynthesis	3.47222	Self-replication	0.619048			Photosynthesis	0.148148			Self-replication	0	Self-replication	0.139276
Photosynthesis	0	Photosynthesis	0.465909	Self-replication	0.301587			Photosynthesis	0.3			Self-replication	0	Self-replication	0.0915751
Photosynthesis	0	Photosynthesis	0.43949	Self-replication	0.0952381			Photosynthesis	0.3			Self-replication	0	Self-replication	0
Photosynthesis	0	Photosynthesis	0.43949	Self-replication	0.154762			Photosynthesis	0			Self-replication	0.291667	Self-replication	0.558659
Photosynthesis	0	Photosynthesis	0.277108	Self-replication	0.047619			Photosynthesis	0			Self-replication	0.291667	Self-replication	0.558659
Photosynthesis	0	Photosynthesis	0.556054	Self-replication	0.0952381			Photosynthesis	0			Self-replication	0.0972222	Self-replication	0.558659
Photosynthesis	0	Photosynthesis	0.484076	Self-replication	0.761905			Photosynthesis	0			Self-replication	0	Self-replication	0.558659
Photosynthesis	0	Photosynthesis	0.32715	Self-replication	0.452381			Photosynthesis	0			Self-replication	0.854167	Self-replication	0.558659
Photosynthesis	0	Photosynthesis	0.304054	Self-replication	0.412698			Photosynthesis	0			Self-replication	1.125	Self-replication	0.276243
Photosynthesis	0	Photosynthesis	0.237037	Self-replication	0.180952			Photosynthesis	0			Self-replication	0	Self-replication	0.558659
Photosynthesis	1.65714	Photosynthesis	0.237037	Self-replication	0.452381			Photosynthesis	0			Self-replication	0	Self-replication	0.558659
Photosynthesis	1.65714	Photosynthesis	0.162162	Self-replication	0.619048			Photosynthesis	0			Self-replication	0	Self-replication	0.558659
Photosynthesis	0	Photosynthesis	0.261981	Self-replication	1.52381			Photosynthesis	0.0463918			Self-replication	0.5625	Self-replication	0.558659
Photosynthesis	0	Photosynthesis	0.270936	Self-replication	0.412698			Photosynthesis	0.0403587			Self-replication	0.5625	Self-replication	0.558659
Photosynthesis	0	Photosynthesis	0.256757	Self-replication	0			Photosynthesis	0.0403587			Self-replication	0.1875	Self-replication	0.276243
Photosynthesis	0	Photosynthesis	0.257191	Self-replication	0.301587			Photosynthesis	0.0358566			Self-replication	0.145833	Self-replication	0
Photosynthesis	0	Photosynthesis	0	Self-replication	0.12381			Photosynthesis	0			Self-replication	1.125	Self-replication	0
Photosynthesis	3.57143	Photosynthesis	0.151685	Self-replication	0.309524			Photosynthesis	0			Self-replication	1.41667	Self-replication	0
Photosynthesis	0	Photosynthesis	0.152985	Self-replication	0.22619			Photosynthesis	0.0405405			Self-replication	0	Self-replication	0
Photosynthesis	0	Photosynthesis	0.38764	Self-replication	0.904762			Photosynthesis	0.0358566			Self-replication	0	Self-replication	0.561798
Photosynthesis	1.37143	Photosynthesis	0.150183	Self-replication	0.206349			Photosynthesis	0.0358566			Self-replication	0	Self-replication	0
Photosynthesis	1.37143	Photosynthesis	0.270936	Self-replication	0.3125			Photosynthesis	0.0322581			Self-replication	0	Self-replication	0
Photosynthesis	1.37143	Photosynthesis	0.151685	Self-replication	0.833333			Photosynthesis	0			Self-replication	0	Self-replication	0
Photosynthesis	1.65714	Photosynthesis	0.152985	Self-replication	0.645833			Photosynthesis	0.108434			Self-replication	0.145833	Self-replication	0.561798
Photosynthesis	1.65714	Photosynthesis	0.38764	Self-replication	0.382716			Photosynthesis	0.0818182			Self-replication	0.5625	Self-replication	0
Photosynthesis	1.24286	Photosynthesis	0.150183	Self-replication	0.916667			Photosynthesis	0.0818182			Self-replication	0.854167	Self-replication	0
Photosynthesis	3.02857	Photosynthesis	0.270936	Self-replication	0.528571			Photosynthesis	0.0652174			Self-replication	0	Self-replication	0.561798
Photosynthesis	1.37143	Photosynthesis	0.090708	Self-replication	0.493827			Photosynthesis	0.108434			Self-replication	0	Self-replication	0
Photosynthesis	1.37143	Photosynthesis	0.113889	Self-replication	0.576271			Photosynthesis	0.0818182			Self-replication	0	Self-replication	0.561798
Photosynthesis	1.37143	Photosynthesis	0.111413	Self-replication	0.627119			Photosynthesis	0.0818182			Self-replication	0	Self-replication	0.561798
Photosynthesis	1.65714	Photosynthesis	0.185811	Self-replication	0.571429			Photosynthesis	0.0652174			Self-replication	0.145833	Self-replication	0
Photosynthesis	1.65714	Photosynthesis	0.205224	Self-replication	0.966102			Photosynthesis	0			Self-replication	0.5625	Self-replication	0
Photosynthesis	1.24286	Photosynthesis	0.175824	Self-replication	0.45679			Photosynthesis	0			Self-replication	0.854167	Self-replication	0
Photosynthesis	3.02857	Photosynthesis	0.176147	Self-replication	0.671429			Photosynthesis	0			Self-replication	0	Self-replication	0
Photosynthesis	0	Photosynthesis	0.193146	Self-replication	0.519608			Photosynthesis	0			Self-replication	0	Self-replication	0.277008
Photosynthesis	0	Photosynthesis	0.227106	Self-replication	0.403226			Photosynthesis	0			Self-replication	0	Self-replication	0.277008
Photosynthesis	0	Photosynthesis	0.215625	Self-replication	0.348148			Photosynthesis	0			Self-replication	0.145833	Self-replication	0
Photosynthesis	0	Photosynthesis	0.53125	Self-replication	0.627119			Photosynthesis	0			Self-replication	0.5625	Self-replication	0
Photosynthesis	2.2	Photosynthesis	0.142458	Self-replication	0.457627			Photosynthesis	0			Self-replication	0.854167	Self-replication	0
Photosynthesis	0	Photosynthesis	0.142458	Self-replication	0.296703			Photosynthesis	0			Self-replication	0	Self-replication	0
Photosynthesis	0	Photosynthesis	0.12	Self-replication	0.677966			Photosynthesis	0.155172			Self-replication	0	Self-replication	0.277008
Photosynthesis	0	Photosynthesis	0	Self-replication	0.419753			Photosynthesis	0.155172			Self-replication	0.0972222	Self-replication	0.277008
Photosynthesis	0	Photosynthesis	0.186613	Self-replication	0.406593			Photosynthesis	0.155172			Self-replication	0.28125	Self-replication	0
Photosynthesis	2.2	Photosynthesis	0.0606421	Self-replication	0.442857			Photosynthesis	0.0775862			Self-replication	0.427083	Self-replication	0
Photosynthesis	0	Photosynthesis	0.0788609	Self-replication	0.485714			Photosynthesis	0.310345			Self-replication	0	Self-replication	0
Photosynthesis	0	Photosynthesis	0	Self-replication	0.4625			Photosynthesis	0.310345			Self-replication	0.0972222	Self-replication	0.277008
Photosynthesis	0	Photosynthesis	0	Self-replication	0.757143			Photosynthesis	0.103448			Self-replication	0.28125	Self-replication	0.277008
Photosynthesis	2.2	Photosynthesis	0	Self-replication	0.373626			Photosynthesis	0.103448			Self-replication	0.427083	Self-replication	0
Photosynthesis	0	Photosynthesis	0.0909091	Self-replication	0.55			Photosynthesis	0.103448			Self-replication	0.0578512	Self-replication	0
Photosynthesis	0	Photosynthesis	0.0775047	Self-replication	0.442478			Photosynthesis	0.062069			Self-replication	0.139896	Self-replication	0.413223
Photosynthesis	2.48571	Photosynthesis	0	Self-replication	0.348148			Photosynthesis	0			Self-replication	0.212435	Self-replication	0.413223
Photosynthesis	0	Photosynthesis	0.0209864	Self-replication	0.30137			Photosynthesis	0			Self-replication	0.284722	Self-replication	0
Photosynthesis	2.48571	Photosynthesis	0	Self-replication	0			Photosynthesis	0			Self-replication	0.375	Self-replication	0.418283
Photosynthesis	0	Photosynthesis	0	Self-replication	0.296296			Photosynthesis	0			Self-replication	0.708333	Self-replication	0.418283
Photosynthesis	3.85714	Photosynthesis	0.31677	Self-replication	1.38095			Photosynthesis	0			Self-replication	0.297872	Self-replication	0
Photosynthesis	0	Photosynthesis	0.0614693	Self-replication	0.534884			Photosynthesis	0			Self-replication	0.708333	Self-replication	0
Photosynthesis	0	Photosynthesis	0	Self-replication	0.481481			Photosynthesis	0			Self-replication	0.30984	Self-replication	0.690411
Photosynthesis	0	Photosynthesis	0.0195122	Self-replication	0.59375			Photosynthesis	0			Self-replication	0.289801	Self-replication	0.690411
Photosynthesis	0	Photosynthesis	0	Self-replication	0.71875			Photosynthesis	0			Self-replication	0.381762	Self-replication	0
Photosynthesis	0	Photosynthesis	0.31677	Self-replication	0.604651			Photosynthesis	0			Self-replication	0.433107	Self-replication	0
Photosynthesis	0.0988506	Photosynthesis	0.0614693	Self-replication	1.3125			Photosynthesis	0			Self-replication	0.338485	Self-replication	0
Photosynthesis	0	Photosynthesis	0	Self-replication	0.425926			Photosynthesis	0			Self-replication	0.306394	Self-replication	0.493562
Photosynthesis	0	Photosynthesis	0.0195122	Self-replication	0.604651			Photosynthesis	0			Self-replication	0.24817	Self-replication	0
Photosynthesis	0.300699	Photosynthesis	0.225664	Self-replication	0.52			Photosynthesis	0			Self-replication	0.356375	Self-replication	0
Photosynthesis	0	Photosynthesis	0.0556309	Self-replication	0.371134			Photosynthesis	0			Self-replication	0.329545	Self-replication	0
Photosynthesis	0	Photosynthesis	0	Self-replication	0.296296			Photosynthesis	0			Self-replication	0.449726	Self-replication	0
Photosynthesis	0	Photosynthesis	0.0209864	Self-replication	0.111111			Photosynthesis	0			Self-replication	0.484772	Self-replication	0
Photosynthesis	0	Photosynthesis	0.119481	Self-replication	0.904762			Photosynthesis	0			Self-replication	0.399635	Self-replication	0
Photosynthesis	0.149826	Photosynthesis	0.0482498	Self-replication	0.302326			Photosynthesis	0			Self-replication	0.336914	Self-replication	0
Photosynthesis	0	Photosynthesis	0.059652	Self-replication	0.296296			Photosynthesis	0			Self-replication	0.268217	Self-replication	0.493562
Photosynthesis	0	Photosynthesis	0.0400391	Self-replication	0.3125			Photosynthesis	0			Self-replication	0	Self-replication	0
Photosynthesis	0.149306	Photosynthesis	0.0520034	Self-replication	0.40625			Photosynthesis	0			Self-replication	0.323129	Self-replication	0
Photosynthesis	0	Photosynthesis	0.0151057	Self-replication	0.372093			Photosynthesis	0			Self-replication	0.276163	Self-replication	0
Photosynthesis	0	Photosynthesis	0	Self-replication	1			Photosynthesis	0			Self-replication	0.192908	Self-replication	0
Photosynthesis	0	Photosynthesis	0	Self-replication	0.240741			Photosynthesis	0			Self-replication	0.253356	Self-replication	0
Photosynthesis	0	Photosynthesis	0.159763	Self-replication	0.534884			Photosynthesis	0			Self-replication	0.205694	Self-replication	0
Photosynthesis	0	Photosynthesis	0.159763	Self-replication	0.386667			Photosynthesis	0			Self-replication	0.276163	Self-replication	0.493562
Photosynthesis	0	Photosynthesis	0.105882	Self-replication	0.268041			Photosynthesis	0			Self-replication	0.241117	Self-replication	0
Photosynthesis	0.0730051	Photosynthesis	0.105882	Self-replication	0.212963			Photosynthesis	0			Self-replication	0.17942	Self-replication	0
Photosynthesis	0	Photosynthesis	0	Self-replication	0.351852			Photosynthesis	0.3			Self-replication	0.241987	Self-replication	0
Photosynthesis	0	Photosynthesis	0.0521236	Self-replication	0.173333			Photosynthesis	0			Self-replication	0.197539	Self-replication	0
Photosynthesis	0	Photosynthesis	0	Self-replication	0.186047			Photosynthesis	0			Self-replication	0.446721	Self-replication	0
Photosynthesis	0	Photosynthesis	0.321429	Self-replication	0.15625			Photosynthesis	0			Self-replication	0.25	Self-replication	0
Photosynthesis	0	Photosynthesis	0.105882	Self-replication	0.203125			Photosynthesis	0.3			Self-replication	0.278414	Self-replication	0.240506
Photosynthesis	0.0730051	Photosynthesis	0.0789474	Self-replication	0.213333			Photosynthesis	0			Self-replication	0.245344	Self-replication	0.240506
Photosynthesis	0	Photosynthesis	0.0789474	Self-replication	0.5			Photosynthesis	0			Self-replication	0.213483	Self-replication	0
Photosynthesis	0	Photosynthesis	0	Self-replication	0.151163			Photosynthesis	0			Self-replication	0.254883	Self-replication	0.240506
Photosynthesis	0	Photosynthesis	0.0444079	Self-replication	0.306667			Photosynthesis	0.148148			Self-replication	0.209677	Self-replication	0.240506
Photosynthesis	0	Photosynthesis	0.105882	Self-replication	0.268519			Photosynthesis	0.148148			Self-replication	0.31102	Self-replication	0.739316
Photosynthesis	0.0730051	Photosynthesis	0.105882	Self-replication	0.20155			Photosynthesis	0.3			Self-replication	0.223684	Self-replication	0.739316
Photosynthesis	0	Photosynthesis	0.0789474	Self-replication	0.164286			Photosynthesis	0			Self-replication	0.2376	Self-replication	0.493562
Photosynthesis	0	Photosynthesis	0.159763	Self-replication	0.604651			Photosynthesis	0			Self-replication	0	Self-replication	0.739316
Photosynthesis	0	Photosynthesis	0	Self-replication	0.537037			Photosynthesis	0			Self-replication	0.118519	Self-replication	0.739316
Photosynthesis	0.0730051	Photosynthesis	0.0444079	Self-replication	0.5			Photosynthesis	0			Self-replication	0.0963455	Self-replication	0
Photosynthesis	0.0988506	Photosynthesis	0.160819	Self-replication	0.8125			Photosynthesis	0			Self-replication	0.134694	Self-replication	0
Photosynthesis	0.0988506	Photosynthesis	0.127907	Self-replication	0.534884			Photosynthesis	0			Self-replication	0.127413	Self-replication	0
Photosynthesis	0.148464	Photosynthesis	0.127907	Self-replication	1.21875			Photosynthesis	0			Self-replication	0.170732	Self-replication	0
Photosynthesis	0	Photosynthesis	0.0385714	Self-replication	0.481481			Photosynthesis	0			Self-replication	0.123333	Self-replication	0
Photosynthesis	0.0983982	Photosynthesis	0.0786838	Self-replication	0.837209			Photosynthesis	0			Self-replication	0.136872	Self-replication	0
Photosynthesis	0.0983982	Photosynthesis	0	Self-replication	0.386667			Photosynthesis	0			Self-replication	0.164653	Self-replication	0
Photosynthesis	0.297619	Photosynthesis	0	Self-replication	0.402062			Photosynthesis	0			Self-replication	0.106227	Self-replication	0
Photosynthesis	0.446429	Photosynthesis	0.0385714	Self-replication	0.333333			Photosynthesis	0			Self-replication	0.134694	Self-replication	0
Photosynthesis	0.223214	Photosynthesis	0.0786838	Self-replication	0.185185			Photosynthesis	0			Self-replication	0.127413	Self-replication	0
Photosynthesis	0.0867347	Photosynthesis	0	Self-replication	0.296296			Photosynthesis	0			Self-replication	0.189189	Self-replication	0.722689
Photosynthesis	0.0867347	Photosynthesis	0.0340479	Self-replication	0.351852			Photosynthesis	0			Self-replication	0.135531	Self-replication	0
Photosynthesis	0.0867347	Photosynthesis	0.0695322	Self-replication	0.534884			Photosynthesis	0			Self-replication	0.139601	Self-replication	0
Photosynthesis	0.10119	Photosynthesis	0.044335	Self-replication	0.722222			Photosynthesis	0			Self-replication	0.164404	Self-replication	0
Photosynthesis	0.202381	Photosynthesis	0.0695322	Self-replication	0.0555556			Photosynthesis	0			Self-replication	0.149502	Self-replication	0
Photosynthesis	0.272727	Photosynthesis	0.0386266	Self-replication	0.372093			Photosynthesis	0			Self-replication	0.142857	Self-replication	0
Photosynthesis	0	Photosynthesis	0	Self-replication	0.371134			Photosynthesis	0			Self-replication	0.193651	Self-replication	0.722689
Photosynthesis	0.242857	Photosynthesis	0	Self-replication	0.271186			Photosynthesis	0			Self-replication	0.148936	Self-replication	0
Photosynthesis	0.111111	Photosynthesis	0	Self-replication	0.224806			Photosynthesis	0			Self-replication	0.151639	Self-replication	0
Photosynthesis	0.111111	Photosynthesis	0	Self-replication	0.296875			Photosynthesis	0			Self-replication	0.178466	Self-replication	0
Photosynthesis	0.111111	Photosynthesis	0	Self-replication	0.359375			Photosynthesis	0			Self-replication	0	Self-replication	0
Photosynthesis	0.127551	Photosynthesis	0	Self-replication	0.346667			Photosynthesis	0			Self-replication	0.270492	Self-replication	0
Photosynthesis	0.213198	Photosynthesis	0	Self-replication	0.65625			Photosynthesis	0			Self-replication	0.194737	Self-replication	0
Photosynthesis	0.272973	Photosynthesis	0.155792	Self-replication	0.15625			Photosynthesis	0			Self-replication	0.160167	Self-replication	0
Photosynthesis	0.303571	Photosynthesis	0	Self-replication	0.351852			Photosynthesis	0			Self-replication	0.172891	Self-replication	0.722689
Photosynthesis	0.127551	Photosynthesis	0	Self-replication	0.361111			Photosynthesis	0			Self-replication	0.242647	Self-replication	0
Photosynthesis	0.127551	Photosynthesis	0	Self-replication	0.271318			Photosynthesis	0			Self-replication	0.181373	Self-replication	0
Photosynthesis	0.127551	Photosynthesis	0	Self-replication	0.228571			Photosynthesis	0			Self-replication	0.156889	Self-replication	0
Photosynthesis	0.14881	Photosynthesis	0	Self-replication	0.372093			Photosynthesis	0			Self-replication	0.169607	Self-replication	0.722689
Photosynthesis	0.25	Photosynthesis	0	Self-replication	0.351852			Photosynthesis	0			Self-replication	0.259804	Self-replication	0
Photosynthesis	0.296188	Photosynthesis	0.155792	Self-replication	0.837209			Photosynthesis	0			Self-replication	0.186344	Self-replication	0
Photosynthesis	0.178571	Photosynthesis	0	Self-replication	0.25			Photosynthesis	0			Self-replication	0.194915	Self-replication	0
Photosynthesis	0.178571	Photosynthesis	0	Self-replication	0.481481			Photosynthesis	0			Self-replication	0.162791	Self-replication	0.478992
Photosynthesis	0.178571	Photosynthesis	0	Self-replication	0.302326			Photosynthesis	0			Self-replication	0.161119	Self-replication	0.478992
Photosynthesis	0.225225	Photosynthesis	0	Self-replication	0.271028			Photosynthesis	0			Self-replication	0.0536913	Self-replication	0.719665
Photosynthesis	0.375	Photosynthesis	0	Self-replication	0.220339			Photosynthesis	0			Self-replication	0.119403	Self-replication	0
Photosynthesis	0.35689	Photosynthesis	0.155792	Self-replication	0.425926			Photosynthesis	0			Self-replication	0.0681818	Self-replication	0
Photosynthesis	0	Photosynthesis	0	Self-replication	0.906977			Photosynthesis	0			Self-replication	0.148148	Self-replication	0
Photosynthesis	0	Photosynthesis	0	Self-replication	0.296875			Photosynthesis	0			Self-replication	0.148148	Self-replication	0
Photosynthesis	0	Photosynthesis	0	Self-replication	0.537037			Photosynthesis	0			Self-replication	0.0740741	Self-replication	0
Photosynthesis	0.607143	Photosynthesis	0	Self-replication	0.5625			Photosynthesis	0			Self-replication	0.0740741	Self-replication	0
Photosynthesis	0.272727	Photosynthesis	0.155792	Self-replication	0.296296			Photosynthesis	0			Self-replication	0.0851064	Self-replication	0
Photosynthesis	0	Photosynthesis	0	Self-replication	0.243697			Photosynthesis	0			Self-replication	0.12766	Self-replication	0
Photosynthesis	0	Photosynthesis	0	Self-replication	0.71875			Photosynthesis	0			Self-replication	0.148148	Self-replication	0
Photosynthesis	0.607143	Photosynthesis	0	Self-replication	0.306667			Photosynthesis	0			Self-replication	0.111111	Self-replication	0
Photosynthesis	0.272727	Photosynthesis	0.155792	Self-replication	0.5			Photosynthesis	0			Self-replication	0.0536913	Self-replication	0
Photosynthesis	0	Photosynthesis	0	Self-replication	0.329897			Photosynthesis	0			Self-replication	0.0536913	Self-replication	0.0552632
Photosynthesis	0.607143	Photosynthesis	0	Self-replication	0.305085			Photosynthesis	0			Self-replication	0.212766	Self-replication	0
Photosynthesis	0.272727	Photosynthesis	0.319672	Self-replication	0.248062			Photosynthesis	0			Self-replication	0.0536913	Self-replication	0
Photosynthesis	0	Photosynthesis	0	Self-replication	0.609375			Photosynthesis	0			Self-replication	0.148148	Self-replication	0
Photosynthesis	0.272727	Photosynthesis	0.101211	Self-replication	0.888889			Photosynthesis	0			Self-replication	0.113636	Self-replication	0
Photosynthesis	0.322581	Photosynthesis	0.101211	Self-replication	0.55814			Photosynthesis	0			Self-replication	0.0740741	Self-replication	0
Photosynthesis	0.232323	Photosynthesis	0	Self-replication	0.416667			Photosynthesis	0			Self-replication	0.170213	Self-replication	0
Photosynthesis	0.232323	Photosynthesis	0	Self-replication	0.40678			Photosynthesis	0			Self-replication	0.170213	Self-replication	0
Photosynthesis	0	Photosynthesis	0	Self-replication	0.296296			Photosynthesis	0			Self-replication	0.0851064	Self-replication	0
Photosynthesis	0	Photosynthesis	0	Self-replication	0.333333			Photosynthesis	0			Self-replication	0.0851064	Self-replication	0
Photosynthesis	0	Photosynthesis	0	Self-replication	0.271186			Photosynthesis	0			Self-replication	0.0987654	Self-replication	0
Photosynthesis	0	Photosynthesis	0	Self-replication	0.224806			Photosynthesis	0			Self-replication	0.148148	Self-replication	0
Photosynthesis	0	Photosynthesis	0.36272	Self-replication	0.463918			Photosynthesis	0			Self-replication	0.170213	Self-replication	0
Photosynthesis	0	Photosynthesis	0.172705	Self-replication	0.355932			Photosynthesis	0			Self-replication	0.12766	Self-replication	0
Photosynthesis	0.356784	Photosynthesis	0	Self-replication	0.302326			Photosynthesis	0			Self-replication	0.0592593	Self-replication	0
Photosynthesis	0	Photosynthesis	0	Self-replication	0.317881			Photosynthesis	0			Self-replication	0.0592593	Self-replication	0
Photosynthesis	0.959596	Photosynthesis	0	Self-replication	0.277778			Photosynthesis	0.322581			Self-replication	0.246914	Self-replication	0
Photosynthesis	0.959596	Photosynthesis	0	Self-replication	0.213333			Photosynthesis	0			Self-replication	0.0592593	Self-replication	0
Photosynthesis	0.959596	Photosynthesis	0	Self-replication	0			Photosynthesis	0			Self-replication	0.161074	Self-replication	0
Photosynthesis	0.959596	Photosynthesis	0.36272	Self-replication	0			Photosynthesis	0			Self-replication	0.148148	Self-replication	0
Photosynthesis	0.959596	Photosynthesis	0.172705	Self-replication	0			Photosynthesis	0			Self-replication	0.12766	Self-replication	0
Photosynthesis	0.717172	Photosynthesis	0	Self-replication	0			Photosynthesis	0			Self-replication	0.12766	Self-replication	0
Photosynthesis	0.156667	Photosynthesis	0	Self-replication	0			Photosynthesis	0.322581			Self-replication	0.0425532	Self-replication	0
Photosynthesis	0.959596	Photosynthesis	0	Self-replication	0.264706			Photosynthesis	0			Self-replication	0.0425532	Self-replication	0
Photosynthesis	0.959596	Photosynthesis	0	Self-replication	0			Photosynthesis	0			Self-replication	0.0493827	Self-replication	0
Photosynthesis	0.959596	Photosynthesis	0.36272	Self-replication	0			Photosynthesis	0			Self-replication	0.0987654	Self-replication	0
Photosynthesis	0.959596	Photosynthesis	0.172705	Self-replication	0			Photosynthesis	0			Self-replication	0.12766	Self-replication	0
Photosynthesis	0.959596	Photosynthesis	0	Self-replication	0			Photosynthesis	0.322581			Self-replication	0.0851064	Self-replication	0
Photosynthesis	0.717172	Photosynthesis	0	Self-replication	0			Photosynthesis	0			Self-replication	0.0296296	Self-replication	0
Photosynthesis	0.156667	Photosynthesis	0	Self-replication	0			Photosynthesis	0			Self-replication	0.0296296	Self-replication	0
Photosynthesis	0	Photosynthesis	0.36272	Self-replication	0			Photosynthesis	0			Self-replication	0.197531	Self-replication	0.142857
Photosynthesis	0	Photosynthesis	0.172705	Self-replication	0			Photosynthesis	0.322581			Self-replication	0.0493827	Self-replication	0
Photosynthesis	0	Photosynthesis	0	Self-replication	0.264706			Photosynthesis	0			Self-replication	0.134228	Self-replication	0
Photosynthesis	0	Photosynthesis	0	Self-replication	0			Photosynthesis	0			Self-replication	0.0987654	Self-replication	0
Photosynthesis	0	Photosynthesis	0.176255	Self-replication	0			Photosynthesis	0			Self-replication	0	Self-replication	0
Photosynthesis	0.479798	Photosynthesis	0.354839	Self-replication	0			Photosynthesis	0			Self-replication	0.296296	Self-replication	0
Photosynthesis	0	Photosynthesis	0	Self-replication	0			Photosynthesis	0			Self-replication	0.296296	Self-replication	0
Photosynthesis	0	Photosynthesis	0.176255	Self-replication	0			Photosynthesis	0			Self-replication	0.615385	Self-replication	0.142857
Photosynthesis	0	Photosynthesis	0.354839	Self-replication	0.264706			Photosynthesis	0			Self-replication	0.923077	Self-replication	0
Photosynthesis	0	Photosynthesis	0.114105	Self-replication	0			Photosynthesis	0			Self-replication	0.592593	Self-replication	0
Photosynthesis	0.479798	Photosynthesis	0.08125	Self-replication	0			Photosynthesis	0			Self-replication	0.444444	Self-replication	0
Photosynthesis	0	Photosynthesis	0.225781	Self-replication	0			Photosynthesis	0			Self-replication	0.119403	Self-replication	0
Photosynthesis	0	Photosynthesis	0	Self-replication	0			Photosynthesis	0			Self-replication	0.119403	Self-replication	0
Photosynthesis	0	Photosynthesis	0	Self-replication	0			Photosynthesis	0			Self-replication	1.53846	Self-replication	0.142857
Photosynthesis	0.479798	Photosynthesis	0	Self-replication	0			Photosynthesis	0			Self-replication	0.119403	Self-replication	0
Photosynthesis	0	Photosynthesis	0	Self-replication	0			Photosynthesis	0			Self-replication	0.296296	Self-replication	0
Photosynthesis	0	Photosynthesis	0	Self-replication	0			Photosynthesis	0			Self-replication	0.212766	Self-replication	0
Photosynthesis	0.479798	Photosynthesis	0	Self-replication	0.264706			Photosynthesis	0			Self-replication	0.296296	Self-replication	0
Photosynthesis	0	Photosynthesis	0	Self-replication	0			Photosynthesis	0			Self-replication	0.296296	Self-replication	0.142857
Photosynthesis	0.479798	Photosynthesis	0	Self-replication	0			Photosynthesis	0			Self-replication	0.615385	Self-replication	0
Photosynthesis	0.358586	Photosynthesis	0	Self-replication	0			Photosynthesis	0			Self-replication	0.923077	Self-replication	0
Photosynthesis	0.146667	Photosynthesis	0	Self-replication	0			Photosynthesis	0			Self-replication	0.592593	Self-replication	0
Photosynthesis	0.146667	Photosynthesis	0	Self-replication	0			Photosynthesis	0			Self-replication	0.444444	Self-replication	0.142857
Photosynthesis	0.0723684	Photosynthesis	0	Self-replication	0			Photosynthesis	0			Self-replication	0.119403	Self-replication	0
Photosynthesis	0.0723684	Photosynthesis	0	Self-replication	0			Photosynthesis	0			Self-replication	0.119403	Self-replication	0
Photosynthesis	0.0723684	Photosynthesis	0	Self-replication	0			Photosynthesis	0			Self-replication	1.53846	Self-replication	0.142857
Photosynthesis	0.0723684	Photosynthesis	0	Self-replication	0			Photosynthesis	0			Self-replication	0.119403	Self-replication	0
Photosynthesis	0.0723684	Photosynthesis	0	Self-replication	0			Photosynthesis	0			Self-replication	0.296296	Self-replication	0.142857
Photosynthesis	0.218543	Photosynthesis	0	Self-replication	0			Photosynthesis	0			Self-replication	0.212766	Self-replication	0.0941704
Photosynthesis	0.171875	Photosynthesis	0	Self-replication	0			Photosynthesis	0			Self-replication	0	Self-replication	0
Photosynthesis	0	Photosynthesis	0	Self-replication	0			Photosynthesis	0			Self-replication	0	Self-replication	0
Photosynthesis	0	Photosynthesis	0	Self-replication	0			Photosynthesis	0			Self-replication	0.307692	Self-replication	0
Photosynthesis	0	Photosynthesis	0	Self-replication	0			Photosynthesis	0			Self-replication	0.296296	Self-replication	0
Photosynthesis	0	Photosynthesis	0	Self-replication	0			Photosynthesis	0			Self-replication	0	Self-replication	0
Photosynthesis	0	Photosynthesis	0	Self-replication	0			Photosynthesis	0			Self-replication	0	Self-replication	0
Photosynthesis	0	Photosynthesis	0	Self-replication	0			Photosynthesis	0			Self-replication	0	Self-replication	0
Photosynthesis	0.293333	Photosynthesis	0	Self-replication	0			Photosynthesis	0			Self-replication	0.923077	Self-replication	0
Photosynthesis	0.179739	Photosynthesis	0	Self-replication	0			Photosynthesis	0			Self-replication	0	Self-replication	0
Photosynthesis	0	Photosynthesis	0	Self-replication	0			Photosynthesis	0			Self-replication	0.197531	Self-replication	0
Photosynthesis	0	Photosynthesis	0	Self-replication	0			Photosynthesis	0			Self-replication	0.12766	Self-replication	0
Photosynthesis	0	Photosynthesis	0	Self-replication	0			Photosynthesis	0			Self-replication	0	Self-replication	0
Photosynthesis	0	Photosynthesis	0	Self-replication	0			Photosynthesis	0			Self-replication	0.307692	Self-replication	0
Photosynthesis	0	Photosynthesis	0	Self-replication	0			Photosynthesis	0			Self-replication	0.296296	Self-replication	0.140143
Photosynthesis	0.293333	Photosynthesis	0	Self-replication	0			Photosynthesis	0			Self-replication	0	Self-replication	0.0534905
Photosynthesis	0.179739	Photosynthesis	0	Self-replication	0			Photosynthesis	0			Self-replication	0	Self-replication	0
Photosynthesis	0	Photosynthesis	0	Self-replication	0			Photosynthesis	0			Self-replication	0	Self-replication	0
Photosynthesis	0	Photosynthesis	0	Self-replication	0			Photosynthesis	0			Self-replication	0.923077	Self-replication	0
Photosynthesis	0	Photosynthesis	0	Self-replication	0			Photosynthesis	0			Self-replication	0	Self-replication	0
Photosynthesis	0	Photosynthesis	0	Self-replication	0			Photosynthesis	0			Self-replication	0.197531	Self-replication	0
Photosynthesis	0.293333	Photosynthesis	0.0438144	Self-replication	0			Photosynthesis	0			Self-replication	0.12766	Self-replication	0
Photosynthesis	0.179739	Photosynthesis	0.0416667	Self-replication	0			Photosynthesis	0			Self-replication	0	Self-replication	0.140143
Photosynthesis	0	Photosynthesis	0.0397196	Self-replication	0			Photosynthesis	0			Self-replication	0.615385	Self-replication	0.0534905
Photosynthesis	0	Photosynthesis	0.0744337	Self-replication	0			Photosynthesis	0			Self-replication	0.307692	Self-replication	0
Photosynthesis	0	Photosynthesis	0.066092	Self-replication	0			Photosynthesis	0			Self-replication	0	Self-replication	0
Photosynthesis	0.293333	Photosynthesis	0.0505051	Self-replication	0			Photosynthesis	0			Self-replication	0	Self-replication	0
Photosynthesis	0.179739	Photosynthesis	0.0406977	Self-replication	0			Photosynthesis	0			Self-replication	0	Self-replication	0
Photosynthesis	0	Photosynthesis	0.0518293	Self-replication	0			Photosynthesis	0			Self-replication	0	Self-replication	0
Photosynthesis	0	Photosynthesis	0.0488506	Self-replication	0			Photosynthesis	0			Self-replication	0.238806	Self-replication	0.140143
Photosynthesis	0.293333	Photosynthesis	0.0461957	Self-replication	0			Photosynthesis	0			Self-replication	0.148148	Self-replication	0.0534905
Photosynthesis	0.179739	Photosynthesis	0.092	Self-replication	0			Photosynthesis	0			Self-replication	0.923077	Self-replication	0
Photosynthesis	0	Photosynthesis	0.0795848	Self-replication	0			Photosynthesis	0			Self-replication	0.615385	Self-replication	0
Photosynthesis	0.293333	Photosynthesis	0.059322	Self-replication	0			Photosynthesis	0			Self-replication	0.0740741	Self-replication	0
Photosynthesis	0.179739	Photosynthesis	0.0439147	Self-replication	0			Photosynthesis	0			Self-replication	0.0740741	Self-replication	0
Photosynthesis	0.293333	Photosynthesis	0	Self-replication	0			Photosynthesis	0			Self-replication	0	Self-replication	0.0920437
Photosynthesis	0.179739	Photosynthesis	0	Self-replication	0			Photosynthesis	0			Self-replication	0.0740741	Self-replication	0.0678941
Photosynthesis	0.180328	Photosynthesis	0.026087	Self-replication	0			Photosynthesis	0			Self-replication	0.298507	Self-replication	0
Photosynthesis	0	Photosynthesis	0.026087	Self-replication	0			Photosynthesis	0			Self-replication	0.197531	Self-replication	0
Photosynthesis	0	Photosynthesis	0.0288136	Self-replication	0			Photosynthesis	0			Self-replication	0.444444	Self-replication	0
Photosynthesis	0.0721925	Photosynthesis	0.0252976	Self-replication	0			Photosynthesis	0			Self-replication	0.119403	Self-replication	0.0920437
Photosynthesis	0.0721925	Photosynthesis	0	Self-replication	0.268657			Photosynthesis	0			Self-replication	0.119403	Self-replication	0.0678941
Photosynthesis	0.0721925	Photosynthesis	0.024	Self-replication	0.268657			Photosynthesis	0			Self-replication	1.53846	Self-replication	0
Photosynthesis	0.0721925	Photosynthesis	0.024	Self-replication	0.268657			Photosynthesis	0			Self-replication	0.119403	Self-replication	0
Photosynthesis	0.0721925	Photosynthesis	0.0278689	Self-replication	0.268657			Photosynthesis	0			Self-replication	0.0987654	Self-replication	0.0920437
Photosynthesis	0.121988	Photosynthesis	0.024531	Self-replication	0.268657			Photosynthesis	0			Self-replication	0.212766	Self-replication	0.0678941
Photosynthesis	0.0949033	Photosynthesis	0.0222222	Self-replication	0.268657			Photosynthesis	0			Self-replication	0.1	Self-replication	0
Photosynthesis	0	Photosynthesis	0.0222222	Self-replication	0.268657			Photosynthesis	0			Self-replication	0.1	Self-replication	0.068525
Photosynthesis	0	Photosynthesis	0.0269414	Self-replication	0.268657			Photosynthesis	0			Self-replication	1.23077	Self-replication	0.0538813
Photosynthesis	0	Photosynthesis	0.024531	Self-replication	0			Photosynthesis	0			Self-replication	0.0597015	Self-replication	0.0535876
Photosynthesis	0	Photosynthesis	0.0625	Self-replication	0.537313			Photosynthesis	0			Self-replication	0.246914	Self-replication	0.0438988
Photosynthesis	0	Photosynthesis	0.0434783	Self-replication	0			Photosynthesis	0			Self-replication	0.170213	Self-replication	0.07375
Photosynthesis	0	Photosynthesis	0.033189	Self-replication	0			Photosynthesis	0			Self-replication	0	Self-replication	0
Photosynthesis	0.291367	Photosynthesis	0.0403509	Self-replication	0			Photosynthesis	0			Self-replication	0.222222	Self-replication	0.57767
Photosynthesis	0.291892	Photosynthesis	0.0331412	Self-replication	0			Photosynthesis	0			Self-replication	0	Self-replication	0.57767
Photosynthesis	0	Photosynthesis	0.036157	Self-replication	0			Photosynthesis	0			Self-replication	0.132231	Self-replication	0.287805
Photosynthesis	0	Photosynthesis	0	Self-replication	0			Photosynthesis	0			Self-replication	0.111111	Self-replication	0.287805
Photosynthesis	0	Photosynthesis	0.0743034	Self-replication	0			Photosynthesis	0			Self-replication	0.222222	Self-replication	0.57767
Photosynthesis	0	Photosynthesis	0.0743034	Self-replication	0.268657			Photosynthesis	0			Self-replication	0	Self-replication	0.57767
Photosynthesis	0	Photosynthesis	0.0909091	Self-replication	0			Photosynthesis	0			Self-replication	0.132231	Self-replication	0.57767
Photosynthesis	0.291367	Photosynthesis	0.0493151	Self-replication	0			Photosynthesis	0			Self-replication	0.0888889	Self-replication	0.57767
Photosynthesis	0.291892	Photosynthesis	0.0371517	Self-replication	0			Photosynthesis	0			Self-replication	0.222222	Self-replication	0.287805
Photosynthesis	0	Photosynthesis	0.0424597	Self-replication	0			Photosynthesis	0			Self-replication	0.432836	Self-replication	0.287805
Photosynthesis	0	Photosynthesis	0.0336818	Self-replication	0			Photosynthesis	0			Self-replication	0.296296	Self-replication	0.57767
Photosynthesis	0	Photosynthesis	0.108597	Self-replication	0			Photosynthesis	0			Self-replication	0.132231	Self-replication	0.57767
Photosynthesis	0	Photosynthesis	0.108597	Self-replication	0			Photosynthesis	0			Self-replication	0.0888889	Self-replication	0
Photosynthesis	0.194245	Photosynthesis	0.124113	Self-replication	0.268657			Photosynthesis	0			Self-replication	0.194631	Self-replication	0
Photosynthesis	0.145946	Photosynthesis	0.0687023	Self-replication	0			Photosynthesis	0			Self-replication	0.164412	Self-replication	0
Photosynthesis	0	Photosynthesis	0.0542986	Self-replication	0			Photosynthesis	0			Self-replication	0	Self-replication	0
Photosynthesis	0	Photosynthesis	0.0503472	Self-replication	0			Photosynthesis	0			Self-replication	0.106557	Self-replication	0
Photosynthesis	0	Photosynthesis	0.0386667	Self-replication	0			Photosynthesis	0			Self-replication	0.106557	Self-replication	0
Photosynthesis	0.194245	Photosynthesis	0	Self-replication	0			Photosynthesis	0			Self-replication	0.142077	Self-replication	0
Photosynthesis	0.145946	Photosynthesis	0.121212	Self-replication	0			Photosynthesis	0			Self-replication	0.121118	Self-replication	0
Photosynthesis	0	Photosynthesis	0.05	Self-replication	0.268657			Photosynthesis	0			Self-replication	0.175097	Self-replication	0
Photosynthesis	0	Photosynthesis	0.15	Self-replication	0			Photosynthesis	0			Self-replication	0.142857	Self-replication	0
Photosynthesis	0.194245	Photosynthesis	0.054409	Self-replication	0			Photosynthesis	0			Self-replication	0.164557	Self-replication	0
Photosynthesis	0.145946	Photosynthesis	0.0437406	Self-replication	0			Photosynthesis	0			Self-replication	0.113372	Self-replication	0
Photosynthesis	0	Photosynthesis	0.121212	Self-replication	0			Photosynthesis	0			Self-replication	0.113372	Self-replication	0
Photosynthesis	0.194245	Photosynthesis	0.05	Self-replication	0			Photosynthesis	0			Self-replication	0.151163	Self-replication	0
Photosynthesis	0.145946	Photosynthesis	0.15	Self-replication	0.268657			Photosynthesis	0			Self-replication	0.13	Self-replication	0
Photosynthesis	0.194245	Photosynthesis	0.054409	Self-replication	0			Photosynthesis	0			Self-replication	0.191489	Photosynthesis	0.054878
Photosynthesis	0.145946	Photosynthesis	0.0437406	Self-replication	0			Photosynthesis	0			Self-replication	0.147518	Photosynthesis	0.054878
Photosynthesis	0.172708	Photosynthesis	0.1	Self-replication	0			Photosynthesis	0			Self-replication	0.169231	Photosynthesis	0.242009
Photosynthesis	0	Photosynthesis	0.161111	Self-replication	0			Photosynthesis	0			Self-replication	0	Photosynthesis	0.242009
Photosynthesis	0	Photosynthesis	0.0687919	Self-replication	0.268657			Photosynthesis	0			Self-replication	0.204724	Photosynthesis	0.242009
Photosynthesis	0	Photosynthesis	0.0563961	Self-replication	0			Photosynthesis	0			Self-replication	0.122642	Photosynthesis	0.242009
Photosynthesis	0	Photosynthesis	0.075	Self-replication	0			Photosynthesis	0			Self-replication	0.167539	Photosynthesis	0.380368
Photosynthesis	0.287234	Photosynthesis	0.0416667	Self-replication	0			Photosynthesis	0			Self-replication	0.191176	Photosynthesis	0.429448
Photosynthesis	0.287234	Photosynthesis	0.0339463	Self-replication	0.268657			Photosynthesis	0			Self-replication	0.173333	Photosynthesis	0.293051
Photosynthesis	0	Photosynthesis	0.0450281	Self-replication	0			Photosynthesis	0			Self-replication	0.204724	Photosynthesis	0
Photosynthesis	0.285714	Photosynthesis	0.0361991	Self-replication	0			Photosynthesis	0			Self-replication	0.122642	Photosynthesis	0.40367
Photosynthesis	0.573684	Photosynthesis	0.0343811	Self-replication	0.268657			Photosynthesis	0			Self-replication	0.167539	Photosynthesis	0.40367
Photosynthesis	0	Photosynthesis	0	Self-replication	0			Photosynthesis	0			Self-replication	0.191176	Photosynthesis	0.40367
Photosynthesis	0	Photosynthesis	0	Self-replication	0.268657			Photosynthesis	0			Self-replication	0.173333	Photosynthesis	0.40367
Photosynthesis	0	Photosynthesis	0	Self-replication	0			Photosynthesis	0			Self-replication	0.183099	Photosynthesis	0.981481
Photosynthesis	0	Photosynthesis	0	Self-replication	0.537313			Photosynthesis	0			Self-replication	0.235602	Photosynthesis	1.14815
Photosynthesis	0	Photosynthesis	0	Self-replication	0			Photosynthesis	0			Self-replication	0.198642	Photosynthesis	0.401826
Photosynthesis	0	Photosynthesis	0	Self-replication	0			Photosynthesis	0			Self-replication	0.191919	Photosynthesis	0.40367
Photosynthesis	0.574468	Photosynthesis	0	Self-replication	0			Photosynthesis	0			Self-replication	0.216216	Photosynthesis	0.40367
Photosynthesis	1.14737	Photosynthesis	0	Self-replication	0			Photosynthesis	0			Self-replication	0.176871	Photosynthesis	0.40367
Photosynthesis	0	Photosynthesis	0	Self-replication	0			Photosynthesis	0			Self-replication	0.179063	Photosynthesis	0.40367
Photosynthesis	0	Photosynthesis	0	Self-replication	0			Photosynthesis	0			Self-replication	0.202206	Photosynthesis	0.981481
Photosynthesis	0	Photosynthesis	0	Self-replication	0			Photosynthesis	0			Self-replication	0.199706	Photosynthesis	1.14815
Photosynthesis	0	Photosynthesis	0	Self-replication	0			Photosynthesis	0			Self-replication	0.307087	Photosynthesis	0.401826
Photosynthesis	0	Photosynthesis	0	Self-replication	0			Photosynthesis	0			Self-replication	0.142857	Photosynthesis	0
Photosynthesis	0.574468	Photosynthesis	0	Self-replication	0.28169			Photosynthesis	0			Self-replication	0.22619	Photosynthesis	0
Photosynthesis	1.14737	Photosynthesis	0	Self-replication	0			Photosynthesis	0			Self-replication	0.301587	Photosynthesis	0
Photosynthesis	0	Photosynthesis	0	Self-replication	0.28169			Photosynthesis	0			Self-replication	0.206349	Photosynthesis	0.166667
Photosynthesis	0	Photosynthesis	0	Self-replication	0			Photosynthesis	0			Self-replication	0.12381	Photosynthesis	0.321101
Photosynthesis	0	Photosynthesis	0	Self-replication	0.27972			Photosynthesis	0			Self-replication	0.12381	Photosynthesis	0.225455
Photosynthesis	0	Photosynthesis	0	Self-replication	0.273743			Photosynthesis	0			Self-replication	0.12381	Photosynthesis	0
Photosynthesis	0.574468	Photosynthesis	0	Self-replication	1.65278			Photosynthesis	0			Self-replication	0.206349	Photosynthesis	0
Photosynthesis	1.14737	Photosynthesis	0	Self-replication	0			Photosynthesis	0			Self-replication	0.301587	Photosynthesis	0.166667
Photosynthesis	0	Photosynthesis	0	Self-replication	0			Photosynthesis	0			Self-replication	0.154762	Photosynthesis	0.321101
Photosynthesis	0	Photosynthesis	0	Self-replication	0			Photosynthesis	0			Self-replication	0.412698	Photosynthesis	0.225455
Photosynthesis	0	Photosynthesis	0	Self-replication	0			Photosynthesis	0			Self-replication	0.507937	Photosynthesis	0
Photosynthesis	0.574468	Photosynthesis	0	Self-replication	0			Photosynthesis	0			Self-replication	0.301587	Photosynthesis	0.166667
Photosynthesis	1.14737	Photosynthesis	0	Self-replication	0			Photosynthesis	0			Self-replication	0.309524	Photosynthesis	0.321101
Photosynthesis	0	Photosynthesis	0	Self-replication	0			Photosynthesis	0			Self-replication	0.150794	Photosynthesis	0.225455
Photosynthesis	0.287234	Photosynthesis	0	Self-replication	0			Photosynthesis	0			Self-replication	0.301587	Photosynthesis	0.166667
Photosynthesis	0.142857	Photosynthesis	0	Self-replication	0.28169			Photosynthesis	0			Self-replication	0.309524	Photosynthesis	0.321101
Photosynthesis	1.43158	Photosynthesis	0	Self-replication	0			Photosynthesis	0			Self-replication	0.412698	Photosynthesis	0.225455
Photosynthesis	0.287234	Photosynthesis	0	Self-replication	0.28169			Photosynthesis	0			Self-replication	0.301587	Photosynthesis	0.814815
Photosynthesis	0.142857	Photosynthesis	0	Self-replication	0			Photosynthesis	0			Self-replication	0.180952	Photosynthesis	0.319635
Photosynthesis	1.43158	Photosynthesis	0	Self-replication	0.27972			Photosynthesis	0			Self-replication	0.180952	Photosynthesis	0.360731
Photosynthesis	0.285714	Photosynthesis	0	Self-replication	0.273743			Photosynthesis	0			Self-replication	0.180952	Photosynthesis	0
Photosynthesis	0.570681	Photosynthesis	0	Self-replication	1.65278			Photosynthesis	0			Self-replication	0.301587	Photosynthesis	0.648148
Photosynthesis	0.858639	Photosynthesis	0	Self-replication	0			Photosynthesis	0			Self-replication	0.412698	Photosynthesis	0.648148
Photosynthesis	0	Photosynthesis	0	Self-replication	0			Photosynthesis	0			Self-replication	0.22619	Photosynthesis	0.268293
Photosynthesis	0	Photosynthesis	0	Self-replication	0			Photosynthesis	0			Self-replication	0.507937	Photosynthesis	0.486239
Photosynthesis	0	Photosynthesis	0	Self-replication	0			Photosynthesis	0			Self-replication	0.619048	Photosynthesis	0.486239
Photosynthesis	0	Photosynthesis	0	Self-replication	0			Photosynthesis	0			Self-replication	0.412698	Photosynthesis	0.432099
Photosynthesis	0	Photosynthesis	0	Self-replication	0			Photosynthesis	0			Self-replication	0.380952	Photosynthesis	0.426829
Photosynthesis	0	Photosynthesis	0	Self-replication	0			Photosynthesis	0			Self-replication	0.206349	Photosynthesis	0.426829
Photosynthesis	0	Photosynthesis	0	Self-replication	0			Photosynthesis	0			Self-replication	0.412698	Photosynthesis	0.230366
Photosynthesis	0	Photosynthesis	0.289186	Self-replication	0			Photosynthesis	0			Self-replication	0.619048	Photosynthesis	0.389706
Photosynthesis	3.27778	Photosynthesis	0	Self-replication	0			Photosynthesis	0			Self-replication	0.285714	Photosynthesis	0.389706
Photosynthesis	0	Photosynthesis	0	Self-replication	0			Photosynthesis	0			Self-replication	0.0952381	Photosynthesis	0.321101
Photosynthesis	0	Photosynthesis	0	Self-replication	0.13986			Photosynthesis	0			Self-replication	0.0952381	Photosynthesis	0
Photosynthesis	0	Photosynthesis	0	Self-replication	0.27972			Photosynthesis	0			Self-replication	0.0952381	Photosynthesis	0.159509
Photosynthesis	0	Photosynthesis	0	Self-replication	1.39437			Photosynthesis	0			Self-replication	0.0952381	Photosynthesis	0.321101
Photosynthesis	0	Photosynthesis	0	Self-replication	0			Photosynthesis	0			Self-replication	0.206349	Photosynthesis	0.321101
Photosynthesis	0	Photosynthesis	0.289186	Self-replication	0			Photosynthesis	0			Self-replication	0.0714286	Photosynthesis	0.222222
Photosynthesis	0	Photosynthesis	0	Self-replication	0			Photosynthesis	0			Self-replication	0.301587	Photosynthesis	0.159509
Photosynthesis	1.90278	Photosynthesis	0	Self-replication	0			Photosynthesis	0			Self-replication	1.2381	Photosynthesis	0.321101
Photosynthesis	0	Photosynthesis	0	Self-replication	0			Photosynthesis	0			Self-replication	0.206349	Photosynthesis	0.321101
Photosynthesis	0	Photosynthesis	0	Self-replication	0			Photosynthesis	0			Self-replication	0.142857	Photosynthesis	0.222222
Photosynthesis	0	Photosynthesis	0	Self-replication	0			Photosynthesis	0			Self-replication	0.154762	Photosynthesis	0.0833333
Photosynthesis	0	Photosynthesis	0.289186	Self-replication	0			Photosynthesis	0			Self-replication	0.619048	Photosynthesis	0.0833333
Photosynthesis	0	Photosynthesis	0	Self-replication	0			Photosynthesis	0			Self-replication	0	Photosynthesis	0.111111
Photosynthesis	0	Photosynthesis	0	Self-replication	0			Photosynthesis	0			Self-replication	0.142857	Photosynthesis	0
Photosynthesis	1.90278	Photosynthesis	0	Self-replication	0.13986			Photosynthesis	0.149254			Self-replication	0.142857	Photosynthesis	0.666667
Photosynthesis	0	Photosynthesis	0	Self-replication	0.27972			Photosynthesis	0.149254			Self-replication	0.142857	Photosynthesis	0.666667
Photosynthesis	0	Photosynthesis	0.289186	Self-replication	1.39437			Photosynthesis	0.149254			Self-replication	0.142857	Photosynthesis	0.111111
Photosynthesis	0	Photosynthesis	0	Self-replication	0			Photosynthesis	0.149254			Self-replication	0.309524	Photosynthesis	0.111111
Photosynthesis	0	Photosynthesis	0	Self-replication	0			Photosynthesis	0			Self-replication	0.0952381	Photosynthesis	0.111111
Photosynthesis	0	Photosynthesis	0	Self-replication	0			Photosynthesis	0			Self-replication	0.452381	Photosynthesis	0.222222
Photosynthesis	1.90278	Photosynthesis	0.430456	Self-replication	0			Photosynthesis	0.149254			Self-replication	0	Photosynthesis	0.198529
Photosynthesis	0	Photosynthesis	0	Self-replication	0			Photosynthesis	0.149254			Self-replication	0.309524	Photosynthesis	0.111111
Photosynthesis	0	Photosynthesis	0	Self-replication	0			Photosynthesis	0.149254			Self-replication	0.904762	Photosynthesis	0.0833333
Photosynthesis	0	Photosynthesis	0.433575	Self-replication	0			Photosynthesis	0.149254			Self-replication	0.206349	Photosynthesis	0.0833333
Photosynthesis	0	Photosynthesis	0	Self-replication	0			Photosynthesis	0			Self-replication	0	Photosynthesis	0.0825688
Photosynthesis	2.16667	Photosynthesis	0.433575	Self-replication	0			Photosynthesis	0			Self-replication	0	Photosynthesis	0
Photosynthesis	0	Photosynthesis	0.433575	Self-replication	0.13986			Photosynthesis	0			Self-replication	0	Photosynthesis	0
Photosynthesis	0	Photosynthesis	0	Self-replication	0.27972			Photosynthesis	0			Self-replication	0	Photosynthesis	0.333333
Photosynthesis	0	Photosynthesis	0	Self-replication	1.39437			Photosynthesis	0			Self-replication	0	Photosynthesis	0.333333
Photosynthesis	2.16667	Photosynthesis	0	Self-replication	0			Photosynthesis	0			Self-replication	0.142857	Photosynthesis	0.222222
Photosynthesis	0	Photosynthesis	0	Self-replication	0			Photosynthesis	0			Self-replication	0	Photosynthesis	0.222222
Photosynthesis	0	Photosynthesis	0	Self-replication	0			Photosynthesis	0			Self-replication	0.309524	Photosynthesis	0.222222
Photosynthesis	2.16667	Photosynthesis	0	Self-replication	0			Photosynthesis	0			Self-replication	0	Photosynthesis	0.0412844
Photosynthesis	0	Photosynthesis	0	Self-replication	0			Photosynthesis	0			Self-replication	0.142857	Photosynthesis	0
Photosynthesis	2.16667	Photosynthesis	0.155425	Self-replication	0			Photosynthesis	0			Self-replication	0.619048	Photosynthesis	0.333333
Photosynthesis	2.72222	Photosynthesis	0	Self-replication	0			Photosynthesis	0			Self-replication	0.0952381	Photosynthesis	0.333333
Photosynthesis	0.121076	Photosynthesis	0	Self-replication	0			Photosynthesis	0			Self-replication	0	Photosynthesis	0.222222
Photosynthesis	0.121076	Photosynthesis	0	Self-replication	0.13986			Photosynthesis	0			Self-replication	0	Photosynthesis	0.222222
Photosynthesis	0.203008	Photosynthesis	0	Self-replication	0.27972			Photosynthesis	0			Self-replication	0	Photosynthesis	0.222222
Photosynthesis	0.203008	Photosynthesis	0	Self-replication	1.39437			Photosynthesis	0			Self-replication	0	Photosynthesis	0.0412844
Photosynthesis	0.203008	Photosynthesis	0	Self-replication	0			Photosynthesis	0			Self-replication	0.0714286	Photosynthesis	0.333333
Photosynthesis	0.203008	Photosynthesis	0.155425	Self-replication	0			Photosynthesis	0			Self-replication	0	Photosynthesis	0.333333
Photosynthesis	0.203008	Photosynthesis	0	Self-replication	0			Photosynthesis	0			Self-replication	0.154762	Photosynthesis	0.222222
Photosynthesis	0.044586	Photosynthesis	0	Self-replication	0			Photosynthesis	0			Self-replication	0.452381	Photosynthesis	0.222222
Photosynthesis	0.191136	Photosynthesis	0	Self-replication	0			Photosynthesis	0			Self-replication	0.0714286	Photosynthesis	0.222222
Photosynthesis	0	Photosynthesis	0	Self-replication	0			Photosynthesis	0			Self-replication	0.206349	Photosynthesis	0.0412844
Photosynthesis	0.303371	Photosynthesis	0	Self-replication	0			Photosynthesis	0			Self-replication	0.0571429	Photosynthesis	0.333333
Photosynthesis	0.303371	Photosynthesis	0.157037	Self-replication	0.13986			Photosynthesis	0			Self-replication	0.142857	Photosynthesis	0.5
Photosynthesis	0.303371	Photosynthesis	0	Self-replication	0.27972			Photosynthesis	0			Self-replication	0	Photosynthesis	0.25
Photosynthesis	0.303371	Photosynthesis	0	Self-replication	1.39437			Photosynthesis	0			Self-replication	0	Photosynthesis	0.25
Photosynthesis	0.303371	Photosynthesis	0	Self-replication	0			Photosynthesis	0			Self-replication	0.0714286	Photosynthesis	0.0942408
Photosynthesis	0.0520446	Photosynthesis	0	Self-replication	0			Photosynthesis	0			Self-replication	0	Photosynthesis	0.264706
Photosynthesis	0.303571	Photosynthesis	0.157037	Self-replication	0			Photosynthesis	0			Self-replication	0.154762	Photosynthesis	0.264706
Photosynthesis	0.303371	Photosynthesis	0	Self-replication	0			Photosynthesis	0			Self-replication	0.452381	Photosynthesis	0.264706
Photosynthesis	0.303371	Photosynthesis	0	Self-replication	0			Photosynthesis	0			Self-replication	0.0714286	Photosynthesis	0.0985401
Photosynthesis	0.303371	Photosynthesis	0	Self-replication	0			Photosynthesis	0			Self-replication	0.206349	Photosynthesis	0.166667
Photosynthesis	0.303371	Photosynthesis	0	Self-replication	0.13986			Photosynthesis	0			Self-replication	0.0571429	Photosynthesis	0.166667
Photosynthesis	0.303371	Photosynthesis	0	Self-replication	0.27972			Photosynthesis	0			Self-replication	0.142857	Photosynthesis	0.141361
Photosynthesis	0.0520446	Photosynthesis	0	Self-replication	1.39437			Photosynthesis	0			Self-replication	0	Photosynthesis	0
Photosynthesis	0.303571	Photosynthesis	0	Self-replication	0			Photosynthesis	0			Self-replication	0.0714286	Photosynthesis	0.109756
Photosynthesis	0	Photosynthesis	0	Self-replication	0			Photosynthesis	0			Self-replication	0	Photosynthesis	0.109756
Photosynthesis	0	Photosynthesis	0	Self-replication	0			Photosynthesis	0			Self-replication	0.154762	Photosynthesis	0
Photosynthesis	0	Photosynthesis	0.321212	Self-replication	0			Photosynthesis	0			Self-replication	0.452381	Photosynthesis	0
Photosynthesis	0	Photosynthesis	0	Self-replication	0			Photosynthesis	0			Self-replication	0.0714286	Photosynthesis	0
Photosynthesis	0.0786517	Photosynthesis	0	Self-replication	0.13986			Photosynthesis	0			Self-replication	0.206349	Photosynthesis	0.166667
Photosynthesis	0.183036	Photosynthesis	0	Self-replication	0.27972			Photosynthesis	0			Self-replication	0.0571429	Photosynthesis	0.111111
Photosynthesis	0	Photosynthesis	0	Self-replication	1.39437			Photosynthesis	0			Self-replication	0.142857	Photosynthesis	0.111111
Photosynthesis	0	Photosynthesis	0.0290557	Self-replication	0			Other	0			Self-replication	0	Photosynthesis	0.222222
Photosynthesis	0	Photosynthesis	0.032345	Self-replication	0			Other	0.261905			Self-replication	0	Photosynthesis	0
Photosynthesis	0.0786517	Photosynthesis	0.0328084	Self-replication	0			Other	0.261905			Self-replication	0	Photosynthesis	0
Photosynthesis	0.183036	Photosynthesis	0.0116505	Self-replication	0			Other	0.731343			Self-replication	0.452381	Photosynthesis	0.166667
Photosynthesis	0	Photosynthesis	0	Self-replication	0.13986			Other	0.89			Self-replication	0.142857	Photosynthesis	0.111111
Photosynthesis	0	Photosynthesis	0	Self-replication	0.27972			Other	0.89			Self-replication	0.206349	Photosynthesis	0.111111
Photosynthesis	0.0786517	Photosynthesis	0	Self-replication	1.39437			Other	0.8			Self-replication	0.0571429	Photosynthesis	0.222222
Photosynthesis	0.183036	Photosynthesis	0.0240964	Self-replication	0.28169			Other	0.315476			Self-replication	0.142857	Photosynthesis	0
Photosynthesis	0	Photosynthesis	0.0263158	Self-replication	0			Other	0.315476			Self-replication	0.285714	Photosynthesis	0.166667
Photosynthesis	0.0786517	Photosynthesis	0.0328084	Self-replication	0.56338			Other	0.798507			Self-replication	0	Photosynthesis	0.111111
Photosynthesis	0.183036	Photosynthesis	0.0116505	Self-replication	0.0925926			Other	0.98			Self-replication	0.619048	Photosynthesis	0.111111
Photosynthesis	0.0786517	Photosynthesis	0	Self-replication	0.186047			Other	0.98			Self-replication	0.309524	Photosynthesis	0.222222
Photosynthesis	0.183036	Photosynthesis	0	Self-replication	0.692308			Other	0.89			Self-replication	0.301587	Photosynthesis	0.25
Photosynthesis	0.135135	Photosynthesis	0.0489796	Self-replication	0.28169			Other	0			Self-replication	0.12381	Photosynthesis	0.222222
Photosynthesis	0	Photosynthesis	0.032345	Self-replication	0			Other	0.300847			Self-replication	0.309524	Photosynthesis	0.222222
Photosynthesis	0	Photosynthesis	0.0265111	Self-replication	0.27972			Other	0.306931			Self-replication	0.619048	Photosynthesis	0.333333
Photosynthesis	0	Photosynthesis	0.0116505	Self-replication	0.415493			Other	0.306931			Self-replication	0.301587	Photosynthesis	0.111111
Photosynthesis	0	Photosynthesis	0	Self-replication	1.67606			Other	0.262376			Self-replication	0.0952381	Photosynthesis	0.111111
Photosynthesis	0	Photosynthesis	0.0418118	Self-replication	0.56338			Other	0.300847			Self-replication	0.154762	Photosynthesis	0.222222
Photosynthesis	0	Photosynthesis	0.0290557	Self-replication	0.0930233			Other	0.306931			Self-replication	0.047619	Photosynthesis	0
Photosynthesis	0	Photosynthesis	0.0252781	Self-replication	0.56338			Other	0.306931			Self-replication	0.0952381	Photosynthesis	0.166667
Photosynthesis	0.173469	Photosynthesis	0.0121951	Self-replication	0.692308			Other	0.262376			Self-replication	0.761905	Photosynthesis	0.166667
Photosynthesis	0.0431035	Photosynthesis	0.0740741	Self-replication	0.412587			Other	1.87879			Self-replication	0.452381	Photosynthesis	0
Photosynthesis	0	Photosynthesis	0.0364742	Self-replication	0.552448			Other	1.87879			Self-replication	0.412698	Photosynthesis	0
Photosynthesis	0	Photosynthesis	0.0278707	Self-replication	0.819444			Other	1.60606			Self-replication	0.180952	Photosynthesis	0
Photosynthesis	0	Photosynthesis	0.0134378	Self-replication	0.204861			Other	0			Self-replication	0.452381	Photosynthesis	0.585586
Photosynthesis	0	Photosynthesis	0.0605327	Self-replication	0.550926			Other	0			Self-replication	0.619048	Photosynthesis	0.585586
Photosynthesis	0	Photosynthesis	0.0374115	Self-replication	0.646512			Other	0			Self-replication	1.52381	Photosynthesis	0.585586
Photosynthesis	0	Photosynthesis	0.0242718	Self-replication	0			Other	0			Self-replication	0.412698	Photosynthesis	0.585586
Photosynthesis	1.59375	Photosynthesis	0.0133779	Self-replication	0			Other	0.747664			Self-replication	0	Photosynthesis	0.29148
Photosynthesis	0.102564	Photosynthesis	0.0222618	Self-replication	0			Other	0.747664			Self-replication	0.301587	Photosynthesis	0.585586
Photosynthesis	0	Photosynthesis	0.0292028	Self-replication	0			Other	2.01887			Self-replication	0.12381	Photosynthesis	0
Photosynthesis	0	Photosynthesis	0.204819	Self-replication	0			Other	1			Self-replication	0.309524	Photosynthesis	0.29148
Photosynthesis	0	Photosynthesis	0.0573951	Self-replication	0			Other	1			Self-replication	0.22619	Photosynthesis	0.192878
Photosynthesis	0	Photosynthesis	0.0573951	Self-replication	0			Other	1			Self-replication	0.904762	Photosynthesis	0.192878
Photosynthesis	0	Photosynthesis	0.0267062	Self-replication	0			Other	0.861111			Self-replication	0.206349	Photosynthesis	0.192878
Photosynthesis	1.59375	Photosynthesis	0.0245902	Self-replication	0.156028			Other	0.861111			Self-replication	0.168207	Photosynthesis	0.192878
Photosynthesis	0.102564	Photosynthesis	0.0198675	Self-replication	0.156028			Other	2.26415			Self-replication	0.142857	Photosynthesis	0.143488
Photosynthesis	0	Photosynthesis	0.0298246	Self-replication	0			Other	1.26415			Self-replication	0.892308	Photosynthesis	0.192308
Photosynthesis	0	Photosynthesis	0.0246734	Self-replication	0.304965			Other	1.26415			Self-replication	0.683206	Photosynthesis	0.29148
Photosynthesis	0	Photosynthesis	0.0892116	Self-replication	0.156028			Other	1.26415			Self-replication	0.694656	Photosynthesis	0.192878
Photosynthesis	0	Photosynthesis	0.0892116	Self-replication	0.156028			Other	0			Self-replication	0.509091	Photosynthesis	0.192878
Photosynthesis	1.59375	Photosynthesis	0.0710383	Self-replication	0.156028			Other	2.5283			Self-replication	0.552542	Photosynthesis	0.192878
Photosynthesis	0.102564	Photosynthesis	0.0658228	Self-replication	0.307143			Other	1.50943			Self-replication	0.458824	Photosynthesis	0.192878
Photosynthesis	0	Photosynthesis	0.0538302	Self-replication	0.103774			Other	1.50943			Self-replication	0.362456	Photosynthesis	0.143488
Photosynthesis	0	Photosynthesis	0.0565724	Self-replication	0.156028			Other	1.50943			Self-replication	0.403462	Photosynthesis	0.192308
Photosynthesis	0	Photosynthesis	0.0236111	Self-replication	0.156028			Other	2.5283			Self-replication	0.716667	Photosynthesis	0
Photosynthesis	1.59375	Photosynthesis	0	Self-replication	0.156028			Other	1.50943			Self-replication	0.733333	Photosynthesis	0
Photosynthesis	0.102564	Photosynthesis	0.10241	Self-replication	0.156028			Other	1.50943			Self-replication	0.512397	Photosynthesis	0
Photosynthesis	0	Photosynthesis	0.0871795	Self-replication	0.156028			Other	1.50943			Self-replication	0.569343	Photosynthesis	0.288288
Photosynthesis	0	Photosynthesis	0.043038	Self-replication	0.103774			Other	0			Self-replication	0.468553	Photosynthesis	0.288288
Photosynthesis	1.59375	Photosynthesis	0.0434057	Self-replication	0.304965			Other	0			Self-replication	0.351942	Photosynthesis	0
Photosynthesis	0.102564	Photosynthesis	0.0361613	Self-replication	0.304965			Other	0			Self-replication	0.397805	Photosynthesis	0
Photosynthesis	0	Photosynthesis	0.10241	Self-replication	0.103774			Other	0			Self-replication	0	Photosynthesis	0
Photosynthesis	1.59375	Photosynthesis	0.0871795	Self-replication	0.460993			Other	0			Self-replication	0.334661	Photosynthesis	0
Photosynthesis	0.102564	Photosynthesis	0.043038	Self-replication	0.304965			Other	0			Self-replication	0.42233	Photosynthesis	0.288288
Photosynthesis	0.525773	Photosynthesis	0.0434057	Self-replication	0.304965			Other	0			Self-replication	0.524017	Photosynthesis	0.288288
Photosynthesis	0.0766283	Photosynthesis	0.0361613	Self-replication	0.304965			Other	0			Self-replication	0.387097	Photosynthesis	0
Photosynthesis	0.315789	Photosynthesis	0	Self-replication	0.464286			Other	0			Self-replication	0.398293	Photosynthesis	0
Photosynthesis	0	Photosynthesis	0	Self-replication	0			Other	0.134058			Self-replication	0.348	Photosynthesis	0
Photosynthesis	0	Photosynthesis	0.018711	Self-replication	0			Other	0.134058			Self-replication	0.441748	Photosynthesis	0
Photosynthesis	0	Photosynthesis	0.0158172	Self-replication	0			Other	0.364078			Self-replication	0.539474	Photosynthesis	0
Photosynthesis	0	Photosynthesis	0	Self-replication	0			Other	0.270758			Self-replication	0.392473	Photosynthesis	0
Photosynthesis	0	Photosynthesis	0.0157895	Self-replication	0			Other	0			Self-replication	0.404558	Photosynthesis	0
Photosynthesis	0	Photosynthesis	0.0125174	Self-replication	0			Other	0			Self-replication	0.337539	Photosynthesis	0
Photosynthesis	0	Photosynthesis	0.0136364	Self-replication	0.314286			Other	0.134058			Self-replication	0.429412	Photosynthesis	0
Photosynthesis	0.128205	Photosynthesis	0.0130624	Self-replication	0.314286			Other	0.134058			Self-replication	0.36153	Photosynthesis	0
Photosynthesis	0.16129	Photosynthesis	0.0209877	Self-replication	0			Other	0.364078			Self-replication	0.379481	Photosynthesis	0
Photosynthesis	0	Photosynthesis	0	Self-replication	0.614286			Other	0.270758			Self-replication	0.366197	Photosynthesis	0
Photosynthesis	0	Photosynthesis	0.0931373	Self-replication	0.314286			Other	0			Self-replication	0.340992	Photosynthesis	0.288288
Photosynthesis	0	Photosynthesis	0.0496084	Self-replication	0.314286			Other	0.544118			Self-replication	0.350993	Photosynthesis	0.288288
Photosynthesis	0	Photosynthesis	0	Self-replication	0.314286			Other	0.544118			Self-replication	0.327423	Photosynthesis	0.288288
Photosynthesis	0	Photosynthesis	0.0217918	Self-replication	0.614286			Other	0.547445			Self-replication	0.349515	Photosynthesis	0.288288
Photosynthesis	0	Photosynthesis	0.0254958	Self-replication	0			Other	1.10294			Self-replication	0.298246	Photosynthesis	0
Photosynthesis	0.216535	Photosynthesis	0.0554455	Self-replication	0			Other	0.544118			Self-replication	0.3125	Photosynthesis	0
Photosynthesis	0.325444	Photosynthesis	0.0589474	Self-replication	0			Other	0.544118			Self-replication	0.833333	Photosynthesis	0
Photosynthesis	0	Photosynthesis	0.0722433	Self-replication	0			Other	0.547445			Self-replication	0.645833	Photosynthesis	0
Photosynthesis	0	Photosynthesis	0.0427928	Self-replication	0			Other	1.10294			Self-replication	0.382716	Photosynthesis	0
Photosynthesis	0	Photosynthesis	0	Self-replication	0			Other	0			Self-replication	0.916667	Photosynthesis	0.585586
Photosynthesis	0	Photosynthesis	0.0189873	Self-replication	0			Other	0.544118			Self-replication	0.528571	Photosynthesis	0
Photosynthesis	0	Photosynthesis	0.0217391	Self-replication	0			Other	0			Self-replication	0.493827	Photosynthesis	0
Photosynthesis	0.216535	Photosynthesis	0.0493827	Self-replication	0			Other	0.544118			Self-replication	0.576271	Photosynthesis	0
Photosynthesis	0.325444	Photosynthesis	0.0589474	Self-replication	0			Other	0			Self-replication	0.627119	Photosynthesis	0
Photosynthesis	0	Photosynthesis	0.0538244	Self-replication	0			Other	0.544118			Self-replication	0.571429	Photosynthesis	0.290179
Photosynthesis	0	Photosynthesis	0.0588235	Self-replication	0			Other	0			Self-replication	0.966102	Photosynthesis	0
Photosynthesis	0	Photosynthesis	0.0234987	Self-replication	0			Other	0.616438			Self-replication	0.45679	Photosynthesis	0
Photosynthesis	0	Photosynthesis	0.0234987	Self-replication	0			Other	0.616438			Self-replication	0.671429	Photosynthesis	0
Photosynthesis	0.325444	Photosynthesis	0.0522388	Self-replication	0			Other	0.616438			Self-replication	0.519608	Photosynthesis	0.290179
Photosynthesis	0.654762	Photosynthesis	0.0928854	Self-replication	0			Other	0.616438			Self-replication	0.403226	Photosynthesis	0
Photosynthesis	0	Photosynthesis	0.327586	Self-replication	0			Other	1.23288			Self-replication	0.348148	Photosynthesis	0
Photosynthesis	0	Photosynthesis	0.0441176	Self-replication	0			Other	1.23288			Self-replication	0.627119	Photosynthesis	0.290179
Photosynthesis	0	Photosynthesis	0.0278638	Self-replication	0			Other	0.616438			Self-replication	0.457627	Photosynthesis	0
Photosynthesis	0.325444	Photosynthesis	0.0424242	Self-replication	0			Other	0.616438			Self-replication	0.296703	Photosynthesis	0.290179
Photosynthesis	0.654762	Photosynthesis	0.0679191	Self-replication	0			Other	0.616438			Self-replication	0.677966	Photosynthesis	0
Photosynthesis	0	Photosynthesis	0.0441176	Self-replication	0			Other	0.616438			Self-replication	0.419753	Photosynthesis	0.192308
Photosynthesis	0	Photosynthesis	0.0307167	Self-replication	0			Other	1.23288			Self-replication	0.406593	Photosynthesis	0
Photosynthesis	0.325444	Photosynthesis	0.0445151	Self-replication	0			Other	1.23288			Self-replication	0.442857	Photosynthesis	0
Photosynthesis	0.654762	Photosynthesis	0.0423601	Self-replication	0			Other	0			Self-replication	0.485714	Photosynthesis	0.570552
Photosynthesis	0	Photosynthesis	0	Self-replication	0			Other	0			Self-replication	0.4625	Photosynthesis	0.570552
Photosynthesis	0.325444	Photosynthesis	0.0274964	Self-replication	0			Other	0			Self-replication	0.757143	Photosynthesis	0.570552
Photosynthesis	0.654762	Photosynthesis	0.0524862	Self-replication	0			Other	0			Self-replication	0.373626	Photosynthesis	0.570552
Photosynthesis	0.216535	Photosynthesis	0.0274566	Self-replication	0			Other	0			Self-replication	0.55	Photosynthesis	0.570552
Photosynthesis	0.325444	Photosynthesis	0.0574887	Self-replication	0			Other	0			Self-replication	0.442478	Photosynthesis	0.580247
Photosynthesis	0.433071	Photosynthesis	0.0753968	Self-replication	0			Other	0			Self-replication	0.348148	Photosynthesis	0.224096
Photosynthesis	0	Photosynthesis	0	Self-replication	0			Other	0			Self-replication	0.30137	Photosynthesis	0
Photosynthesis	0	Photosynthesis	0	Self-replication	0			Other	0			Self-replication	0	Photosynthesis	1.14815
Photosynthesis	0	Photosynthesis	0	Self-replication	0			Other	0			Self-replication	0.296296	Photosynthesis	1.14815
Photosynthesis	0	Photosynthesis	0.0588235	Self-replication	0			Other	0			Self-replication	1.38095	Photosynthesis	1.14815
Photosynthesis	0	Photosynthesis	0.0487805	Self-replication	0			Other	0			Self-replication	0.534884	Photosynthesis	1.14815
Photosynthesis	0	Photosynthesis	0.0418118	Self-replication	0			Other	0			Self-replication	0.481481	Photosynthesis	1.14815
Photosynthesis	0	Photosynthesis	0	Self-replication	0			Other	0			Self-replication	0.59375	Photosynthesis	1.14815
Photosynthesis	0	Photosynthesis	0.0190779	Self-replication	0			Other	0			Self-replication	0.71875	Photosynthesis	0.184891
Photosynthesis	0	Photosynthesis	0	Self-replication	0			Other	0			Self-replication	0.604651	Photosynthesis	1.14815
Photosynthesis	0	Photosynthesis	0	Self-replication	0			Other	0.727273			Self-replication	1.3125	Photosynthesis	1.14815
Photosynthesis	0	Photosynthesis	0.0487805	Self-replication	0			Other	0.727273			Self-replication	0.425926	Photosynthesis	1.14815
Photosynthesis	0	Photosynthesis	0.0418118	Self-replication	0			Other	0.490654			Self-replication	0.604651	Photosynthesis	1.14815
Photosynthesis	0	Photosynthesis	0.0364742	Self-replication	0			Other	0.809211			Self-replication	0.52	Photosynthesis	1.14815
Photosynthesis	0	Photosynthesis	0	Self-replication	0			Other	0.868421			Self-replication	0.371134	Photosynthesis	1.14815
Photosynthesis	0	Photosynthesis	0.0178306	Self-replication	0			Other	0.868421			Self-replication	0.296296	Photosynthesis	0.184891
Photosynthesis	0	Photosynthesis	0	Self-replication	0			Other	0.652893			Self-replication	0.111111	Photosynthesis	0
Photosynthesis	0	Photosynthesis	0.0983607	Self-replication	0			Other	0.652893			Self-replication	0.904762	Photosynthesis	0
[truncated: 11,749 more rows]

## Sheet: Table S12d
Table S12d The Ka/Ks values in different tribes and clades of Moraceae among the three types of genes with different functions.
different tribes						different clades
Photosynthesis	value	Selfreplication	value	Other	value	Photosynthesis	value	Selfreplication	value	Other	value
Artocarpeae	0	Artocarpeae	0	Artocarpeae	0	One	0	One	0	One	0.522388
Artocarpeae	0.648148	Artocarpeae	0	Artocarpeae	0.261905	One	0.111111	One	0	One	0
Artocarpeae	0.648148	Artocarpeae	0	Artocarpeae	0.261905	One	0	One	0	One	0
Artocarpeae	0.268293	Artocarpeae	0.326531	Artocarpeae	0.731343	One	0	One	0	One	0
Artocarpeae	0.486239	Artocarpeae	0.326531	Artocarpeae	0.89	One	0	One	0	One	0.565217
Artocarpeae	0.486239	Artocarpeae	0	Artocarpeae	0.89	One	0	One	0.264798	One	0.474576
Artocarpeae	0.432099	Artocarpeae	0	Artocarpeae	0.8	One	0.16	One	0	One	0.632353
Artocarpeae	0.426829	Artocarpeae	0	Artocarpeae	0.315476	One	0.333333	One	0	One	0
Artocarpeae	0.426829	Artocarpeae	0	Artocarpeae	0.315476	One	0	One	0.297872	One	0
Artocarpeae	0.230366	Artocarpeae	0.326531	Artocarpeae	0.798507	One	0	One	0	One	0
Artocarpeae	0.389706	Artocarpeae	0.326531	Artocarpeae	0.98	One	0	One	0.142857	One	0
Artocarpeae	0.389706	Artocarpeae	0	Artocarpeae	0.98	One	0.285714	One	0.240741	One	0
Artocarpeae	0.321101	Artocarpeae	0	Artocarpeae	0.89	One	0	One	0	One	0.666667
Artocarpeae	0	Artocarpeae	0	Artocarpeae	0	One	0	One	0	One	0.802395
Artocarpeae	0.159509	Artocarpeae	0.326531	Artocarpeae	0.300847	One	0	One	0	One	0.423077
Artocarpeae	0.321101	Artocarpeae	0.326531	Artocarpeae	0.306931	One	0	One	0	One	0.383378
Artocarpeae	0.321101	Artocarpeae	0	Artocarpeae	0.306931	One	0.131944	One	0	One	0.39881
Artocarpeae	0.222222	Artocarpeae	0	Artocarpeae	0.262376	One	0	One	0	One	2.06
Artocarpeae	0.159509	Artocarpeae	0.326531	Artocarpeae	0.300847	One	0.15625	One	0	One	0.422249
Artocarpeae	0.321101	Artocarpeae	0.326531	Artocarpeae	0.306931	One	0.325444	One	0	One	0.831615
Artocarpeae	0.321101	Artocarpeae	0	Artocarpeae	0.306931	One	0	One	0	One	0.807229
Artocarpeae	0.222222	Artocarpeae	0	Artocarpeae	0.262376	One	0	One	0	One	0.425595
Artocarpeae	0.0833333	Artocarpeae	0	Artocarpeae	1.87879	One	0	One	0	One	0.386486
Artocarpeae	0.0833333	Artocarpeae	1.32653	Artocarpeae	1.87879	One	0	One	0	One	0.401198
Artocarpeae	0.111111	Artocarpeae	1.32653	Artocarpeae	1.60606	One	0	One	0	One	2.06
Artocarpeae	0	Artocarpeae	1.32653	Artocarpeae	0	One	0	One	0	One	0.425993
Artocarpeae	0.666667	Artocarpeae	1.32653	Artocarpeae	0	One	0	One	0	One	0.8391
Artocarpeae	0.666667	Artocarpeae	0	Artocarpeae	0	One	0	One	0	One	0.312668
Artocarpeae	0	Artocarpeae	0	Artocarpeae	0	One	0	One	0	One	0.285714
Artocarpeae	0	Artocarpeae	0	Artocarpeae	0.747664	One	0	One	0	One	0.289973
Artocarpeae	0	Artocarpeae	0	Artocarpeae	0.747664	One	0	One	0	One	0.845771
Artocarpeae	0.166667	Artocarpeae	0	Artocarpeae	2.01887	One	0	One	0.167513	One	0.347356
Artocarpeae	0.111111	Artocarpeae	0	Artocarpeae	1	One	0	One	0	One	0.772194
Artocarpeae	0.111111	Artocarpeae	0	Artocarpeae	1	One	0	One	0	One	0
Artocarpeae	0.222222	Artocarpeae	0	Artocarpeae	1	One	0	One	0	One	0.238095
Artocarpeae	0	Artocarpeae	0	Artocarpeae	0.861111	One	0	One	0	One	0.504021
Artocarpeae	0	Artocarpeae	0	Artocarpeae	0.861111	One	0	One	0	One	0.27866
Artocarpeae	0.166667	Artocarpeae	0	Artocarpeae	2.26415	One	0	One	0	One	0.576687
Artocarpeae	0.111111	Artocarpeae	0	Artocarpeae	1.26415	One	0	One	0.167513	One	0.216216
Artocarpeae	0.111111	Artocarpeae	0	Artocarpeae	1.26415	One	0	One	0	One	0.460784
Artocarpeae	0.222222	Artocarpeae	0	Artocarpeae	1.26415	One	0	One	0	One	0.269625
Artocarpeae	0	Artocarpeae	0	Artocarpeae	0	One	0	One	0	One	0.552291
Artocarpeae	0.166667	Artocarpeae	0	Artocarpeae	2.5283	One	0	One	0	One	0.48248
Artocarpeae	0.111111	Artocarpeae	0	Artocarpeae	1.50943	One	0.333333	One	0	One	0.271922
Artocarpeae	0.111111	Artocarpeae	0	Artocarpeae	1.50943	One	0.159817	One	0.167513	One	0.649526
Artocarpeae	0.222222	Artocarpeae	0	Artocarpeae	1.50943	One	0.0594059	One	0	One	0.498127
Artocarpeae	0.25	Artocarpeae	0	Artocarpeae	2.5283	One	0.0501393	One	0	One	1.16776
Artocarpeae	0.222222	Artocarpeae	0	Artocarpeae	1.50943	One	0.0490566	One	0	One	0.504975
Artocarpeae	0.222222	Artocarpeae	0	Artocarpeae	1.50943	One	0.0698603	One	0.133603	One	0.493827
Artocarpeae	0.333333	Artocarpeae	0	Artocarpeae	1.50943	One	0.0948509	One	0.329949	One	0.749117
Artocarpeae	0.111111	Artocarpeae	0	Artocarpeae	0	One	0.0667506	One	0	One	1.42661
Artocarpeae	0.111111	Artocarpeae	0	Artocarpeae	0	One	0.159817	One	0	One	1.42661
Artocarpeae	0.222222	Artocarpeae	0	Artocarpeae	0	One	0.0594059	One	0.133603	One	1.22101
Artocarpeae	0	Artocarpeae	0	Artocarpeae	0	One	0.0501393	One	0.329949	One	0.829091
Artocarpeae	0.166667	Artocarpeae	0	Artocarpeae	0	One	0.0489642	One	0	One	1.93333
Artocarpeae	0.166667	Artocarpeae	0	Artocarpeae	0	One	0.0697211	One	0.263158	One	1.76758
Artocarpeae	0	Artocarpeae	0	Artocarpeae	0	One	0.0716216	One	0.494949	One	0.788618
Artocarpeae	0	Artocarpeae	0.165	Artocarpeae	0	One	0.0665829	One	0.198381	One	1.7362
Artocarpeae	0	Artocarpeae	0.165	Artocarpeae	0	One	0.0728745	One	0.416244	One	1.7362
Artocarpeae	0.288288	Artocarpeae	0.0814815	Artocarpeae	0.134058	One	0.0594059	One	0.0733333	One	1.53182
Artocarpeae	0.288288	Artocarpeae	0.218543	Artocarpeae	0.134058	One	0.0549683	One	0	One	1.0411
Artocarpeae	0	Artocarpeae	0.217822	Artocarpeae	0.364078	One	0.0788288	One	0	One	2.11934
Artocarpeae	0	Artocarpeae	0.217822	Artocarpeae	0.270758	One	0.0985915	One	0	One	2.31559
Artocarpeae	0	Artocarpeae	0.165	Artocarpeae	0	One	0.0691906	One	0.117241	One	1.51832
Artocarpeae	0	Artocarpeae	0.165	Artocarpeae	0	One	0	One	0	One	1.51832
Artocarpeae	0.288288	Artocarpeae	0.0814815	Artocarpeae	0.134058	One	0.0327273	One	0	One	1.32
Artocarpeae	0.288288	Artocarpeae	0.218543	Artocarpeae	0.134058	One	0.0728745	One	0	One	0.947581
Artocarpeae	0	Artocarpeae	0.217822	Artocarpeae	0.364078	One	0.0717185	One	1.64384	One	2.40092
Artocarpeae	0	Artocarpeae	0.217822	Artocarpeae	0.270758	One	0.0457516	One	0	One	2.08638
Artocarpeae	0	Artocarpeae	0	Artocarpeae	0	One	0.0161002	One	0	One	0
Artocarpeae	0	Artocarpeae	0	Artocarpeae	0.544118	One	0.0339623	One	0.117241	One	1.13333
Artocarpeae	0	Artocarpeae	0.333333	Artocarpeae	0.544118	One	0.0616997	One	0	One	1.51095
Artocarpeae	0	Artocarpeae	0.33	Artocarpeae	0.547445	One	0.039548	One	0	One	3.5679
Artocarpeae	0	Artocarpeae	0.33	Artocarpeae	1.10294	One	0.333333	One	0	One	2.1685
Artocarpeae	0	Artocarpeae	0	Artocarpeae	0.544118	One	0.0632008	One	1.64384	One	1.13333
Artocarpeae	0	Artocarpeae	0.333333	Artocarpeae	0.544118	One	0.045082	One	0	One	1.51095
Artocarpeae	0	Artocarpeae	0.33	Artocarpeae	0.547445	One	0.0736842	One	0.117241	One	3.5679
Artocarpeae	0	Artocarpeae	0.33	Artocarpeae	1.10294	One	0.0560847	One	0	One	2.1685
Artocarpeae	0	Artocarpeae	0.333333	Artocarpeae	0	One	0.0651607	One	0	One	1.78313
Artocarpeae	0.288288	Artocarpeae	0.33	Artocarpeae	0.544118	One	0.111111	One	0	One	2.59514
Artocarpeae	0.288288	Artocarpeae	0.33	Artocarpeae	0	One	0.119205	One	2.11644	One	2.34783
Artocarpeae	0.288288	Artocarpeae	0	Artocarpeae	0.544118	One	0.089404	One	0.117241	One	2.25688
Artocarpeae	0.288288	Artocarpeae	0	Artocarpeae	0	One	0.089404	One	0	One	2.12252
Artocarpeae	0	Artocarpeae	0	Artocarpeae	0.544118	One	0.0825688	One	0	One	2.74832
Artocarpeae	0	Artocarpeae	0	Artocarpeae	0	One	0.119205	One	0	One	0.544118
Artocarpeae	0	Artocarpeae	0	Artocarpeae	0.616438	One	0.0567465	One	2.11644	One	0.135036
Artocarpeae	0	Artocarpeae	0	Artocarpeae	0.616438	One	0.0726846	One	0.349315	One	0.55122
Artocarpeae	0	Artocarpeae	0.639831	Artocarpeae	0.616438	One	0.0818182	One	0.589655	One	0.273256
Artocarpeae	1.14815	Artocarpeae	0.639831	Artocarpeae	0.616438	One	0.0545455	One	0.958333	One	0.605882
Artocarpeae	1.14815	Artocarpeae	1.92373	Artocarpeae	1.23288	One	0.0545455	One	0.612975	One	0.605882
Artocarpeae	0.864198	Artocarpeae	0.957806	Artocarpeae	1.23288	One	0.0365854	One	0	One	0.222222
Artocarpeae	0	Artocarpeae	0	Artocarpeae	0.616438	One	0.081571	One	0	One	0.240462
Artocarpeae	0	Artocarpeae	0	Artocarpeae	0.616438	One	0.0453401	One	2.10204	One	0.107558
Artocarpeae	0	Artocarpeae	0.478814	Artocarpeae	0.616438	One	0.061086	One	0	One	0.410909
Artocarpeae	1.14815	Artocarpeae	0.478814	Artocarpeae	0.616438	One	0	One	2.11644	One	0.227053
Artocarpeae	1.14815	Artocarpeae	1.60169	Artocarpeae	1.23288	One	0.0985401	One	2.62759	One	0.429167
Artocarpeae	0.864198	Artocarpeae	0.797468	Artocarpeae	1.23288	One	0.0656934	One	0	One	0.429167
Artocarpeae	0	Artocarpeae	0	Artocarpeae	0	One	0.333333	One	0.163366	One	0.205128
Artocarpeae	0	Artocarpeae	0.478814	Artocarpeae	0	One	0.0547445	One	0.108911	One	0.220573
Artocarpeae	1.42683	Artocarpeae	0.478814	Artocarpeae	0	One	0.0726846	One	0.243842	One	0.218023
Artocarpeae	1.42683	Artocarpeae	1.60169	Artocarpeae	0	One	0.0656934	One	0.374598	One	0.163265
Artocarpeae	1.13415	Artocarpeae	0.797468	Artocarpeae	0	One	0.0328467	One	0.326733	One	0.333333
Artocarpeae	0	Artocarpeae	0.478814	Artocarpeae	0	One	0.25	One	0.554817	One	0.333333
Artocarpeae	1.42683	Artocarpeae	0.478814	Artocarpeae	0	One	0.0437956	One	0.268608	One	0.15582
Artocarpeae	1.42683	Artocarpeae	1.60169	Artocarpeae	0	One	0.063306	One	0.163366	One	0.195376
Artocarpeae	1.13415	Artocarpeae	0.797468	Artocarpeae	0	One	0.0328467	One	0.108911	One	0.13494
Artocarpeae	0.560976	Artocarpeae	0	Artocarpeae	0	One	0.0985401	One	0.243842	One	0.429167
Artocarpeae	0.560976	Artocarpeae	1.92373	Artocarpeae	0	One	0.0454545	One	0.374598	One	0.429167
Artocarpeae	0.280488	Artocarpeae	0.953782	Artocarpeae	0	One	0.0633803	One	0.326733	One	0.223645
Artocarpeae	0	Artocarpeae	1.92373	Artocarpeae	0	One	0.0656934	One	0.554817	One	0.220339
Artocarpeae	0	Artocarpeae	0.953782	Artocarpeae	0	One	0.0368349	One	0.268608	One	0.355649
Artocarpeae	0	Artocarpeae	0	Artocarpeae	0	One	0.0613915	One	0.217105	One	0.355649
Artocarpeae	0	Artocarpeae	0	Artocarpeae	0	One	0.052755	One	0.32598	One	0.194349
Artocarpeae	0	Artocarpeae	0	Artocarpeae	0.727273	One	0.0781841	One	0.31891	One	0.201064
Artocarpeae	0	Artocarpeae	0	Artocarpeae	0.727273	One	0.064781	One	0.259259	One	0
Artocarpeae	0	Artocarpeae	0	Artocarpeae	0.490654	One	0	One	0.392157	One	0.281474
Artocarpeae	0	Artocarpeae	0	Artocarpeae	0.809211	One	0.143498	One	0.238379	One	0.303532
Artocarpeae	0	Artocarpeae	0	Artocarpeae	0.868421	One	0.143498	One	0.206774	One	0.281474
Artocarpeae	0	Artocarpeae	0	Artocarpeae	0.868421	One	0.881818	One	0.445035	One	0.303532
Artocarpeae	0	Artocarpeae	0	Artocarpeae	0.652893	One	0.192308	One	0.173913	One	0.253521
Artocarpeae	0	Artocarpeae	0	Artocarpeae	0.652893	One	0.188791	One	0.277526	One	0
Artocarpeae	0	Artocarpeae	0	Artocarpeae	0.448598	One	0.214602	One	0.237419	One	0.14966
Artocarpeae	0	Artocarpeae	0	Artocarpeae	0.75	One	0.12005	One	0.239234	One	0
Artocarpeae	0	Artocarpeae	0	Artocarpeae	0.809211	One	0	One	0	One	0.0588235
Artocarpeae	0	Artocarpeae	0	Artocarpeae	0.809211	One	0	One	0.185495	One	0.0588235
Artocarpeae	0	Artocarpeae	0	Artocarpeae	0	One	0.590909	One	0.126306	One	0.0976676
Artocarpeae	0	Artocarpeae	0	Artocarpeae	0.809211	One	0.0949555	One	0.211193	One	0.0362438
Artocarpeae	0	Artocarpeae	0	Artocarpeae	1.53846	One	0.0946746	One	0.285866	One	0.505852
Artocarpeae	0	Artocarpeae	0	Artocarpeae	1.63736	One	0.144124	One	0.239234	One	0.14966
Artocarpeae	0	Artocarpeae	0	Artocarpeae	1.63736	One	0.0805452	One	0.671717	One	0
Artocarpeae	0	Artocarpeae	0	Artocarpeae	0.809211	One	0	One	0.141489	One	0.0588235
Artocarpeae	0	Artocarpeae	0	Artocarpeae	1.53846	One	0.193452	One	0.214973	One	0.0588235
Artocarpeae	0	Artocarpeae	0	Artocarpeae	1.63736	One	0.056042	One	0.313559	One	0.0976676
Artocarpeae	0	Artocarpeae	0	Artocarpeae	1.63736	One	0.0558464	One	0.155462	One	0.0362438
Artocarpeae	0	Artocarpeae	0	Artocarpeae	0.57377	One	0.0944767	One	0.315126	One	0.505852
Artocarpeae	0	Artocarpeae	0	Artocarpeae	0.721311	One	0.0805452	One	0.47479	One	0.0589812
Artocarpeae	0	Artocarpeae	0	Artocarpeae	0.721311	One	0.193452	One	0.208333	One	0.0488889
Artocarpeae	0	Artocarpeae	0	Artocarpeae	0	One	0.056042	One	0.15528	One	0.0488889
Artocarpeae	0	Artocarpeae	0	Artocarpeae	0	One	0.0558464	One	0.439586	One	0.131579
Artocarpeae	0	Artocarpeae	0	Artocarpeae	0	One	0.0944767	One	0.231846	One	0.0742574
Artocarpeae	0	Artocarpeae	0	Artocarpeae	0	One	0.0805452	One	0	One	0.538462
Artocarpeae	0	Artocarpeae	0	Artocarpeae	0.0338346	One	0.0707965	One	0.313559	One	0
Artocarpeae	0	Artocarpeae	0	Artocarpeae	0.0338346	One	0.214128	One	0.635593	One	0
Artocarpeae	0	Artocarpeae	0	Artocarpeae	0.349206	One	0.19403	One	0.155462	One	0.0876963
Artocarpeae	0.162162	Artocarpeae	0	Artocarpeae	0.244681	One	0.140389	One	0.103064	One	0.0417457
Artocarpeae	0.162162	Artocarpeae	1.07121	Artocarpeae	0.244681	One	0.0923521	One	0.46477	One	0.507171
Artocarpeae	0	Artocarpeae	1.07121	Artocarpeae	0.27381	One	0.119901	One	0.224429	One	0
Artocarpeae	0	Artocarpeae	0	Artocarpeae	0.0381356	One	0.0820643	One	0	One	0.066271
Artocarpeae	0	Artocarpeae	0	Artocarpeae	0.0381356	One	0.119458	One	0	One	0.0488889
Artocarpeae	0	Artocarpeae	0	Artocarpeae	0.396396	One	0.0817875	One	0.313559	One	0.383251
Artocarpeae	0.162162	Artocarpeae	0	Artocarpeae	0.27381	One	0.0996169	One	0.156118	One	0.066271
Artocarpeae	0.162162	Artocarpeae	1.07121	Artocarpeae	0.27381	One	0	One	0.562295	One	0.0488889
Artocarpeae	0	Artocarpeae	1.07121	Artocarpeae	0.310811	One	0.109283	One	0.197725	One	0.383251
Artocarpeae	0	Artocarpeae	0	Artocarpeae	0	One	0.158703	One	0	One	0.0764656
Artocarpeae	0	Artocarpeae	0	Artocarpeae	0.487654	One	0.173848	One	0.635593	One	0.370025
Artocarpeae	0.327273	Artocarpeae	0	Artocarpeae	0.3125	One	0.186	One	0.316456	One	0.407298
Artocarpeae	0.327273	Artocarpeae	0.814465	Artocarpeae	0.3125	One	0.139442	One	0.62623	One	1.14754
Artocarpeae	0	Artocarpeae	0.814465	Artocarpeae	0.37037	One	0.203846	One	0.231846	One	0.329609
Artocarpeae	0	Artocarpeae	0	Artocarpeae	0.487654	One	0.184602	One	0.949153	One	0.279487
Artocarpeae	0.327273	Artocarpeae	0	Artocarpeae	0.3125	One	0.109283	One	0.47479	One	0.818605
Artocarpeae	0.327273	Artocarpeae	0.814465	Artocarpeae	0.3125	One	0.158703	One	0.689034	One	0.52454
Artocarpeae	0	Artocarpeae	0.814465	Artocarpeae	0.37037	One	0.173848	One	0.176012	One	0.326679
Artocarpeae	0.162162	Artocarpeae	0	Artocarpeae	0.62069	One	0.186	One	0	One	0.352008
Artocarpeae	0.162162	Artocarpeae	0.814465	Artocarpeae	0.62069	One	0.139442	One	0.516915	One	0.424561
Artocarpeae	0	Artocarpeae	0.814465	Artocarpeae	0	One	0.203846	One	0.206708	One	0.300493
Artocarpeae	0	Artocarpeae	1.09119	Artocarpeae	0	One	0.184602	One	0.440092	One	0.298405
Artocarpeae	0.0807175	Artocarpeae	1.09119	Artocarpeae	0.62069	One	0	One	0.186488	One	0.633094
Artocarpeae	0.0807175	Artocarpeae	0	Artocarpeae	0.62069	One	0.0345865	One	0.310289	One	0.470588
Artocarpeae	0.315789	Artocarpeae	0	Artocarpeae	0.25	One	0.0951417	One	0	One	0.306156
Artocarpeae	0.131579	Artocarpeae	0	Artocarpeae	0.846667	One	0.104634	One	0	One	0.370644
Artocarpeae	0.131579	Artocarpeae	0	Artocarpeae	0.846667	One	0.15873	One	0	One	0.425461
Artocarpeae	0.0789474	Artocarpeae	0	Artocarpeae	0.740909	One	0.199364	One	0	One	0.290323
Artocarpeae	0.0789474	Artocarpeae	0	Artocarpeae	0.763636	One	0.0562347	One	0	One	0.566802
Artocarpeae	0.164474	Artocarpeae	0	Artocarpeae	0.763636	One	0.114634	One	0	One	0.648148
Artocarpeae	0.164474	Artocarpeae	0	Artocarpeae	0.8	One	0.170316	One	0	One	0.455645
Artocarpeae	0.243421	Artocarpeae	0	Artocarpeae	0.717647	One	0.203666	One	0	One	0.380765
Artocarpeae	0.243421	Artocarpeae	0	Artocarpeae	0.717647	One	0.181643	One	0	One	0.433898
Artocarpeae	0.221239	Artocarpeae	0	Artocarpeae	0.658333	One	0.214724	One	0	One	0.53405
Artocarpeae	0.221239	Artocarpeae	0	Artocarpeae	0.679167	One	0.287462	One	0	One	0.600806
Artocarpeae	0.327434	Artocarpeae	0	Artocarpeae	0.679167	One	0.164026	One	0	One	0.435714
Artocarpeae	0.327434	Artocarpeae	0	Artocarpeae	0.706667	One	0.187943	One	0	One	0.358294
Artocarpeae	0	Artocarpeae	0	Artocarpeae	0	One	0.722222	One	0	One	0.41249
Artocarpeae	0.315789	Artocarpeae	0	Artocarpeae	1.04545	One	0.277716	One	0	One	0.896104
Artocarpeae	0.315789	Artocarpeae	0	Artocarpeae	0.963636	One	0.308901	One	0	One	0.502283
Artocarpeae	0.657895	Artocarpeae	0	Artocarpeae	0.963636	One	0.220917	One	0	One	0.442411
Artocarpeae	0.657895	Artocarpeae	0	Artocarpeae	1.01333	One	0.198103	One	0	One	0.514027
Artocarpeae	0.315789	Artocarpeae	0	Artocarpeae	1.04545	One	0.231523	One	0	One	0.496314
Artocarpeae	0.315789	Artocarpeae	0	Artocarpeae	0.963636	One	0	One	0	One	0.398821
Artocarpeae	0.657895	Artocarpeae	0	Artocarpeae	0.963636	One	0	One	0	One	0.475133
Artocarpeae	0.657895	Artocarpeae	0	Artocarpeae	1.01333	One	0	One	0	One	0.350302
Artocarpeae	0	Artocarpeae	0	Artocarpeae	0.623853	One	0	One	0	One	0.398161
Artocarpeae	0	Artocarpeae	0	Artocarpeae	0.623853	One	0	One	0	One	0.44678
Artocarpeae	0	Artocarpeae	0	Artocarpeae	0.765957	One	0	One	0	One	0.522727
Artocarpeae	0	Artocarpeae	0	Artocarpeae	0	One	0	One	0	One	0.210526
Artocarpeae	0	Artocarpeae	0	Artocarpeae	0.761905	One	0	One	0	One	0.472973
Artocarpeae	0	Artocarpeae	0	Artocarpeae	0.761905	One	0	One	0	One	0.230994
Artocarpeae	0	Artocarpeae	0	Artocarpeae	0.571429	One	0	One	0	One	0.230994
Artocarpeae	0	Artocarpeae	0	Artocarpeae	1.55	One	0	One	0	One	0.161663
Artocarpeae	0	Artocarpeae	0	Artocarpeae	1.55	One	0	One	0	One	0.18598
Artocarpeae	0	Artocarpeae	0	Artocarpeae	1.56522	One	0	One	0	One	0.293076
Artocarpeae	0	Artocarpeae	0	Artocarpeae	1.46667	One	0	One	0	One	0.194915
Artocarpeae	0	Artocarpeae	0	Artocarpeae	1.46667	One	0	One	0	One	0.631068
Artocarpeae	0	Artocarpeae	0	Artocarpeae	1.4	One	0	One	0	One	0.312865
Artocarpeae	0	Artocarpeae	0	Artocarpeae	2.5	One	0	One	0	One	0.312865
Artocarpeae	0	Artocarpeae	0	Artocarpeae	2.5	One	0	One	0	One	0.225806
Artocarpeae	0	Artocarpeae	0	Artocarpeae	2.5	One	0	One	0	One	0.168595
Artocarpeae	0	Artocarpeae	0	Artocarpeae	1.91304	One	0	One	0	One	0.328273
Artocarpeae	0	Artocarpeae	0	Artocarpeae	1.91304	One	0	One	0	One	0.495146
Artocarpeae	0	Artocarpeae	0	Artocarpeae	2	One	0	One	0	One	0.313492
Artocarpeae	0	Artocarpeae	0	Artocarpeae	0	One	0	One	0.130168	One	0.313492
Artocarpeae	0	Artocarpeae	0	Artocarpeae	1.06667	One	0	One	0.393293	One	0.204678
Artocarpeae	0	Artocarpeae	0	Artocarpeae	1.11111	One	0	One	0.0849151	One	0.185124
Artocarpeae	0	Artocarpeae	0	Artocarpeae	1.11111	One	0	One	0	One	0.244068
Artocarpeae	0	Artocarpeae	0	Artocarpeae	1.05556	One	0	One	0	One	0.405145
Artocarpeae	0	Artocarpeae	0	Artocarpeae	1.06667	One	0	One	0	One	0.405145
Artocarpeae	0	Artocarpeae	0	Artocarpeae	1.11111	One	0	One	0	One	0.383085
Artocarpeae	0	Artocarpeae	0	Artocarpeae	1.11111	One	0	One	0.130168	One	0.244755
Artocarpeae	0	Artocarpeae	0	Artocarpeae	1.05556	One	0	One	0.393293	One	0.211169
Artocarpeae	0	Artocarpeae	0	Artocarpeae	1.14286	One	0	One	0.0849151	One	0
Artocarpeae	0	Artocarpeae	0	Artocarpeae	1.14286	One	0	One	0	One	0.118644
Artocarpeae	0	Artocarpeae	0	Artocarpeae	0.857143	One	0	One	0	One	0.217391
Artocarpeae	0	Artocarpeae	0	Artocarpeae	0	One	0	One	0	One	0.252496
Artocarpeae	0	Artocarpeae	0	Artocarpeae	0	One	0	One	0.0849151	One	0.118644
Artocarpeae	0	Artocarpeae	0	Artocarpeae	0	One	0	One	0.256207	One	0.217391
Artocarpeae	0.9	Artocarpeae	0	Artocarpeae	0	One	0.0532544	One	0.06218	One	0.252496
Artocarpeae	0.9	Artocarpeae	0.5625	Artocarpeae	0.305882	One	0.0642857	One	0	One	0.17734
Artocarpeae	0	Artocarpeae	0.5625	Artocarpeae	0.305882	One	0	One	0	One	0.245922
Artocarpeae	0	Artocarpeae	1.41667	Artocarpeae	0.305882	One	0.0906801	One	0.0849151	One	0.21079
Artocarpeae	0.6	Artocarpeae	1.41667	Artocarpeae	0.305882	One	0.0350195	One	0.256207	One	1.81633
Artocarpeae	0.6	Artocarpeae	0.756944	Artocarpeae	0.611765	One	0.0647922	One	0.0849151	One	0.527938
Artocarpeae	0.9	Artocarpeae	1.41667	Artocarpeae	0.611765	One	0.0947741	One	0	One	0.52741
Artocarpeae	0	Artocarpeae	0.568421	Artocarpeae	0.305882	One	0.106509	One	0.0849151	One	0.554237
Artocarpeae	0	Artocarpeae	0.568421	Artocarpeae	0.305882	One	0.128114	One	0.256207	One	0.495528
Artocarpeae	0	Artocarpeae	1.41667	Artocarpeae	0.305882	One	0.0532544	One	0.0849151	One	0.567376
Artocarpeae	0.14876	Artocarpeae	1.41667	Artocarpeae	0.305882	One	0.133166	One	0.0849151	One	0.576389
Artocarpeae	0.14876	Artocarpeae	0.756944	Artocarpeae	0.611765	One	0.0699029	One	0.256207	One	0.697065
Artocarpeae	0.297521	Artocarpeae	1.41667	Artocarpeae	0.611765	One	0.0866911	One	0.0849151	One	0.540161
Artocarpeae	0	Artocarpeae	0	Artocarpeae	0	One	0.0946065	One	0.250181	One	0.53937
Artocarpeae	0	Artocarpeae	0.0972222	Artocarpeae	0	One	0	One	0.169811	One	0.543058
Artocarpeae	0.14876	Artocarpeae	0.0972222	Artocarpeae	0	One	0.0807175	One	0.195149	One	0.484346
Artocarpeae	0.14876	Artocarpeae	0.22314	Artocarpeae	0	One	0.317365	One	0	One	0.561224
Artocarpeae	0.297521	Artocarpeae	0.0972222	Artocarpeae	0	One	0	One	0.305239	One	0.580448
Artocarpeae	0	Artocarpeae	0.0972222	Artocarpeae	0	One	0.0940397	One	0.62212	One	0.690928
Artocarpeae	0.3	Artocarpeae	0.0972222	Artocarpeae	0	One	0.117481	One	0.62212	One	2
Artocarpeae	0.3	Artocarpeae	0.22314	Artocarpeae	0	One	0.107784	One	0.62212	One	0.582143
Artocarpeae	0.6	Artocarpeae	0.0972222	Artocarpeae	0	One	0.477477	One	0.785219	One	0.427896
Artocarpeae	0.3	Artocarpeae	0	Artocarpeae	0	One	0	One	0.300898	One	0.491841
Artocarpeae	0.3	Artocarpeae	0.427083	Artocarpeae	0	One	0.102305	One	0.447253	One	0.499553
Artocarpeae	0.6	Artocarpeae	0	Artocarpeae	0	One	0.124875	One	0	One	0.591767
Artocarpeae	0	Artocarpeae	0.427083	Artocarpeae	0	One	0.128114	One	0.310905	One	0.57931
Artocarpeae	0.14876	Artocarpeae	0	Artocarpeae	0	One	0.0350877	One	0.310905	One	0.440092
Artocarpeae	0.14876	Artocarpeae	0.427083	Artocarpeae	0	One	0.0701987	One	0.310905	One	0.490909
Artocarpeae	0	Artocarpeae	0.307692	Artocarpeae	0	One	0.100564	One	0.473193	One	0.494253
Artocarpeae	0.535211	Artocarpeae	0.654321	Artocarpeae	0	One	0.116228	One	0.101056	One	0.596913
Artocarpeae	0.535211	Artocarpeae	0.654321	Artocarpeae	0	One	0.108537	One	0.451827	One	0.478528
Artocarpeae	0.943662	Artocarpeae	0.323864	Artocarpeae	0	One	0.0944395	One	0.311628	One	0.52
Artocarpeae	0.802817	Artocarpeae	0.323864	Artocarpeae	0	One	0.0752916	One	0.311628	One	0.546188
Artocarpeae	0.802817	Artocarpeae	0.451852	Artocarpeae	1.5125	One	0.104603	One	0.311628	One	0.611157
Artocarpeae	0.943662	Artocarpeae	0.318627	Artocarpeae	1.5125	One	0.127373	One	0.473193	One	0.448802
Artocarpeae	0.676056	Artocarpeae	0.731343	Artocarpeae	0	One	0.631579	One	0.101208	One	0.532093
Artocarpeae	0.676056	Artocarpeae	0.731343	Artocarpeae	0	One	0.510417	One	0.452328	One	0.571549
Artocarpeae	1.08451	Artocarpeae	0.32716	Artocarpeae	0	One	0.409594	One	0.44403	One	0.520891
Artocarpeae	0.943662	Artocarpeae	0.32716	Artocarpeae	0	One	0.358065	One	0.44403	One	0.634561
Artocarpeae	0.943662	Artocarpeae	0.471074	Artocarpeae	1.5125	One	0.530172	One	0.574906	One	0.642037
Artocarpeae	1.08451	Artocarpeae	0.321053	Artocarpeae	1.5125	One	0.480519	One	0.308397	One	1.85714
Artocarpeae	0	Artocarpeae	0	Artocarpeae	0	One	0.244123	One	0.618834	One	0.672727
Artocarpeae	0.943662	Artocarpeae	0.212766	Artocarpeae	0	One	0.280417	One	0	One	0.636364
Artocarpeae	0.802817	Artocarpeae	0.212766	Artocarpeae	0	One	0.424242	One	0	One	0.833333
Artocarpeae	0.802817	Artocarpeae	0.444444	Artocarpeae	1.79012	One	0.277419	One	0.95283	One	1.11765
Artocarpeae	0.943662	Artocarpeae	0.239669	Artocarpeae	1.79012	One	0.246418	One	0.618834	One	0.5
Artocarpeae	0.943662	Artocarpeae	0.212766	Artocarpeae	0	One	0.362963	One	0	One	0.680328
Artocarpeae	0.802817	Artocarpeae	0.212766	Artocarpeae	0	One	0.319703	One	0.95283	One	0.7
Artocarpeae	0.802817	Artocarpeae	0.444444	Artocarpeae	1.79012	One	0.187184	One	0.618834	One	0.645833
Artocarpeae	0.943662	Artocarpeae	0.239669	Artocarpeae	1.79012	One	0.240044	One	1.2891	One	0.604167
Artocarpeae	0	Artocarpeae	0	Artocarpeae	0	One	0.359223	One	0.702703	One	0.853659
Artocarpeae	0	Artocarpeae	0.3	Artocarpeae	1.79012	One	0.318052	One	0.418341	One	1.22222
Artocarpeae	0	Artocarpeae	0.148148	Artocarpeae	1.79012	One	0.352436	One	0	One	0.461538
Artocarpeae	0	Artocarpeae	0.3	Artocarpeae	1.79012	One	0.390805	One	0	One	0.669565
Artocarpeae	0	Artocarpeae	0.148148	Artocarpeae	1.79012	One	0.27027	One	0	One	0.68932
Artocarpeae	0	Artocarpeae	0.298507	Artocarpeae	0	One	0.23061	One	0	One	0
Artocarpeae	0	Artocarpeae	0	Artocarpeae	0	One	0	One	0	One	0.6
Artocarpeae	0	Artocarpeae	1.2381	Artocarpeae	0	One	0.225926	One	0	One	0.382353
Artocarpeae	0	Artocarpeae	0.452381	Artocarpeae	0	One	0.228972	One	0	One	0.428571
Artocarpeae	0	Artocarpeae	0.452381	Artocarpeae	0	One	0.181953	One	0.287154	One	0.631148
Artocarpeae	0	Artocarpeae	0.452381	Artocarpeae	0	One	0.22566	One	0	One	0.645455
Artocarpeae	0	Artocarpeae	0.412698	Artocarpeae	0	One	0.196774	One	0	One	0.5
Artocarpeae	0	Artocarpeae	0.412698	Artocarpeae	0	One	0.209402	One	0	One	0.352941
Artocarpeae	0	Artocarpeae	0.619048	Artocarpeae	0	One	0.171548	One	0	One	0.404762
Artocarpeae	0	Artocarpeae	0.301587	Artocarpeae	0	One	0.216973	One	0	One	0.622951
Artocarpeae	0	Artocarpeae	0.301587	Artocarpeae	0	One	0.286082	One	0	One	0.627273
Artocarpeae	0	Artocarpeae	0.301587	Artocarpeae	0	One	0.199704	One	0.287154	One	0.62963
Artocarpeae	0	Artocarpeae	0.309524	Artocarpeae	0	One	0.223485	One	0	One	0.512821
Artocarpeae	0	Artocarpeae	0.309524	Artocarpeae	0	One	0.219585	One	0	One	0.704348
Artocarpeae	0	Artocarpeae	0.285714	Artocarpeae	0	One	0.258359	One	0.294872	One	0.68932
Artocarpeae	0	Artocarpeae	0.285714	Artocarpeae	0	One	0.211336	One	0	One	0.59375
Artocarpeae	0	Artocarpeae	0.285714	Artocarpeae	0	One	0	One	0	One	0.77451
Artocarpeae	0	Artocarpeae	0.619048	Artocarpeae	0	One	0.333333	One	0.139535	One	0.820225
Artocarpeae	0	Artocarpeae	0.619048	Artocarpeae	0	One	0	One	0	One	0.508333
Artocarpeae	0	Artocarpeae	0	Artocarpeae	0	One	0.333333	One	0.294872	One	0.521429
Artocarpeae	0	Artocarpeae	0	Artocarpeae	0	One	0.109756	One	0	One	0.628049
Artocarpeae	0	Artocarpeae	0.301587	Artocarpeae	0	One	0.109756	One	0	One	0
Artocarpeae	0	Artocarpeae	0.301587	Artocarpeae	0	One	0.962963	One	0.139535	One	0
Artocarpeae	0	Artocarpeae	0	Artocarpeae	0	One	0	One	0.294872	One	0
Artocarpeae	0	Artocarpeae	0.301587	Artocarpeae	0	One	0.163636	One	0	One	0
Artocarpeae	0	Artocarpeae	0.301587	Artocarpeae	0	One	0	One	0	One	0
Artocarpeae	0	Artocarpeae	0.301587	Artocarpeae	0	One	0.163636	One	0.139535	One	0
Artocarpeae	0	Artocarpeae	0.301587	Artocarpeae	0	One	0.0818182	One	0.0930421	One	0.101167
Artocarpeae	0	Artocarpeae	0	Artocarpeae	0	One	0.0818182	One	0.14411	One	0.059633
Artocarpeae	0.285714	Artocarpeae	0.590909	Artocarpeae	0	One	0.472727	One	0.579345	One	0
Artocarpeae	0.765766	Artocarpeae	1.34884	Artocarpeae	0	One	0	One	0	One	0
Artocarpeae	0.765766	Artocarpeae	1.34884	Artocarpeae	0	One	0	One	0.0657439	One	0
Artocarpeae	0.337778	Artocarpeae	1.1413	Artocarpeae	0	One	0	One	0.0906921	One	0
Artocarpeae	0.47449	Artocarpeae	0.896	Artocarpeae	0	One	0	One	0.708333	One	0
Artocarpeae	0.47449	Artocarpeae	1.03509	Artocarpeae	0	One	0	One	0.30984	One	0.101167
Artocarpeae	0.607143	Artocarpeae	1.03509	Artocarpeae	0	One	0	One	0.289801	One	0.059633
Artocarpeae	0.546763	Artocarpeae	1	Artocarpeae	0	One	0.163636	One	0.381762	One	0
Artocarpeae	0.546763	Artocarpeae	1	Artocarpeae	0	One	0	One	0.433107	One	0
Artocarpeae	0.268775	Artocarpeae	0.982456	Artocarpeae	0	One	0.163636	One	0.338485	One	0
Artocarpeae	0.377778	Artocarpeae	0.867647	Artocarpeae	0	One	0.163636	One	0.306394	One	0
Artocarpeae	0.377778	Artocarpeae	0.919118	Artocarpeae	0	One	0	One	0.24817	One	0.0755814
Artocarpeae	0.47449	Artocarpeae	0.919118	Artocarpeae	0	One	0	One	0.356375	One	0.0421394
Artocarpeae	0	Artocarpeae	0	Artocarpeae	0	One	0.309091	One	0.329545	One	0
Artocarpeae	0.404762	Artocarpeae	0.717391	Artocarpeae	0	One	0.309091	One	0.449726	One	0
Artocarpeae	0.607143	Artocarpeae	0.608	Artocarpeae	0	One	0	One	0.484772	One	0
Artocarpeae	0.607143	Artocarpeae	0.719298	Artocarpeae	0	One	0.163636	One	0.399635	One	0.0755814
Artocarpeae	0.837838	Artocarpeae	0.719298	Artocarpeae	0	One	0	One	0.336914	One	0.0421394
Artocarpeae	0.404762	Artocarpeae	0.717391	Artocarpeae	0	One	0.309091	One	0.268217	One	0
Artocarpeae	0.607143	Artocarpeae	0.608	Artocarpeae	0	One	0.0818182	One	0	One	0
Artocarpeae	0.607143	Artocarpeae	0.719298	Artocarpeae	0	One	0.309091	One	0.323129	One	0.0755814
Artocarpeae	0.837838	Artocarpeae	0.719298	Artocarpeae	0	One	0.0818182	One	0.276163	One	0.0421394
Artocarpeae	0.121429	Artocarpeae	0.597938	Artocarpeae	0	One	0.472727	One	0.192908	One	0
Artocarpeae	0.121429	Artocarpeae	0.666667	Artocarpeae	0	One	0.174757	One	0.253356	One	0.101167
Artocarpeae	0.223214	Artocarpeae	0.666667	Artocarpeae	0	One	0.220408	One	0.205694	One	0.0494297
Artocarpeae	0	Artocarpeae	0.59375	Artocarpeae	0	One	0.173913	One	0.276163	One	0.0755814
Artocarpeae	0.892857	Artocarpeae	0.59375	Artocarpeae	0	One	0.173913	One	0.241117	One	0.0421394
Artocarpeae	0.892857	Artocarpeae	0	Artocarpeae	0	One	0.223361	One	0.17942	One	0.119266
Artocarpeae	0	Artocarpeae	0	Chlorophoreae	0.522388	One	0.217304	One	0.241987	One	0
Artocarpeae	0	Artocarpeae	0.268293	Chlorophoreae	0	One	0.0958722	One	0.197539	One	0.296296
Artocarpeae	0	Artocarpeae	0.268293	Chlorophoreae	0	One	0.179664	One	0.446721	One	0.219512
Artocarpeae	0	Artocarpeae	1.08955	Chlorophoreae	0	One	0	One	0.25	One	0.219512
Artocarpeae	0	Artocarpeae	0.264706	Chlorophoreae	0.565217	One	0	One	0.278414	One	0.219512
Artocarpeae	0	Artocarpeae	0.264706	Chlorophoreae	0.474576	One	0	One	0.245344	One	0.216741
Artocarpeae	0	Artocarpeae	0.537313	Chlorophoreae	0.632353	One	0.198895	One	0.213483	One	0.181138
Artocarpeae	0	Artocarpeae	0.2	Chlorophoreae	0	One	0.195652	One	0.254883	One	0.344828
Artocarpeae	0	Artocarpeae	0.2	Chlorophoreae	0	One	0.0408163	One	0.209677	One	0.441718
Artocarpeae	0	Artocarpeae	0.536765	Chlorophoreae	0	One	0.124429	One	0.31102	One	0.292683
Artocarpeae	0	Artocarpeae	0.17561	Chlorophoreae	0	One	0	One	0.223684	One	0.292683
Artocarpeae	0	Artocarpeae	0.17561	Chlorophoreae	0	One	0	One	0.2376	One	0.291793
Artocarpeae	0	Artocarpeae	0.264706	Dorstenieae	0.666667	One	0.3	One	0.118519	One	0.180597
Artocarpeae	0	Artocarpeae	0	Dorstenieae	0.802395	One	0.296296	One	0.0963455	One	0.216741
Artocarpeae	0	Artocarpeae	0.669118	Dorstenieae	0.423077	One	0.0480641	One	0.134694	One	0.392713
Artocarpeae	0	Artocarpeae	0.268293	Dorstenieae	0.383378	One	0.146505	One	0.127413	One	0.0484848
Artocarpeae	0	Artocarpeae	0.268293	Dorstenieae	0.39881	One	0	One	0.170732	One	0.0484848
Artocarpeae	0	Artocarpeae	0.404412	Dorstenieae	2.06	One	0.605042	One	0.123333	One	0.0484848
Artocarpeae	0	Artocarpeae	0.669118	Dorstenieae	0.422249	One	0.194595	One	0.136872	One	0.127321
Artocarpeae	0	Artocarpeae	0.268293	Dorstenieae	0.831615	One	0.040678	One	0.164653	One	0.0857143
Artocarpeae	0	Artocarpeae	0.268293	Dorstenieae	0.807229	One	0.122727	One	0.106227	One	0.182779
Artocarpeae	0	Artocarpeae	0.404412	Dorstenieae	0.425595	One	0.605042	One	0.134694	One	0
Artocarpeae	0	Artocarpeae	0.537313	Dorstenieae	0.386486	One	0.194595	One	0.127413	One	0
Artocarpeae	0	Artocarpeae	0.537313	Dorstenieae	0.401198	One	0.040678	One	0.189189	One	0.221538
Artocarpeae	0	Artocarpeae	0	Dorstenieae	2.06	One	0.122727	One	0.135531	One	0.146526
Artocarpeae	0	Artocarpeae	0	Dorstenieae	0.425993	One	0.297521	One	0.139601	One	0.298569
Artocarpeae	0	Artocarpeae	0	Dorstenieae	0.8391	One	0.0482574	One	0.164404	One	0
Artocarpeae	0	Artocarpeae	0	Dorstenieae	0.312668	One	0.245614	One	0.149502	One	0.221538
Artocarpeae	0	Artocarpeae	0	Dorstenieae	0.285714	One	0.0474308	One	0.142857	One	0.146526
Artocarpeae	0.0964912	Artocarpeae	1.08219	Dorstenieae	0.289973	One	0.240053	One	0.193651	One	0.298569
Artocarpeae	0.0723684	Artocarpeae	1.08219	Dorstenieae	0.845771	One	0.112316	One	0.148936	One	0.372308
Artocarpeae	0.0723684	Artocarpeae	0.268182	Dorstenieae	0.347356	One	0.626168	One	0.151639	One	0.146305
Artocarpeae	0.0575916	Artocarpeae	0.268182	Dorstenieae	0.772194	One	1.87037	One	0.178466	One	0.295918
Artocarpeae	0.144737	Artocarpeae	1.65278	Dorstenieae	0	One	3.12676	One	0	One	0.167323
Artocarpeae	0.144737	Artocarpeae	0.269625	Dorstenieae	0.238095	One	3.12676	One	0.270492	One	0.262905
Artocarpeae	0.192982	Artocarpeae	1.08219	Dorstenieae	0.504021	One	3.12676	One	0.194737	One	0.255245
Artocarpeae	0.144737	Artocarpeae	1.08219	Dorstenieae	0.27866	One	3.76389	One	0.160167	One	0
Artocarpeae	0.144737	Artocarpeae	0.268182	Dorstenieae	0.576687	One	2.31461	One	0.172891	One	0
Artocarpeae	0.115183	Artocarpeae	0.268182	Dorstenieae	0.216216	One	1.84064	One	0.242647	One	0
Artocarpeae	0.217105	Artocarpeae	1.65278	Dorstenieae	0.460784	One	1.06944	One	0.181373	One	0
Artocarpeae	0.217105	Artocarpeae	0.269625	Dorstenieae	0.269625	One	1.60185	One	0.156889	One	0
Artocarpeae	0	Artocarpeae	0	Dorstenieae	0.552291	One	1.60185	One	0.169607	One	0
Artocarpeae	0	Artocarpeae	0.40411	Dorstenieae	0.48248	One	1.61682	One	0.259804	One	0
Artocarpeae	0	Artocarpeae	0.40411	Dorstenieae	0.271922	One	2.05556	One	0.186344	One	0
Artocarpeae	0.0964912	Artocarpeae	0	Dorstenieae	0.649526	One	1.69159	One	0.194915	One	0
Artocarpeae	0.0964912	Artocarpeae	0.359091	Dorstenieae	0.498127	One	1.43056	One	0.162791	One	0
Artocarpeae	0	Artocarpeae	0.40411	Dorstenieae	1.16776	One	1.60185	One	0.161119	One	0
Artocarpeae	0	Artocarpeae	0.40411	Dorstenieae	0.504975	One	1.60185	One	0.164412	One	0
Artocarpeae	0.0723684	Artocarpeae	0	Dorstenieae	0.493827	One	1.60185	One	0	One	0
Artocarpeae	0.0723684	Artocarpeae	0.359091	Dorstenieae	0.749117	One	1.96296	One	0.106557	One	0
Artocarpeae	0	Artocarpeae	0	Dorstenieae	1.42661	One	1.77209	One	0.106557	One	0
Artocarpeae	0.0723684	Artocarpeae	0.819444	Dorstenieae	1.42661	One	1.52595	One	0.142077	One	0
Artocarpeae	0.0723684	Artocarpeae	0.191406	Dorstenieae	1.22101	One	0	One	0.121118	One	0
Artocarpeae	0.0575916	Artocarpeae	0.819444	Dorstenieae	0.829091	One	1.61972	One	0.175097	One	0
Artocarpeae	0.0575916	Artocarpeae	0.191406	Dorstenieae	1.93333	One	2.80556	One	0.142857	One	0
Artocarpeae	0	Artocarpeae	0.598901	Dorstenieae	1.76758	One	2.08989	One	0.164557	One	0
Artocarpeae	0	Artocarpeae	0	Dorstenieae	0.788618	One	1.56944	One	0.113372	One	0
Artocarpeae	0.147541	Artocarpeae	0	Dorstenieae	1.7362	One	1.61972	One	0.113372	One	0
Artocarpeae	0.147541	Artocarpeae	0	Dorstenieae	1.7362	One	2.80556	One	0.151163	One	0
Artocarpeae	0.147541	Artocarpeae	0	Dorstenieae	1.53182	One	2.08989	One	0.13	One	0
Artocarpeae	0.147541	Artocarpeae	0	Dorstenieae	1.0411	One	1.56944	One	0.191489	One	0
Artocarpeae	0	Artocarpeae	0	Dorstenieae	2.11934	One	2.85915	One	0.147518	One	0
Artocarpeae	0	Artocarpeae	0.460993	Dorstenieae	2.31559	One	2.10169	One	0.169231	One	0
Artocarpeae	0.147541	Artocarpeae	0	Dorstenieae	1.51832	One	1.66791	One	0	One	0
Artocarpeae	0.147541	Artocarpeae	0	Dorstenieae	1.51832	One	2.37079	One	0.204724	One	0
Artocarpeae	0.147541	Artocarpeae	0	Dorstenieae	1.32	One	2.26609	One	0.122642	One	0
Artocarpeae	0.147541	Artocarpeae	0	Dorstenieae	0.947581	One	1.61625	One	0.167539	One	0
Artocarpeae	0	Artocarpeae	0	Dorstenieae	2.40092	One	0	One	0.191176	One	0
Artocarpeae	0	Artocarpeae	0.460993	Dorstenieae	2.08638	One	0.306338	One	0.173333	One	0
Artocarpeae	0	Artocarpeae	0	Dorstenieae	0	One	0.306338	One	0.204724	One	0
Artocarpeae	0	Artocarpeae	0	Dorstenieae	1.13333	One	0.099537	One	0.122642	One	0
Artocarpeae	0	Artocarpeae	0	Dorstenieae	1.51095	One	0.099537	One	0.167539	One	0
Artocarpeae	0.147541	Artocarpeae	0	Dorstenieae	3.5679	One	0.404157	One	0.191176	One	0
Artocarpeae	0.147541	Artocarpeae	0.15493	Dorstenieae	2.1685	One	0.107553	One	0.173333	One	0
Artocarpeae	0	Artocarpeae	0	Dorstenieae	1.13333	One	0.178962	One	0.183099	One	0
Artocarpeae	0	Artocarpeae	0	Dorstenieae	1.51095	One	0.306338	One	0.235602	One	0
Artocarpeae	0.147541	Artocarpeae	0	Dorstenieae	3.5679	One	0.306338	One	0.198642	One	0
Artocarpeae	0.147541	Artocarpeae	0.15493	Dorstenieae	2.1685	One	0.099537	One	0.191919	One	0
Artocarpeae	0	Artocarpeae	0	Dorstenieae	1.78313	One	0.099537	One	0.216216	One	0
Artocarpeae	0.147541	Artocarpeae	0	Dorstenieae	2.59514	One	0.404157	One	0.176871	One	0
Artocarpeae	0.147541	Artocarpeae	0	Dorstenieae	2.34783	One	0.107553	One	0.179063	One	0.691429
Artocarpeae	0.147541	Artocarpeae	0	Dorstenieae	2.25688	One	0.178962	One	0.202206	One	0.691429
Artocarpeae	0.147541	Artocarpeae	0.15493	Dorstenieae	2.12252	One	0	One	0.199706	One	0.346821
Artocarpeae	0	Artocarpeae	0.15493	Dorstenieae	2.74832	One	0.307143	One	0.168207	One	0.346821
Artocarpeae	0	Artocarpeae	0	Dorstenieae	0.544118	One	0.307143	One	0.892308	One	0.346821
Artocarpeae	0	Artocarpeae	0	Dorstenieae	0.135036	One	1.24113	One	0.683206	One	0.346821
Artocarpeae	0	Artocarpeae	0	Dorstenieae	0.55122	One	0.147523	One	0.694656	One	0.346821
Artocarpeae	0	Artocarpeae	0	Dorstenieae	0.273256	One	0.302613	One	0.509091	One	0
Artocarpeae	0	Artocarpeae	0	Dorstenieae	0.605882	One	0.307143	One	0.552542	One	0
Artocarpeae	0	Artocarpeae	0	Dorstenieae	0.605882	One	0.307143	One	0.458824	One	0
Artocarpeae	0	Artocarpeae	0	Dorstenieae	0.222222	One	1.24113	One	0.362456	One	0
Artocarpeae	0	Artocarpeae	0	Dorstenieae	0.240462	One	0.147523	One	0.403462	One	0
Artocarpeae	0	Artocarpeae	0	Dorstenieae	0.107558	One	0.302613	One	0.716667	One	0
Artocarpeae	0	Artocarpeae	0	Dorstenieae	0.410909	One	0	One	0.733333	One	0
Artocarpeae	0	Artocarpeae	0	Dorstenieae	0.227053	One	0.459649	One	0.512397	One	0
Artocarpeae	0	Artocarpeae	0	Dorstenieae	0.429167	One	0.118207	One	0.569343	One	0
Artocarpeae	0	Artocarpeae	0	Dorstenieae	0.429167	One	0.197517	One	0.468553	One	0
Artocarpeae	0	Artocarpeae	0	Dorstenieae	0.205128	One	0.459649	One	0.351942	One	0
Artocarpeae	0	Artocarpeae	0	Dorstenieae	0.220573	One	0.0975336	One	0.397805	One	0
Artocarpeae	0	Artocarpeae	0	Dorstenieae	0.218023	One	0.197517	One	0	One	0
Artocarpeae	0	Artocarpeae	0	Dorstenieae	0.163265	One	0.20778	One	0.334661	One	0
Artocarpeae	0	Artocarpeae	0	Dorstenieae	0.333333	One	0.347973	One	0.42233	One	0
Artocarpeae	0	Artocarpeae	0	Dorstenieae	0.333333	One	0.191582	One	0.524017	One	0
Artocarpeae	0	Artocarpeae	0	Dorstenieae	0.15582	One	0.225225	One	0.387097	One	0
Artocarpeae	0	Artocarpeae	0	Dorstenieae	0.195376	One	0.278509	One	0.398293	One	0
Artocarpeae	0	Artocarpeae	0	Dorstenieae	0.13494	One	0.298824	One	0.348	One	0
Artocarpeae	0	Artocarpeae	0	Dorstenieae	0.429167	One	0.338028	One	0.441748	One	0
Artocarpeae	0	Artocarpeae	0	Dorstenieae	0.429167	One	0.338028	One	0.539474	One	0
Artocarpeae	0	Artocarpeae	0	Dorstenieae	0.223645	One	0.329044	One	0.392473	One	0
Artocarpeae	0	Artocarpeae	0	Dorstenieae	0.220339	One	0.279917	One	0.404558	One	0.545455
Artocarpeae	0	Artocarpeae	0	Dorstenieae	0.355649	One	0.395514	One	0.337539	One	0.545455
Artocarpeae	0	Artocarpeae	0	Dorstenieae	0.355649	One	0.261538	One	0.429412	One	0.545455
Artocarpeae	0	Artocarpeae	0	Dorstenieae	0.194349	One	0.24	One	0.36153	One	0.545455
Artocarpeae	0	Artocarpeae	0	Dorstenieae	0.201064	One	0.319249	One	0.379481	One	0.818182
Artocarpeae	0	Artocarpeae	0	Dorstenieae	0	One	0.319249	One	0.366197	One	0.818182
Artocarpeae	0	Artocarpeae	0.933333	Dorstenieae	0.281474	One	0.32965	One	0.340992	One	0.272727
Artocarpeae	0	Artocarpeae	0.625	Dorstenieae	0.303532	One	0.271875	One	0.350993	One	1.06061
Artocarpeae	0.549296	Artocarpeae	0.625	Dorstenieae	0.281474	One	0.386525	One	0.327423	One	0.27
Artocarpeae	0.549296	Artocarpeae	0.933333	Dorstenieae	0.303532	One	0.16	One	0.349515	One	0.27
Artocarpeae	0	Artocarpeae	0	Dorstenieae	0.253521	One	0.335968	One	0.351992	One	0.53
Artocarpeae	0	Artocarpeae	0	Dorstenieae	0	One	0.335968	One	0.264706	One	0.818182
Artocarpeae	0	Artocarpeae	0.933333	Dorstenieae	0.14966	One	0.277078	One	1.88235	One	1.60606
Artocarpeae	0	Artocarpeae	0.625	Dorstenieae	0	One	0.197917	One	1.61765	One	0.330827
Artocarpeae	0.549296	Artocarpeae	0.625	Dorstenieae	0.0588235	One	0.33642	One	1.88235	One	0.203008
Artocarpeae	0.549296	Artocarpeae	0.933333	Dorstenieae	0.0588235	One	0.214646	One	0.531401	One	0.545455
Artocarpeae	0	Artocarpeae	0	Dorstenieae	0.0976676	One	0.214646	One	0.941176	One	0.545455
Artocarpeae	0	Artocarpeae	1.55238	Dorstenieae	0.0362438	One	0.234317	One	1.41827	One	0.545455
Artocarpeae	0	Artocarpeae	1.24762	Dorstenieae	0.505852	One	0.202328	One	1.80583	One	0.545455
Artocarpeae	0.549296	Artocarpeae	1.24762	Dorstenieae	0.14966	One	0.329776	One	0	One	0.818182
Artocarpeae	0.549296	Artocarpeae	1.55238	Dorstenieae	0	One	0	One	0	One	0.818182
Artocarpeae	0	Artocarpeae	1.55238	Dorstenieae	0.0588235	One	0.3	One	0	One	0.272727
Artocarpeae	0	Artocarpeae	1.24762	Dorstenieae	0.0588235	One	0.214015	One	0.934307	One	1.06061
Artocarpeae	0.549296	Artocarpeae	1.24762	Dorstenieae	0.0976676	One	0.347872	One	2.16176	One	0.27
Artocarpeae	0.549296	Artocarpeae	1.55238	Dorstenieae	0.0362438	One	0.3	One	2.29197	One	0.27
Artocarpeae	0	Artocarpeae	0	Dorstenieae	0.505852	One	0.214015	One	2.875	One	0.53
Artocarpeae	0	Artocarpeae	0	Dorstenieae	0.0589812	One	0.347872	One	0	One	0.818182
Artocarpeae	0	Artocarpeae	0	Dorstenieae	0.0488889	One	0.255218	One	0	One	1.60606
Artocarpeae	0	Artocarpeae	0	Dorstenieae	0.0488889	One	0.341277	One	0.65942	One	0.330827
Artocarpeae	0	Artocarpeae	0	Dorstenieae	0.131579	One	0.376247	One	1.61765	One	0.203008
Artocarpeae	0	Artocarpeae	0	Dorstenieae	0.0742574	One	0.327586	One	2	One	0
Artocarpeae	0	Artocarpeae	0	Dorstenieae	0.538462	One	0.48583	One	2.56934	One	0
Artocarpeae	0.306818	Artocarpeae	0	Dorstenieae	0	One	0.437247	One	0	One	0
Artocarpeae	0.306818	Artocarpeae	0	Dorstenieae	0	One	0.544304	One	0.532847	One	0
Artocarpeae	0.0444444	Artocarpeae	0	Dorstenieae	0.0876963	One	0.744828	One	1.33824	One	0
Artocarpeae	0.0627803	Artocarpeae	0	Dorstenieae	0.0417457	One	0.446128	One	1.86957	One	0.545455
Artocarpeae	0.0627803	Artocarpeae	0	Dorstenieae	0.507171	One	0.44209	One	2.43796	One	0
Artocarpeae	0.044586	Artocarpeae	0.0653061	Dorstenieae	0	One	1.1087	One	0.65942	One	0.409091
Artocarpeae	0.203008	Artocarpeae	0	Dorstenieae	0.066271	One	0.869792	One	1.61765	One	0.409091
Artocarpeae	0.203008	Artocarpeae	0	Dorstenieae	0.0488889	One	0.744792	One	2	One	0.80303
Artocarpeae	0.0387812	Artocarpeae	0	Dorstenieae	0.383251	One	1.48958	One	2.56934	One	0
Artocarpeae	0.0520446	Artocarpeae	0	Dorstenieae	0.066271	One	0	One	0.268293	One	0
Artocarpeae	0.0520446	Artocarpeae	0	Dorstenieae	0.0488889	One	0.747405	One	1.09877	One	0.44
Artocarpeae	0.0388889	Artocarpeae	0.0653061	Dorstenieae	0.383251	One	0.794416	One	1.20578	One	0.27
Artocarpeae	0	Artocarpeae	0	Dorstenieae	0.0764656	One	2.85279	One	1.33816	One	0
Artocarpeae	0.044586	Artocarpeae	0	Dorstenieae	0.370025	One	0	One	1.72195	One	0
Artocarpeae	0.0630631	Artocarpeae	0	Dorstenieae	0.407298	One	0.364103	One	1.61151	One	0
Artocarpeae	0.0630631	Artocarpeae	0	Dorstenieae	1.14754	One	0.619792	One	0.270833	One	0
Artocarpeae	0.0447284	Artocarpeae	0.0822622	Dorstenieae	0.329609	One	2.25	One	0.217631	One	0
Artocarpeae	0.044586	Artocarpeae	0	Dorstenieae	0.279487	One	0.438538	One	0.23062	One	0
Artocarpeae	0.0630631	Artocarpeae	0	Dorstenieae	0.818605	One	1.26866	One	0.26938	One	0.136364
Artocarpeae	0.0630631	Artocarpeae	0	Dorstenieae	0.52454	One	0.241026	One	0.0870044	One	0.136364
Artocarpeae	0.0447284	Artocarpeae	0.0822622	Dorstenieae	0.326679	One	0.494792	One	0.200675	One	0.530303
Artocarpeae	0	Artocarpeae	0	Dorstenieae	0.352008	One	2	One	0.346815	One	0
Artocarpeae	0	Artocarpeae	0	Dorstenieae	0.424561	One	0.39701	One	0.286719	One	0
Artocarpeae	0	Artocarpeae	0.336842	Dorstenieae	0.300493	One	1.33085	One	0.110193	One	0.27
Artocarpeae	0	Artocarpeae	0	Dorstenieae	0.298405	One	1.48958	One	0.153101	One	0.09
Artocarpeae	0	Artocarpeae	0.336842	Dorstenieae	0.633094	One	0.819113	One	0.19186	One	0
Artocarpeae	0	Artocarpeae	0.336842	Dorstenieae	0.470588	One	0.573705	One	0.0429515	One	0
Artocarpeae	0	Artocarpeae	0	Dorstenieae	0.306156	One	1.94352	One	0.133221	One	0
Artocarpeae	0.103627	Artocarpeae	0	Dorstenieae	0.370644	One	0.66436	One	0.363527	One	0
Artocarpeae	0	Artocarpeae	0	Dorstenieae	0.425461	One	0.514673	One	0.25066	One	0
Artocarpeae	0	Artocarpeae	0	Dorstenieae	0.290323	One	2.47959	One	0.273356	One	0.136364
Artocarpeae	0	Artocarpeae	0	Dorstenieae	0.566802	One	0.479433	One	0.342561	One	0.136364
Artocarpeae	0	Artocarpeae	0	Dorstenieae	0.648148	One	1.06349	One	0.0598802	One	0.530303
Artocarpeae	0	Artocarpeae	0	Dorstenieae	0.455645	One	0.841379	One	0.217033	One	0
Artocarpeae	0.103627	Artocarpeae	0	Dorstenieae	0.380765	One	0.143791	One	0.334071	One	0
Artocarpeae	0	Artocarpeae	0	Dorstenieae	0.433898	One	0.187633	One	0.320585	One	0.27
Artocarpeae	0	Artocarpeae	0	Dorstenieae	0.53405	One	0.187633	One	0	One	0.09
Artocarpeae	0	Artocarpeae	0	Dorstenieae	0.600806	One	0.15971	One	0.106849	One	0
Artocarpeae	0	Artocarpeae	0	Dorstenieae	0.435714	One	0.205128	One	0.216438	One	0
Artocarpeae	0	Artocarpeae	0	Dorstenieae	0.358294	One	0.198454	One	0.320261	One	0
Artocarpeae	0	Artocarpeae	0	Dorstenieae	0.41249	One	0.115789	One	0.309005	One	0
Artocarpeae	0	Artocarpeae	0	Dorstenieae	0.896104	One	0.199052	One	0.161644	One	0.136364
Artocarpeae	0.3125	Artocarpeae	0	Dorstenieae	0.502283	One	0.140426	One	0.271233	One	0.136364
Artocarpeae	0.15625	Artocarpeae	0	Dorstenieae	0.442411	One	0.140426	One	0.338936	One	0.530303
Artocarpeae	0.15625	Artocarpeae	0	Dorstenieae	0.514027	One	0.119782	One	0.327962	One	0
Artocarpeae	0	Artocarpeae	0	Dorstenieae	0.496314	One	0.153846	One	0.0656566	One	0
Artocarpeae	0	Artocarpeae	0	Dorstenieae	0.398821	One	0.141753	One	0.213778	One	0.27
Artocarpeae	0	Artocarpeae	0	Dorstenieae	0.475133	One	0.110301	One	0.192282	One	0.09
Artocarpeae	0	Artocarpeae	0	Dorstenieae	0.350302	One	0.17803	One	0.346815	One	0
Artocarpeae	0	Artocarpeae	0	Dorstenieae	0.398161	One	0	One	0.249808	One	0.272727
Artocarpeae	0	Artocarpeae	0	Dorstenieae	0.44678	One	0.142857	One	0.294828	One	0
Artocarpeae	0	Artocarpeae	0	Dorstenieae	0.522727	One	0.0811808	One	0	One	0.272727
Artocarpeae	0	Artocarpeae	0	Dorstenieae	0.210526	One	0.0848329	One	0.151943	One	0.272727
Artocarpeae	0	Artocarpeae	0	Dorstenieae	0.472973	One	0.0869565	One	0.151943	One	0.666667
Artocarpeae	0	Artocarpeae	0	Dorstenieae	0.230994	One	0.156102	One	0.151408	One	0
Artocarpeae	0.650888	Artocarpeae	0	Dorstenieae	0.230994	One	0.142857	One	0.0616246	One	0
Artocarpeae	0.485207	Artocarpeae	0	Dorstenieae	0.161663	One	0.0811808	One	0.150877	One	0.35
Artocarpeae	0.541176	Artocarpeae	0	Dorstenieae	0.18598	One	0.0848329	One	0.115839	One	0.18
Artocarpeae	0.650888	Artocarpeae	0.562914	Dorstenieae	0.293076	One	0.0869565	One	0.2211	One	0.272727
Artocarpeae	0.65098	Artocarpeae	0	Dorstenieae	0.194915	One	0.156102	One	0.151943	One	0
Artocarpeae	0.654762	Artocarpeae	0	Dorstenieae	0.631068	One	0.0628571	One	0.151943	One	0
Artocarpeae	0.190255	Artocarpeae	0	Dorstenieae	0.312865	One	0.0702128	One	0.151408	One	0
Artocarpeae	0	Artocarpeae	0	Dorstenieae	0.312865	One	0.08	One	0.0616246	One	0.666667
Artocarpeae	1.64286	Artocarpeae	0	Dorstenieae	0.225806	One	0.143979	One	0.150877	One	0
Artocarpeae	0.650888	Artocarpeae	0.562914	Dorstenieae	0.168595	One	0.0945559	One	0.115839	One	0
Artocarpeae	0.654762	Artocarpeae	0	Dorstenieae	0.328273	One	0.0800728	One	0.2211	One	0.18
Artocarpeae	0.65098	Artocarpeae	0	Dorstenieae	0.495146	One	0.162722	One	0	One	0
Artocarpeae	0.321569	Artocarpeae	0	Dorstenieae	0.313492	One	0.0731244	One	0	One	0.545455
Artocarpeae	0.654762	Artocarpeae	0	Dorstenieae	0.313492	One	0.145972	One	0.103774	One	0.09
Artocarpeae	0.485207	Artocarpeae	0.562914	Dorstenieae	0.204678	One	0.144231	One	0.304965	One	0.09
Artocarpeae	1.64286	Artocarpeae	0	Dorstenieae	0.185124	One	0	One	0.0781476	One	1.06061
Artocarpeae	0.541176	Artocarpeae	0	Dorstenieae	0.244068	One	0.0479574	One	0.268392	One	0.818182
Artocarpeae	0.215686	Artocarpeae	0	Dorstenieae	0.405145	One	0.0479574	One	0	One	1.06061
Artocarpeae	0.321429	Artocarpeae	0.562914	Dorstenieae	0.405145	One	0	One	0.103774	One	0.203008
Artocarpeae	0	Artocarpeae	0	Dorstenieae	0.383085	One	0	One	0.304965	One	0.0676692
Artocarpeae	0.485207	Artocarpeae	0	Dorstenieae	0.244755	One	0.115385	One	0.0781476	One	0.409091
Artocarpeae	0.322581	Artocarpeae	0	Dorstenieae	0.211169	One	0.11157	One	0.268392	One	0.409091
Artocarpeae	0.654762	Artocarpeae	0	Dorstenieae	0	One	0.0945158	One	0.103774	One	0.80303
Artocarpeae	0.654762	Artocarpeae	0	Dorstenieae	0.118644	One	0.0727763	One	0.304965	One	0
Artocarpeae	0.191142	Artocarpeae	0	Dorstenieae	0.217391	One	0.0727763	One	0.141618	One	0
Artocarpeae	0.650888	Artocarpeae	0	Dorstenieae	0.252496	One	0	One	0.268027	One	0.44
Artocarpeae	0.404692	Artocarpeae	0	Dorstenieae	0.118644	One	0	One	0.103286	One	0.27
Artocarpeae	0.265385	Artocarpeae	0	Dorstenieae	0.217391	One	0.194946	One	0.0988296	One	0
Artocarpeae	0	Artocarpeae	0	Dorstenieae	0.252496	One	0.141361	One	0.214988	One	0.330827
Artocarpeae	0	Artocarpeae	0	Dorstenieae	0.17734	One	0.0945158	One	0.14121	One	0.530303
Artocarpeae	0	Artocarpeae	0	Dorstenieae	0.245922	One	0	One	0.266938	One	0.666667
Artocarpeae	0	Artocarpeae	0	Dorstenieae	0.21079	One	0.147541	One	0.297297	One	0.18
Artocarpeae	0	Artocarpeae	0.277008	Dorstenieae	1.81633	One	0.296703	One	0	One	0
Artocarpeae	0	Artocarpeae	0.277008	Dorstenieae	0.527938	One	0.440217	One	0	One	0.330827
Artocarpeae	0	Artocarpeae	0	Dorstenieae	0.52741	One	0.203008	One	0	One	0.530303
Artocarpeae	0	Artocarpeae	0	Dorstenieae	0.554237	One	0.14248	One	0	One	0.666667
Artocarpeae	0	Artocarpeae	0	Dorstenieae	0.495528	One	0.147541	One	0	One	0.545455
Artocarpeae	0	Artocarpeae	0	Dorstenieae	0.567376	One	0.296703	One	0	One	0
Artocarpeae	0	Artocarpeae	0.277008	Dorstenieae	0.576389	One	0.440217	One	0	One	0.939394
Artocarpeae	0	Artocarpeae	0.277008	Dorstenieae	0.697065	One	0.203008	One	0.314607	One	1.07576
Artocarpeae	0	Artocarpeae	0	Dorstenieae	0.540161	One	0.14248	One	0	One	0.371257
Artocarpeae	0	Artocarpeae	0	Dorstenieae	0.53937	One	0	One	0	One	0.263473
Artocarpeae	0	Artocarpeae	0	Dorstenieae	0.543058	One	0.293478	One	0	One	0
Artocarpeae	0	Artocarpeae	0.277008	Dorstenieae	0.484346	One	0.162406	One	0	One	0.53
Artocarpeae	0	Artocarpeae	0.277008	Dorstenieae	0.561224	One	0.10686	One	0	One	0.35
Artocarpeae	0	Artocarpeae	0	Dorstenieae	0.580448	One	0.593407	One	0	One	0.62
Artocarpeae	0	Artocarpeae	0	Dorstenieae	0.690928	One	0.190813	One	0.314607	One	0.590361
Artocarpeae	0	Artocarpeae	0.413223	Dorstenieae	2	One	0.122914	One	0	One	0.272727
Artocarpeae	0	Artocarpeae	0.413223	Dorstenieae	0.582143	One	0.114894	One	0	One	0
Artocarpeae	0	Artocarpeae	0	Dorstenieae	0.427896	One	0.241563	One	0	One	0
Artocarpeae	0	Artocarpeae	0.418283	Dorstenieae	0.491841	One	0.220418	One	0	One	0
Artocarpeae	0	Artocarpeae	0.418283	Dorstenieae	0.499553	One	0.580645	One	0	One	0
Artocarpeae	0	Artocarpeae	0	Dorstenieae	0.591767	One	0.385159	One	0.314607	One	0
Artocarpeae	0	Artocarpeae	0	Dorstenieae	0.57931	One	0.438503	One	0	One	0
Artocarpeae	0	Artocarpeae	0.690411	Dorstenieae	0.440092	One	0.216931	One	0	One	0
Artocarpeae	0	Artocarpeae	0.690411	Dorstenieae	0.490909	One	0.0934256	One	0	One	0
Artocarpeae	0	Artocarpeae	0	Dorstenieae	0.494253	One	0.0934256	One	0	One	0.509434
Artocarpeae	0	Artocarpeae	0	Dorstenieae	0.596913	One	0.324963	One	0.314607	One	0.509434
Artocarpeae	0	Artocarpeae	0	Dorstenieae	0.478528	One	0.171528	One	0	One	0.509434
Artocarpeae	0	Artocarpeae	0.722689	Dorstenieae	0.52	One	0.579787	One	0	One	0.509434
Artocarpeae	0	Artocarpeae	0	Dorstenieae	0.546188	One	0.87234	One	0	One	0.754717
Artocarpeae	0	Artocarpeae	0	Dorstenieae	0.611157	One	0.289753	One	0.314607	One	0
Artocarpeae	0	Artocarpeae	0	Dorstenieae	0.448802	One	0.112033	One	0	One	2.80769
Artocarpeae	0	Artocarpeae	0	Dorstenieae	0.532093	One	0.112033	One	0	One	2.30769
Artocarpeae	0	Artocarpeae	0	Dorstenieae	0.571549	One	0.331034	One	0.314607	One	0
Artocarpeae	0	Artocarpeae	0.722689	Dorstenieae	0.520891	One	0.184742	One	0	One	0
Artocarpeae	0	Artocarpeae	0	Dorstenieae	0.634561	One	0.290323	One	0.314607	One	0
Artocarpeae	0	Artocarpeae	0	Dorstenieae	0.642037	One	0.0957447	One	0.156425	One	0
Artocarpeae	0	Artocarpeae	0	Dorstenieae	1.85714	One	0.190141	One	0	One	0
Artocarpeae	0	Artocarpeae	0	Dorstenieae	0.672727	One	0.190141	One	0.617925	One	0
Artocarpeae	0	Artocarpeae	0.722689	Dorstenieae	0.636364	One	0.284229	One	0.617925	One	0
Artocarpeae	0	Artocarpeae	0	Dorstenieae	0.833333	One	0.132363	One	0.768868	One	0.509434
Artocarpeae	0	Artocarpeae	0	Dorstenieae	1.11765	One	0	One	0.610329	One	0.509434
Artocarpeae	0	Artocarpeae	0	Dorstenieae	0.5	One	0.0708661	One	0.358974	One	0.509434
Artocarpeae	0	Artocarpeae	0.722689	Dorstenieae	0.680328	One	0.0708661	One	0.780738	One	0.509434
Artocarpeae	0	Artocarpeae	0	Dorstenieae	0.7	One	0.286611	One	0.2417	One	0.754717
Artocarpeae	0	Artocarpeae	0	Dorstenieae	0.645833	One	0.123308	One	0.462264	One	0
Artocarpeae	0	Artocarpeae	0	Dorstenieae	0.604167	One	0.0467938	One	0.462264	One	2.80769
Artocarpeae	0	Artocarpeae	0.478992	Dorstenieae	0.853659	One	0.0467938	One	0.613208	One	2.30769
Artocarpeae	0	Artocarpeae	0.478992	Dorstenieae	1.22222	One	0.202663	One	0.460094	One	0
Artocarpeae	0	Artocarpeae	0.719665	Dorstenieae	0.461538	One	0.123774	One	0.298535	One	0
Artocarpeae	0	Artocarpeae	0	Dorstenieae	0.669565	One	0	One	0.711066	One	0
Artocarpeae	0	Artocarpeae	0	Dorstenieae	0.68932	One	0.185102	One	0.219124	One	0
Artocarpeae	0	Artocarpeae	0	Dorstenieae	0	One	0.122201	One	0	One	0
Artocarpeae	0	Artocarpeae	0	Dorstenieae	0.6	One	0.185102	One	0.151659	One	0
Artocarpeae	0	Artocarpeae	0	Dorstenieae	0.382353	One	0.122201	One	0.308057	One	0.509434
Artocarpeae	0	Artocarpeae	0	Dorstenieae	0.428571	One	0.206767	One	0.203125	One	0.509434
Artocarpeae	0	Artocarpeae	0	Dorstenieae	0.631148	One	0	One	0.64876	One	0.509434
Artocarpeae	0	Artocarpeae	0	Dorstenieae	0.645455	One	1.23776	One	0.169327	One	0.509434
Artocarpeae	0	Artocarpeae	0	Dorstenieae	0.5	One	1.23776	One	0.151659	One	0.754717
Artocarpeae	0	Artocarpeae	0	Dorstenieae	0.352941	One	1.23776	One	0.308057	One	0
Artocarpeae	0	Artocarpeae	0	Dorstenieae	0.404762	One	2.49296	One	0.203125	One	2.80769
Artocarpeae	0	Artocarpeae	0	Dorstenieae	0.622951	One	3.04225	One	0.64876	One	2.30769
Artocarpeae	0	Artocarpeae	0	Dorstenieae	0.627273	One	6.93056	One	0.169327	One	0
Artocarpeae	0	Artocarpeae	0	Dorstenieae	0.62963	One	3.21678	One	0.462264	One	0
Artocarpeae	0	Artocarpeae	0	Dorstenieae	0.512821	One	0.964789	One	0.180147	One	0
Artocarpeae	0	Artocarpeae	0	Dorstenieae	0.704348	One	0.964789	One	0.837333	One	0
Artocarpeae	0	Artocarpeae	0	Dorstenieae	0.68932	One	0.964789	One	0.149347	One	0
Artocarpeae	0	Artocarpeae	0	Dorstenieae	0.59375	One	1.92958	One	0.238971	One	0.509434
Artocarpeae	0	Artocarpeae	0	Dorstenieae	0.77451	One	2.47887	One	0.644033	One	0.509434
Artocarpeae	0	Artocarpeae	0	Dorstenieae	0.820225	One	6.36111	One	0.168558	One	0.509434
Artocarpeae	0	Artocarpeae	0	Dorstenieae	0.508333	One	3.09859	One	0.457383	One	0.509434
Artocarpeae	0	Artocarpeae	0	Dorstenieae	0.521429	One	0	One	0.10495	One	0.754717
Artocarpeae	0	Artocarpeae	0	Dorstenieae	0.628049	One	0.274648	One	0.285041	One	0
Artocarpeae	0	Artocarpeae	0	Dorstenieae	0	One	0.549296	One	0	One	2.80769
Artocarpeae	0	Artocarpeae	0	Dorstenieae	0	One	1.09859	One	0.0920863	One	2.30769
Artocarpeae	0	Artocarpeae	0	Dorstenieae	0	One	4.38889	One	0.0920863	One	0
Artocarpeae	0	Artocarpeae	0	Dorstenieae	0	One	1.57944	One	0.0920863	One	0
Artocarpeae	0	Artocarpeae	0	Dorstenieae	0	One	0.274648	One	0	One	0
Artocarpeae	0	Artocarpeae	0	Dorstenieae	0	One	0.549296	One	0.440273	One	0
Artocarpeae	0	Artocarpeae	0	Dorstenieae	0.101167	One	1.09859	One	0.0797011	One	0.509434
Artocarpeae	0	Artocarpeae	0	Dorstenieae	0.059633	One	4.38889	One	0.14083	One	0.509434
Artocarpeae	0	Artocarpeae	0	Dorstenieae	0	One	1.57944	One	0.08	One	0.509434
Artocarpeae	0	Artocarpeae	0.57767	Dorstenieae	0	One	0.549296	One	0.08	One	0.509434
Artocarpeae	0	Artocarpeae	0.57767	Dorstenieae	0	One	1.09859	One	0.08	One	0.754717
Artocarpeae	0.0521739	Artocarpeae	0.287805	Dorstenieae	0	One	4.94444	One	0	One	0
Artocarpeae	0.0521739	Artocarpeae	0.287805	Dorstenieae	0	One	1.57944	One	0.328244	One	2.80769
Artocarpeae	0	Artocarpeae	0.57767	Dorstenieae	0.101167	One	0	One	0.0703297	One	2.30769
Artocarpeae	0	Artocarpeae	0.57767	Dorstenieae	0.059633	One	0	One	0.125854	One	0
Artocarpeae	0	Artocarpeae	0.57767	Dorstenieae	0	One	2.38028	One	0	One	0.245283
Artocarpeae	0	Artocarpeae	0.57767	Dorstenieae	0	One	0	One	0	One	0
Artocarpeae	0.0447761	Artocarpeae	0.287805	Dorstenieae	0	One	2.35664	One	0.333333	One	0.754717
Artocarpeae	0.0447761	Artocarpeae	0.287805	Dorstenieae	0	One	3.47222	One	0.497449	One	0.754717
Artocarpeae	0	Artocarpeae	0.57767	Dorstenieae	0.0755814	One	0.465909	One	0.114565	One	0.754717
Artocarpeae	0	Artocarpeae	0.57767	Dorstenieae	0.0421394	One	0.43949	One	0.217975	One	0.754717
Artocarpeae	0	Artocarpeae	0	Dorstenieae	0	One	0.43949	One	0	One	1
Artocarpeae	0.157895	Artocarpeae	0	Dorstenieae	0	One	0.277108	One	0.333333	One	0
Artocarpeae	0.157895	Artocarpeae	0	Dorstenieae	0	One	0.556054	One	0.497449	One	3.34615
Artocarpeae	0	Artocarpeae	0	Dorstenieae	0.0755814	One	0.484076	One	0.114565	One	2.80769
Artocarpeae	0	Artocarpeae	0	Dorstenieae	0.0421394	One	0.32715	One	0.217975	One	0.245283
Artocarpeae	0.157895	Artocarpeae	0	Dorstenieae	0	One	0.304054	One	0.333333	One	0
Artocarpeae	0.157895	Artocarpeae	0	Dorstenieae	0	One	0.237037	One	0.497449	One	0.754717
Artocarpeae	0	Artocarpeae	0	Dorstenieae	0.0755814	One	0.237037	One	0.114565	One	0.754717
Artocarpeae	0	Artocarpeae	0	Dorstenieae	0.0421394	One	0.162162	One	0.217975	One	0.754717
Artocarpeae	0	Artocarpeae	0	Dorstenieae	0	One	0.261981	One	0.664948	One	0.754717
Artocarpeae	0.315789	Artocarpeae	0	Dorstenieae	0.101167	One	0.270936	One	0.0703297	One	1
Artocarpeae	0.157895	Artocarpeae	0	Dorstenieae	0.0494297	One	0.256757	One	0.191799	One	0
Artocarpeae	0.315789	Artocarpeae	0	Dorstenieae	0.0755814	One	0.257191	One	0.27596	One	3.34615
Artocarpeae	0.157895	Artocarpeae	0	Dorstenieae	0.0421394	One	0	One	0.321725	One	2.80769
Artocarpeae	0	Artocarpeae	0	Dorstenieae	0.119266	One	0.151685	One	0.142125	One	0.509434
Artocarpeae	0	Chlorophoreae	0	Dorstenieae	0	One	0.152985	One	0	One	0.252336
Artocarpeae	0.0666667	Chlorophoreae	0	Dorstenieae	0.296296	One	0.38764	One	0	One	0.252336
Artocarpeae	0.0666667	Chlorophoreae	0	Dorstenieae	0.219512	One	0.150183	One	0	One	0.252336
Artocarpeae	0.15	Chlorophoreae	0	Dorstenieae	0.219512	One	0.270936	One	0	One	0.252336
Artocarpeae	0.128571	Chlorophoreae	0	Dorstenieae	0.219512	One	0.151685	One	0	One	0.373832
Artocarpeae	0.1	Chlorophoreae	0.264798	Dorstenieae	0.216741	One	0.152985	One	0.162162	One	0
Artocarpeae	0.1	Chlorophoreae	0	Dorstenieae	0.181138	One	0.38764	One	0.107143	One	0.9125
Artocarpeae	0.0666667	Chlorophoreae	0	Dorstenieae	0.344828	One	0.150183	One	0.648649	One	0.759494
Artocarpeae	0.0666667	Chlorophoreae	0.297872	Dorstenieae	0.441718	One	0.270936	One	0	One	1
Artocarpeae	0.15	Chlorophoreae	0	Dorstenieae	0.292683	One	0.090708	One	0	One	1
Artocarpeae	0.128571	Chlorophoreae	0.142857	Dorstenieae	0.292683	One	0.113889	One	0	One	1
Artocarpeae	0.1	Chlorophoreae	0.240741	Dorstenieae	0.291793	One	0.111413	One	0	One	1
Artocarpeae	0.1	Chlorophoreae	0	Dorstenieae	0.180597	One	0.185811	One	0.162162	One	1.26415
Artocarpeae	0	Chlorophoreae	0	Dorstenieae	0.216741	One	0.205224	One	0.107143	One	0
Artocarpeae	0.181818	Chlorophoreae	0	Dorstenieae	0.392713	One	0.175824	One	0.648649	One	3.7037
Artocarpeae	0.15	Chlorophoreae	0	Dorstenieae	0.0484848	One	0.176147	One	0	One	3.34615
Artocarpeae	0.1125	Chlorophoreae	0	Dorstenieae	0.0484848	One	0.193146	One	0	One	0.495327
Artocarpeae	0.1125	Chlorophoreae	0	Dorstenieae	0.0484848	One	0.227106	One	0	One	0.495327
Artocarpeae	0.181818	Chlorophoreae	0	Dorstenieae	0.127321	One	0.215625	One	0.327273	One	0.495327
Artocarpeae	0.15	Chlorophoreae	0	Dorstenieae	0.0857143	One	0.53125	One	0.162162	One	0.626168
Artocarpeae	0.1125	Chlorophoreae	0	Dorstenieae	0.182779	One	0.142458	One	1.30909	One	0.509434
Artocarpeae	0.1125	Chlorophoreae	0	Dorstenieae	0	One	0.142458	One	0	One	1.25
Artocarpeae	0	Chlorophoreae	0	Dorstenieae	0	One	0.12	One	0	One	1.10127
Artocarpeae	0	Chlorophoreae	0	Dorstenieae	0.221538	One	0	One	0	One	0
Artocarpeae	0	Dorstenieae	0	Dorstenieae	0.146526	One	0.186613	One	0.327273	One	0.495327
Artocarpeae	0	Dorstenieae	0	Dorstenieae	0.298569	One	0.0606421	One	0	One	0.626168
Artocarpeae	0	Dorstenieae	0	Dorstenieae	0	One	0.0788609	One	0	One	0.509434
Artocarpeae	0	Dorstenieae	0	Dorstenieae	0.221538	One	0	One	0	One	1.25
Artocarpeae	0	Dorstenieae	0	Dorstenieae	0.146526	One	0	One	0.327273	One	1.10127
Artocarpeae	0	Dorstenieae	0	Dorstenieae	0.298569	One	0	One	0	One	0.495327
Artocarpeae	0	Dorstenieae	0	Dorstenieae	0.372308	One	0.0909091	One	0	One	0.626168
Artocarpeae	0	Dorstenieae	0.167513	Dorstenieae	0.146305	One	0.0775047	One	0.327273	One	0.509434
Artocarpeae	0	Dorstenieae	0	Dorstenieae	0.295918	One	0	One	0	One	1.25
Artocarpeae	0	Dorstenieae	0	Dorstenieae	0.167323	One	0.0209864	One	0.654545	One	1.10127
Artocarpeae	0	Dorstenieae	0	Dorstenieae	0.262905	One	0	One	0	One	0
Artocarpeae	0	Dorstenieae	0	Dorstenieae	0.255245	One	0	One	0.981818	One	0.509434
Artocarpeae	0	Dorstenieae	0	Dorstenieae	0	One	0.31677	One	0	One	1.25
Artocarpeae	0	Dorstenieae	0	Dorstenieae	0	One	0.0614693	One	0.0947137	One	1.0875
Artocarpeae	0	Dorstenieae	0.167513	Dorstenieae	0	One	0	One	0.288591	One	0.754717
Artocarpeae	0	Dorstenieae	0	Dorstenieae	0	One	0.0195122	One	0.0702614	One	1.44304
Artocarpeae	0	Dorstenieae	0	Dorstenieae	0	One	0	One	0.0702614	One	1.26582
Artocarpeae	0	Dorstenieae	0	Dorstenieae	0	One	0.31677	One	0.286667	One	2.80769
Artocarpeae	0	Dorstenieae	0	Dorstenieae	0	One	0.0614693	One	0	One	2.30769
Artocarpeae	0	Dorstenieae	0	Dorstenieae	0	One	0	One	0.283516	One	0
Artocarpeae	0	Dorstenieae	0.167513	Dorstenieae	0	One	0.0195122	One	0.0947137	One	0
Artocarpeae	0	Dorstenieae	0	Dorstenieae	0	One	0.225664	One	0.288591	One	0
Artocarpeae	0	Dorstenieae	0	Dorstenieae	0	One	0.0556309	One	0.0702614	One	0
Artocarpeae	0	Dorstenieae	0	Dorstenieae	0	One	0	One	0.0702614	One	0
Artocarpeae	0	Dorstenieae	0.133603	Dorstenieae	0	One	0.0209864	One	0.286667	One	0
Artocarpeae	0	Dorstenieae	0.329949	Dorstenieae	0	One	0.119481	One	0	One	0
Artocarpeae	0	Dorstenieae	0	Dorstenieae	0	One	0.0482498	One	0.283516	One	0
Artocarpeae	0	Dorstenieae	0	Dorstenieae	0	One	0.059652	One	0.140523	One	0.137681
Artocarpeae	0	Dorstenieae	0.133603	Dorstenieae	0	One	0.0400391	One	0	One	0
Artocarpeae	0	Dorstenieae	0.329949	Dorstenieae	0	One	0.0520034	One	0	One	0
Artocarpeae	0	Dorstenieae	0	Dorstenieae	0	One	0.0151057	One	0.0945055	One	0
Artocarpeae	0	Dorstenieae	0.263158	Dorstenieae	0	One	0	One	0.0294521	One	0.0913462
Artocarpeae	0	Dorstenieae	0.494949	Dorstenieae	0	One	0	One	0.183174	One	0.268116
Artocarpeae	0	Dorstenieae	0.198381	Dorstenieae	0	One	0.159763	One	0.111255	One	0
Artocarpeae	0	Dorstenieae	0.416244	Dorstenieae	0	One	0.159763	One	0.111255	One	0.137681
Artocarpeae	0	Dorstenieae	0.0733333	Dorstenieae	0	One	0.105882	One	0.283516	One	0
Artocarpeae	0	Dorstenieae	0	Dorstenieae	0	One	0.105882	One	0.0386691	One	0
Artocarpeae	0	Dorstenieae	0	Dorstenieae	0	One	0	One	0.280587	One	0
Artocarpeae	0	Dorstenieae	0	Dorstenieae	0	One	0.0521236	One	0	One	0
Artocarpeae	0	Dorstenieae	0.117241	Dorstenieae	0	One	0	One	0.143333	One	0
Artocarpeae	0	Dorstenieae	0	Dorstenieae	0	One	0.321429	One	0.0589041	One	0
Artocarpeae	0	Dorstenieae	0	Dorstenieae	0	One	0.105882	One	0.183174	One	0
Artocarpeae	0	Dorstenieae	0	Dorstenieae	0	One	0.0789474	One	0.143333	One	0.137681
Artocarpeae	0	Dorstenieae	1.64384	Dorstenieae	0	One	0.0789474	One	0.0589041	One	0
Artocarpeae	0.286765	Dorstenieae	0	Dorstenieae	0	One	0	One	0.183174	One	0
Artocarpeae	0	Dorstenieae	0	Dorstenieae	0	One	0.0444079	One	0.115903	One	0
Artocarpeae	0	Dorstenieae	0.117241	Dorstenieae	0	One	0.105882	One	0.278351	One	0.0913462
Artocarpeae	0	Dorstenieae	0	Dorstenieae	0	One	0.105882	One	0.100233	One	0.268116
Artocarpeae	0	Dorstenieae	0	Dorstenieae	0	One	0.0789474	One	0	One	0
Artocarpeae	0.286765	Dorstenieae	0	Dorstenieae	0	One	0.159763	One	0.658672	One	0.137681
Artocarpeae	0	Dorstenieae	1.64384	Dorstenieae	0	One	0	One	0.658672	One	0
Artocarpeae	0	Dorstenieae	0	Dorstenieae	0	One	0.0444079	One	0.554953	One	0
Artocarpeae	0	Dorstenieae	0.117241	Dorstenieae	0	One	0.160819	One	0.329018	One	0
Artocarpeae	0.286765	Dorstenieae	0	Dorstenieae	0	One	0.127907	One	0.46679	One	0
Artocarpeae	0	Dorstenieae	0	Dorstenieae	0	One	0.127907	One	0.27063	One	0
Artocarpeae	0	Dorstenieae	0	Dorstenieae	0	One	0.0385714	One	0.547535	One	0
Artocarpeae	0.286765	Dorstenieae	2.11644	Dorstenieae	0.691429	One	0.0786838	One	0.65625	One	0
Artocarpeae	0	Dorstenieae	0.117241	Dorstenieae	0.691429	One	0	One	0.65625	One	0
Artocarpeae	0.286765	Dorstenieae	0	Dorstenieae	0.346821	One	0	One	0.553451	One	0
Artocarpeae	0.286765	Dorstenieae	0	Dorstenieae	0.346821	One	0.0385714	One	0.327957	One	0
Artocarpeae	0	Dorstenieae	0	Dorstenieae	0.346821	One	0.0786838	One	0.465074	One	0.275362
Artocarpeae	0	Dorstenieae	2.11644	Dorstenieae	0.346821	One	0	One	0.269673	One	0
Artocarpeae	0	Dorstenieae	0.349315	Dorstenieae	0.346821	One	0.0340479	One	0.460682	One	0
Artocarpeae	0	Dorstenieae	0.589655	Dorstenieae	0	One	0.0695322	One	0	One	0
Artocarpeae	0	Dorstenieae	0.958333	Dorstenieae	0	One	0.044335	One	0.280899	One	0
Artocarpeae	0	Dorstenieae	0.612975	Dorstenieae	0	One	0.0695322	One	0.421788	One	0
Artocarpeae	0	Dorstenieae	0	Dorstenieae	0	One	0.0386266	One	0.564246	One	0
Artocarpeae	0	Dorstenieae	0	Dorstenieae	0	One	0	One	0.383871	One	0
Artocarpeae	0	Dorstenieae	2.10204	Dorstenieae	0	One	0	One	0.450877	One	0
Artocarpeae	0	Dorstenieae	0	Dorstenieae	0	One	0	One	0.280899	One	0
Artocarpeae	0	Dorstenieae	2.11644	Dorstenieae	0	One	0	One	0.421788	One	0
Artocarpeae	0	Dorstenieae	2.62759	Dorstenieae	0	One	0	One	0.564246	One	0
Artocarpeae	0	Dorstenieae	0	Dorstenieae	0	One	0	One	0.383871	One	0
Artocarpeae	0	Dorstenieae	0.163366	Dorstenieae	0	One	0	One	0.450877	One	0.275362
Artocarpeae	0	Dorstenieae	0.108911	Dorstenieae	0	One	0.155792	One	0.369287	One	0
Artocarpeae	0	Dorstenieae	0.243842	Dorstenieae	0	One	0	One	0.462523	One	0
Artocarpeae	0	Dorstenieae	0.374598	Dorstenieae	0	One	0	One	0.359402	One	0
Artocarpeae	0	Dorstenieae	0.326733	Dorstenieae	0	One	0	One	0.494333	One	0
Artocarpeae	0	Dorstenieae	0.554817	Dorstenieae	0	One	0	One	0.205442	One	0
Artocarpeae	0	Dorstenieae	0.268608	Dorstenieae	0	One	0	One	0.228123	One	0
Artocarpeae	0	Dorstenieae	0.163366	Dorstenieae	0	One	0	One	0.363636	One	0
Artocarpeae	0	Dorstenieae	0.108911	Dorstenieae	0	One	0.155792	One	0.272043	One	0
Artocarpeae	0	Dorstenieae	0.243842	Dorstenieae	0	One	0	One	0.410596	One	0
Artocarpeae	0	Dorstenieae	0.374598	Dorstenieae	0	One	0	One	0.548559	One	0
Artocarpeae	0	Dorstenieae	0.326733	Ficeae	0	One	0	One	0	One	0
Artocarpeae	0	Dorstenieae	0.554817	Ficeae	0.545455	One	0	One	0	One	0.275362
Artocarpeae	0	Dorstenieae	0.268608	Ficeae	0.545455	One	0	One	0	One	0
Artocarpeae	0	Dorstenieae	0.217105	Ficeae	0.545455	One	0.155792	One	0	One	0
Artocarpeae	0	Dorstenieae	0.32598	Ficeae	0.545455	One	0	One	0.410112	One	0
Artocarpeae	0	Dorstenieae	0.31891	Ficeae	0.818182	One	0	One	0.863158	One	0
Artocarpeae	0	Dorstenieae	0.259259	Ficeae	0.818182	One	0	One	1.77101	One	0
Artocarpeae	0.0991736	Dorstenieae	0.392157	Ficeae	0.272727	One	0	One	1.47314	One	0
Artocarpeae	0.0991736	Dorstenieae	0.238379	Ficeae	1.06061	One	0.155792	One	0	One	0
Artocarpeae	0.148148	Dorstenieae	0.206774	Ficeae	0.27	One	0	One	0	One	0
Artocarpeae	0.148148	Dorstenieae	0.445035	Ficeae	0.27	One	0	One	0	One	0
Artocarpeae	0	Dorstenieae	0.173913	Ficeae	0.53	One	0	One	0.410112	One	0
Artocarpeae	0	Dorstenieae	0.277526	Ficeae	0.818182	One	0.155792	One	0.863158	One	0.275362
Artocarpeae	0.148148	Dorstenieae	0.237419	Ficeae	1.60606	One	0	One	1.77101	One	0
Artocarpeae	0.148148	Dorstenieae	0.239234	Ficeae	0.330827	One	0	One	1.47314	One	0
Artocarpeae	0.3	Dorstenieae	0	Ficeae	0.203008	One	0.319672	One	0	One	0
Artocarpeae	0.3	Dorstenieae	0.185495	Ficeae	0.545455	One	0	One	0	One	0
Artocarpeae	0	Dorstenieae	0.126306	Ficeae	0.545455	One	0.101211	One	0.574825	One	0
Artocarpeae	0.148148	Dorstenieae	0.211193	Ficeae	0.545455	One	0.101211	One	1.11111	One	0
Artocarpeae	0.148148	Dorstenieae	0.285866	Ficeae	0.545455	One	0	One	1.49791	One	0
Artocarpeae	0.3	Dorstenieae	0.239234	Ficeae	0.818182	One	0	One	1.72428	One	0
Artocarpeae	0.3	Dorstenieae	0.671717	Ficeae	0.818182	One	0	One	0	One	0
Artocarpeae	0.148148	Dorstenieae	0.141489	Ficeae	0.272727	One	0	One	0.492978	One	0.275362
Artocarpeae	0.148148	Dorstenieae	0.214973	Ficeae	1.06061	One	0	One	0.736842	One	0
Artocarpeae	0.3	Dorstenieae	0.313559	Ficeae	0.27	One	0	One	1.90546	One	0
Artocarpeae	0.3	Dorstenieae	0.155462	Ficeae	0.27	One	0.36272	One	1.34504	One	0
Artocarpeae	0	Dorstenieae	0.315126	Ficeae	0.53	One	0.172705	One	0.492978	One	0
Artocarpeae	0	Dorstenieae	0.47479	Ficeae	0.818182	One	0	One	0.736842	One	0
Artocarpeae	0	Dorstenieae	0.208333	Ficeae	1.60606	One	0	One	1.90546	One	0
Artocarpeae	0	Dorstenieae	0.15528	Ficeae	0.330827	One	0	One	1.34504	One	0
Artocarpeae	0	Dorstenieae	0.439586	Ficeae	0.203008	One	0	One	0.488525	One	0
Artocarpeae	0	Dorstenieae	0.231846	Ficeae	0	One	0	One	0.961538	One	0.275362
Artocarpeae	0	Dorstenieae	0	Ficeae	0	One	0.36272	One	0.835076	One	0
Artocarpeae	0	Dorstenieae	0.313559	Ficeae	0	One	0.172705	One	1.33197	One	0
Artocarpeae	0	Dorstenieae	0.635593	Ficeae	0	One	0	One	1.03819	One	0
Artocarpeae	0.0463918	Dorstenieae	0.155462	Ficeae	0	One	0	One	2.0083	One	0
Artocarpeae	0.0403587	Dorstenieae	0.103064	Ficeae	0.545455	One	0	One	0	One	0.275362
Artocarpeae	0.0403587	Dorstenieae	0.46477	Ficeae	0	One	0	One	0.285714	One	0.275362
Artocarpeae	0.0358566	Dorstenieae	0.224429	Ficeae	0.409091	One	0.36272	One	0.285714	One	0.275362
Artocarpeae	0	Dorstenieae	0	Ficeae	0.409091	One	0.172705	One	0	One	0.536232
Artocarpeae	0	Dorstenieae	0	Ficeae	0.80303	One	0	One	0.287671	One	0
Artocarpeae	0.0405405	Dorstenieae	0.313559	Ficeae	0	One	0	One	0.0919913	One	0.137681
Artocarpeae	0.0358566	Dorstenieae	0.156118	Ficeae	0	One	0	One	0.43686	One	0
Artocarpeae	0.0358566	Dorstenieae	0.562295	Ficeae	0.44	One	0.36272	One	0.140197	One	0.275362
Artocarpeae	0.0322581	Dorstenieae	0.197725	Ficeae	0.27	One	0.172705	One	0.578231	One	0
Artocarpeae	0	Dorstenieae	0	Ficeae	0	One	0	One	0.578231	One	0
Artocarpeae	0.108434	Dorstenieae	0.635593	Ficeae	0	One	0	One	0	One	0.137681
Artocarpeae	0.0818182	Dorstenieae	0.316456	Ficeae	0	One	0.176255	One	0.578231	One	0.536232
Artocarpeae	0.0818182	Dorstenieae	0.62623	Ficeae	0	One	0.354839	One	0.136706	One	0
Artocarpeae	0.0652174	Dorstenieae	0.231846	Ficeae	0	One	0	One	0.579661	One	0.275362
Artocarpeae	0.108434	Dorstenieae	0.949153	Ficeae	0	One	0.176255	One	0.186478	One	0
Artocarpeae	0.0818182	Dorstenieae	0.47479	Ficeae	0.136364	One	0.354839	One	0	One	0
Artocarpeae	0.0818182	Dorstenieae	0.689034	Ficeae	0.136364	One	0.114105	One	0	One	0.137681
Artocarpeae	0.0652174	Dorstenieae	0.176012	Ficeae	0.530303	One	0.08125	One	0.286195	One	0.536232
Artocarpeae	0	Dorstenieae	0	Ficeae	0	One	0.225781	One	0.115876	One	0
Artocarpeae	0	Dorstenieae	0.516915	Ficeae	0	One	0	One	0.38255	One	0.275362
Artocarpeae	0	Dorstenieae	0.206708	Ficeae	0.27	One	0	One	0.158041	One	0
Artocarpeae	0	Dorstenieae	0.440092	Ficeae	0.09	One	0	One	0	One	0.137681
Artocarpeae	0	Dorstenieae	0.186488	Ficeae	0	One	0	One	0.286195	One	0.536232
Artocarpeae	0	Dorstenieae	0.310289	Ficeae	0	One	0	One	0.115876	One	0
Artocarpeae	0	Dorstenieae	0	Ficeae	0	One	0	One	0.38255	One	0.275362
Artocarpeae	0	Dorstenieae	0	Ficeae	0	One	0	One	0.158041	One	0
Artocarpeae	0	Dorstenieae	0	Ficeae	0	One	0	One	0.578231	One	0.811594
Artocarpeae	0.155172	Dorstenieae	0	Ficeae	0.136364	One	0	One	0.136706	One	0.0913462
Artocarpeae	0.155172	Dorstenieae	0	Ficeae	0.136364	One	0	One	0.579661	One	0.536232
Artocarpeae	0.155172	Dorstenieae	0	Ficeae	0.530303	One	0	One	0.186478	One	0.137681
Artocarpeae	0.0775862	Dorstenieae	0	Ficeae	0	One	0	One	0.167539	One	0.268116
Artocarpeae	0.310345	Dorstenieae	0	Ficeae	0	One	0	One	0.383408	One	0
Artocarpeae	0.310345	Dorstenieae	0	Ficeae	0.27	One	0	One	0.22679	One	0.536232
Artocarpeae	0.103448	Dorstenieae	0	Ficeae	0.09	One	0	One	0.17079	One	0.137681
Artocarpeae	0.103448	Dorstenieae	0	Ficeae	0	One	0	One	0.234973	One	0
Artocarpeae	0.103448	Dorstenieae	0	Ficeae	0	One	0	One	0.209378	One	0.275362
Artocarpeae	0.062069	Dorstenieae	0	Ficeae	0	One	0	One	0	One	0
Artocarpeae	0	Dorstenieae	0	Ficeae	0	One	0	One	0.0680507	One	0
Artocarpeae	0	Dorstenieae	0	Ficeae	0.136364	One	0	One	0.0680507	One	0
Artocarpeae	0	Dorstenieae	0	Ficeae	0.136364	One	0	One	0.135476	One	0
Artocarpeae	0	Dorstenieae	0	Ficeae	0.530303	One	0	One	0.0681293	One	0
Artocarpeae	0	Dorstenieae	0	Ficeae	0	One	0	One	0.0680507	One	0
Artocarpeae	0	Dorstenieae	0	Ficeae	0	One	0	One	0.214579	One	0
Artocarpeae	0	Dorstenieae	0	Ficeae	0.27	One	0	One	0.266309	One	0
Artocarpeae	0	Dorstenieae	0	Ficeae	0.09	One	0	One	0.136101	One	0
Artocarpeae	0	Dorstenieae	0	Ficeae	0	One	0	One	0.136101	One	0
Artocarpeae	0	Dorstenieae	0	Ficeae	0.272727	One	0	One	0.204363	One	0
Artocarpeae	0	Dorstenieae	0	Ficeae	0	One	0	One	0.137413	One	0
Artocarpeae	0	Dorstenieae	0	Ficeae	0.272727	One	0	One	0.136101	One	0
Artocarpeae	0	Dorstenieae	0	Ficeae	0.272727	One	0	One	0.277207	One	0
Artocarpeae	0	Dorstenieae	0	Ficeae	0.666667	One	0	One	0.21269	One	0
Artocarpeae	0	Dorstenieae	0	Ficeae	0	One	0	One	0	One	0
Artocarpeae	0	Dorstenieae	0	Ficeae	0	One	0	One	0	One	0
Artocarpeae	0	Dorstenieae	0	Ficeae	0.35	One	0	One	0	One	0
Artocarpeae	0	Dorstenieae	0	Ficeae	0.18	One	0	One	0	One	0
Artocarpeae	0	Dorstenieae	0	Ficeae	0.272727	One	0	One	0.154564	One	0
Artocarpeae	0	Dorstenieae	0	Ficeae	0	One	0.0438144	One	0.214995	One	0
Artocarpeae	0	Dorstenieae	0	Ficeae	0	One	0.0416667	One	0	One	0
Artocarpeae	0	Dorstenieae	0	Ficeae	0	One	0.0397196	One	0	One	0
Artocarpeae	0	Dorstenieae	0	Ficeae	0.666667	One	0.0744337	One	0	One	0
Artocarpeae	0	Dorstenieae	0	Ficeae	0	One	0.066092	One	0.154564	One	0
Artocarpeae	0	Dorstenieae	0	Ficeae	0	One	0.0505051	One	0.214995	One	0
Artocarpeae	0	Dorstenieae	0	Ficeae	0.18	One	0.0406977	One	0.141487	One	0
Artocarpeae	0	Dorstenieae	0	Ficeae	0	One	0.0518293	One	0.141148	One	0
Artocarpeae	0	Dorstenieae	0	Ficeae	0.545455	One	0.0488506	One	0.216132	One	0
Artocarpeae	0	Dorstenieae	0.130168	Ficeae	0.09	One	0.0461957	One	0.160216	One	0
Artocarpeae	0.3	Dorstenieae	0.393293	Ficeae	0.09	One	0.092	One	0	One	0
Artocarpeae	0	Dorstenieae	0.0849151	Ficeae	1.06061	One	0.0795848	One	0.154886	One	0
Artocarpeae	0	Dorstenieae	0	Ficeae	0.818182	One	0.059322	One	0.21629	One	0
Artocarpeae	0	Dorstenieae	0	Ficeae	1.06061	One	0.0439147	One	0.154564	One	0
Artocarpeae	0.3	Dorstenieae	0	Ficeae	0.203008	One	0	One	0.214995	One	0
Artocarpeae	0	Dorstenieae	0	Ficeae	0.0676692	One	0	One	0.228972	One	0
Artocarpeae	0	Dorstenieae	0.130168	Ficeae	0.409091	One	0.026087	One	0	One	0
Artocarpeae	0	Dorstenieae	0.393293	Ficeae	0.409091	One	0.026087	One	0	One	0
Artocarpeae	0.148148	Dorstenieae	0.0849151	Ficeae	0.80303	One	0.0288136	One	0	One	0
Artocarpeae	0.148148	Dorstenieae	0	Ficeae	0	One	0.0252976	One	0	One	0
Artocarpeae	0.3	Dorstenieae	0	Ficeae	0	One	0	One	0	One	0
Artocarpeae	0	Dorstenieae	0	Ficeae	0.44	One	0.024	One	0	One	0
Artocarpeae	0	Dorstenieae	0.0849151	Ficeae	0.27	One	0.024	One	0	One	0
Artocarpeae	0	Dorstenieae	0.256207	Ficeae	0	One	0.0278689	One	0	One	0
Artocarpeae	0	Dorstenieae	0.06218	Ficeae	0.330827	One	0.024531	One	0	One	0
Artocarpeae	0	Dorstenieae	0	Ficeae	0.530303	One	0.0222222	One	0	One	0
Artocarpeae	0	Dorstenieae	0	Ficeae	0.666667	One	0.0222222	One	0	One	0
Artocarpeae	0	Dorstenieae	0.0849151	Ficeae	0.18	One	0.0269414	One	0	One	0
Artocarpeae	0	Dorstenieae	0.256207	Ficeae	0	One	0.024531	One	0	One	0
Artocarpeae	0	Dorstenieae	0.0849151	Ficeae	0.330827	One	0.0625	One	0	One	0
Artocarpeae	0	Dorstenieae	0	Ficeae	0.530303	One	0.0434783	One	0	One	0
Artocarpeae	0	Dorstenieae	0.0849151	Ficeae	0.666667	One	0.033189	One	0	One	0
Artocarpeae	0	Dorstenieae	0.256207	Ficeae	0.545455	One	0.0403509	One	0	One	0
Artocarpeae	0	Dorstenieae	0.0849151	Ficeae	0	One	0.0331412	One	0	One	0
Artocarpeae	0	Dorstenieae	0.0849151	Ficeae	0.939394	One	0.036157	One	0	One	0
Artocarpeae	0	Dorstenieae	0.256207	Ficeae	1.07576	One	0	One	0	One	0
Artocarpeae	0	Dorstenieae	0.0849151	Ficeae	0.371257	One	0.0743034	One	0	One	0
Artocarpeae	0	Dorstenieae	0.250181	Ficeae	0.263473	One	0.0743034	One	0	One	0
Artocarpeae	0	Dorstenieae	0.169811	Ficeae	0	One	0.0909091	One	0	One	0
Artocarpeae	0	Dorstenieae	0.195149	Ficeae	0.53	One	0.0493151	One	0	One	0
Artocarpeae	0	Dorstenieae	0	Ficeae	0.35	One	0.0371517	One	0	One	0
Artocarpeae	0	Dorstenieae	0.305239	Ficeae	0.62	One	0.0424597	One	0	One	0
Artocarpeae	0	Dorstenieae	0.62212	Ficeae	0.590361	One	0.0336818	One	0	One	0
Artocarpeae	0	Dorstenieae	0.62212	Ficeae	0.272727	One	0.108597	One	0	One	0
Artocarpeae	0	Dorstenieae	0.62212	Ficeae	0	One	0.108597	One	0	One	0
Artocarpeae	0	Dorstenieae	0.785219	Ficeae	0	One	0.124113	One	0	One	0
Artocarpeae	0	Dorstenieae	0.300898	Ficeae	0	One	0.0687023	One	0	One	0
Artocarpeae	0	Dorstenieae	0.447253	Ficeae	0	One	0.0542986	One	0	One	0
Artocarpeae	0	Dorstenieae	0	Ficeae	0	One	0.0503472	One	0	One	0
Artocarpeae	0	Dorstenieae	0.310905	Ficeae	0	One	0.0386667	One	0	One	0
Artocarpeae	0	Dorstenieae	0.310905	Ficeae	0	One	0	One	0	One	0
Artocarpeae	0	Dorstenieae	0.310905	Ficeae	0	One	0.121212	One	0	One	0
Artocarpeae	0	Dorstenieae	0.473193	Ficeae	0.509434	One	0.05	One	0	One	0
Artocarpeae	0	Dorstenieae	0.101056	Ficeae	0.509434	One	0.15	One	0	One	0
Artocarpeae	0	Dorstenieae	0.451827	Ficeae	0.509434	One	0.054409	One	0	One	0
Artocarpeae	0	Dorstenieae	0.311628	Ficeae	0.509434	One	0.0437406	One	0	One	0
Artocarpeae	0	Dorstenieae	0.311628	Ficeae	0.754717	One	0.121212	One	0	One	0
Artocarpeae	0	Dorstenieae	0.311628	Ficeae	0	One	0.05	One	0	One	0
Artocarpeae	0	Dorstenieae	0.473193	Ficeae	2.80769	One	0.15	One	0	One	0
Artocarpeae	0	Dorstenieae	0.101208	Ficeae	2.30769	One	0.054409	One	0	One	0
Artocarpeae	0	Dorstenieae	0.452328	Ficeae	0	One	0.0437406	One	0	One	0
Artocarpeae	0	Dorstenieae	0.44403	Ficeae	0	One	0.1	One	0	One	0
Artocarpeae	0	Dorstenieae	0.44403	Ficeae	0	One	0.161111	One	0	One	0
Artocarpeae	0	Dorstenieae	0.574906	Ficeae	0	One	0.0687919	One	0	One	0
Artocarpeae	0	Dorstenieae	0.308397	Ficeae	0	One	0.0563961	One	0	One	0
Artocarpeae	0	Dorstenieae	0.618834	Ficeae	0	One	0.075	One	0	One	0
Artocarpeae	0	Dorstenieae	0	Ficeae	0	One	0.0416667	One	0	One	0
Artocarpeae	0	Dorstenieae	0	Ficeae	0.509434	One	0.0339463	One	0	One	0
Artocarpeae	0	Dorstenieae	0.95283	Ficeae	0.509434	One	0.0450281	One	0	One	0
Artocarpeae	0	Dorstenieae	0.618834	Ficeae	0.509434	One	0.0361991	One	0	One	0
Artocarpeae	0	Dorstenieae	0	Ficeae	0.509434	One	0.0343811	One	0	One	0
Artocarpeae	0	Dorstenieae	0.95283	Ficeae	0.754717	One	0	One	0	One	0
Artocarpeae	0	Dorstenieae	0.618834	Ficeae	0	One	0	One	0	One	0
Artocarpeae	0	Dorstenieae	1.2891	Ficeae	2.80769	One	0	One	0	One	0
Artocarpeae	0	Dorstenieae	0.702703	Ficeae	2.30769	One	0	One	0	One	0
Artocarpeae	0	Dorstenieae	0.418341	Ficeae	0	One	0	One	0	One	0
Artocarpeae	0	Dorstenieae	0	Ficeae	0	One	0	One	0	One	0
Artocarpeae	0	Dorstenieae	0	Ficeae	0	One	0	One	0	One	0
Artocarpeae	0	Dorstenieae	0	Ficeae	0	One	0	One	0	One	0
Artocarpeae	0	Dorstenieae	0	Ficeae	0	One	0	One	0	One	0
Artocarpeae	0	Dorstenieae	0	Ficeae	0	One	0	One	0	One	0
Artocarpeae	0	Dorstenieae	0	Ficeae	0.509434	One	0	One	0	One	0
Artocarpeae	0	Dorstenieae	0	Ficeae	0.509434	One	0	One	0	One	0
Artocarpeae	0	Dorstenieae	0.287154	Ficeae	0.509434	One	0	One	0	One	0
Artocarpeae	0	Dorstenieae	0	Ficeae	0.509434	One	0	One	0	One	0
Artocarpeae	0	Dorstenieae	0	Ficeae	0.754717	One	0	One	0	One	0
Artocarpeae	0.322581	Dorstenieae	0	Ficeae	0	One	0	One	0	One	0
Artocarpeae	0	Dorstenieae	0	Ficeae	2.80769	One	0	One	0	One	0
Artocarpeae	0	Dorstenieae	0	Ficeae	2.30769	One	0	One	0	One	0
Artocarpeae	0	Dorstenieae	0	Ficeae	0	One	0	One	0	One	0
Artocarpeae	0	Dorstenieae	0.287154	Ficeae	0	One	0	One	0	One	0
Artocarpeae	0	Dorstenieae	0	Ficeae	0	One	0	One	0	One	0
Artocarpeae	0.322581	Dorstenieae	0	Ficeae	0	One	0	One	0	One	0
Artocarpeae	0	Dorstenieae	0.294872	Ficeae	0	One	0	One	0	One	0
Artocarpeae	0	Dorstenieae	0	Ficeae	0.509434	One	0	One	0	One	0
Artocarpeae	0	Dorstenieae	0	Ficeae	0.509434	One	0	One	0	One	0.30137
Artocarpeae	0	Dorstenieae	0.139535	Ficeae	0.509434	One	0	One	0	One	0
Artocarpeae	0.322581	Dorstenieae	0	Ficeae	0.509434	One	0	One	0	One	0
Artocarpeae	0	Dorstenieae	0.294872	Ficeae	0.754717	One	0	One	0	One	0
Artocarpeae	0	Dorstenieae	0	Ficeae	0	One	0	One	0	One	0
Artocarpeae	0	Dorstenieae	0	Ficeae	2.80769	One	0	One	0	One	0
Artocarpeae	0.322581	Dorstenieae	0.139535	Ficeae	2.30769	One	0	One	0	One	2.16438
Artocarpeae	0	Dorstenieae	0.294872	Ficeae	0	One	0	One	0	One	3.10959
Artocarpeae	0	Dorstenieae	0	Ficeae	0	One	0	One	0	One	4.05479
Artocarpeae	0	Dorstenieae	0	Ficeae	0	One	0	One	0	One	5.65753
Artocarpeae	0	Dorstenieae	0.139535	Ficeae	0	One	0	One	0	One	4.06849
Artocarpeae	0	Dorstenieae	0.0930421	Ficeae	0.509434	One	0	One	0	One	0
Artocarpeae	0	Dorstenieae	0.14411	Ficeae	0.509434	One	0	One	0	One	0
Artocarpeae	0	Dorstenieae	0.579345	Ficeae	0.509434	One	0	One	0	One	0
Artocarpeae	0	Dorstenieae	0	Ficeae	0.509434	One	0	One	0	One	0
Artocarpeae	0	Dorstenieae	0.0657439	Ficeae	0.754717	One	0	One	0	One	0
Artocarpeae	0	Dorstenieae	0.0906921	Ficeae	0	One	0	One	0	One	0
Artocarpeae	0	Dorstenieae	0.708333	Ficeae	2.80769	One	0	One	0	One	0
Artocarpeae	0	Dorstenieae	0.30984	Ficeae	2.30769	One	0	One	0	One	0
Artocarpeae	0	Dorstenieae	0.289801	Ficeae	0	One	0.289186	One	0	One	0
Artocarpeae	0	Dorstenieae	0.381762	Ficeae	0.245283	One	0	One	0	One	0
Artocarpeae	0	Dorstenieae	0.433107	Ficeae	0	One	0	One	0	One	0.57377
Artocarpeae	0	Dorstenieae	0.338485	Ficeae	0.754717	One	0	One	0	One	0
Artocarpeae	0	Dorstenieae	0.306394	Ficeae	0.754717	One	0	One	0	One	0
Artocarpeae	0	Dorstenieae	0.24817	Ficeae	0.754717	One	0	One	0	One	0
Artocarpeae	0	Dorstenieae	0.356375	Ficeae	0.754717	One	0	One	0	One	0.384615
Artocarpeae	0	Dorstenieae	0.329545	Ficeae	1	One	0.289186	One	0	One	1.46667
Artocarpeae	0	Dorstenieae	0.449726	Ficeae	0	One	0	One	0	One	0.721311
Artocarpeae	0	Dorstenieae	0.484772	Ficeae	3.34615	One	0	One	0	One	0.721311
Artocarpeae	0	Dorstenieae	0.399635	Ficeae	2.80769	One	0	One	0	One	0
Artocarpeae	0	Dorstenieae	0.336914	Ficeae	0.245283	One	0	One	0	One	2.03333
Artocarpeae	0	Dorstenieae	0.268217	Ficeae	0	One	0	One	0	One	2.03333
Artocarpeae	0	Dorstenieae	0	Ficeae	0.754717	One	0.289186	One	0	One	2.03333
Artocarpeae	0	Dorstenieae	0.323129	Ficeae	0.754717	One	0	One	0	One	0.53271
Artocarpeae	0	Dorstenieae	0.276163	Ficeae	0.754717	One	0	One	0	One	0.57377
Artocarpeae	0	Dorstenieae	0.192908	Ficeae	0.754717	One	0	One	0	One	0.571429
Artocarpeae	0	Dorstenieae	0.253356	Ficeae	1	One	0	One	0	One	0.852459
Artocarpeae	0	Dorstenieae	0.205694	Ficeae	0	One	0.289186	One	0	One	0
Artocarpeae	0	Dorstenieae	0.276163	Ficeae	3.34615	One	0	One	0	One	0.147541
Artocarpeae	0	Dorstenieae	0.241117	Ficeae	2.80769	One	0	One	0	One	0.42623
Artocarpeae	0	Dorstenieae	0.17942	Ficeae	0.509434	One	0	One	0	One	0
Artocarpeae	0	Dorstenieae	0.241987	Ficeae	0.252336	One	0.430456	One	0	One	0.0989011
Artocarpeae	0	Dorstenieae	0.197539	Ficeae	0.252336	One	0	One	0	One	0.0737705
Artocarpeae	0	Dorstenieae	0.446721	Ficeae	0.252336	One	0	One	0	One	0.0737705
Artocarpeae	0	Dorstenieae	0.25	Ficeae	0.252336	One	0.433575	One	0	One	0.42623
Artocarpeae	0	Dorstenieae	0.278414	Ficeae	0.373832	One	0	One	0	One	0.285714
Artocarpeae	0	Dorstenieae	0.245344	Ficeae	0	One	0.433575	One	0	One	0.285714
Artocarpeae	0	Dorstenieae	0.213483	Ficeae	0.9125	One	0.433575	One	0	One	0.285714
Artocarpeae	0	Dorstenieae	0.254883	Ficeae	0.759494	One	0	One	0	One	0.130952
Artocarpeae	0	Dorstenieae	0.209677	Ficeae	1	One	0	One	0	One	0.282609
Artocarpeae	0	Dorstenieae	0.31102	Ficeae	1	One	0	One	0	One	0.228758
Artocarpeae	0	Dorstenieae	0.223684	Ficeae	1	One	0	One	0	One	0.139344
Artocarpeae	0	Dorstenieae	0.2376	Ficeae	1	One	0	One	0	One	0
Artocarpeae	0	Dorstenieae	0.118519	Ficeae	1.26415	One	0	One	0	One	0
Artocarpeae	0	Dorstenieae	0.0963455	Ficeae	0	One	0	One	0	One	0
Artocarpeae	0	Dorstenieae	0.134694	Ficeae	3.7037	One	0.155425	One	0	One	0.3
Artocarpeae	0	Dorstenieae	0.127413	Ficeae	3.34615	One	0	One	0	One	0.147541
Artocarpeae	0	Dorstenieae	0.170732	Ficeae	0.495327	One	0	One	0	One	0.147541
Artocarpeae	0	Dorstenieae	0.123333	Ficeae	0.495327	One	0	One	0	One	0
Artocarpeae	0	Dorstenieae	0.136872	Ficeae	0.495327	One	0	One	0	One	0.866667
Artocarpeae	0	Dorstenieae	0.164653	Ficeae	0.626168	One	0	One	0	One	0.866667
Artocarpeae	0	Dorstenieae	0.106227	Ficeae	0.509434	One	0	One	0	One	0.866667
Artocarpeae	0	Dorstenieae	0.134694	Ficeae	1.25	One	0.155425	One	0	One	0.207547
Artocarpeae	0	Dorstenieae	0.127413	Ficeae	1.10127	One	0	One	0	One	0.42623
Artocarpeae	0	Dorstenieae	0.189189	Ficeae	0	One	0	One	0	One	0.384615
Artocarpeae	0	Dorstenieae	0.135531	Ficeae	0.495327	One	0	One	0	One	0.278689
Artocarpeae	0	Dorstenieae	0.139601	Ficeae	0.626168	One	0	One	0	One	0
Artocarpeae	0	Dorstenieae	0.164404	Ficeae	0.509434	One	0	One	0	One	0.0989011
Artocarpeae	0	Dorstenieae	0.149502	Ficeae	1.25	One	0.157037	One	0	One	0.566667
Artocarpeae	0	Dorstenieae	0.142857	Ficeae	1.10127	One	0	One	0	One	0.278689
Artocarpeae	0	Dorstenieae	0.193651	Ficeae	0.495327	One	0	One	0	One	0.278689
Artocarpeae	0	Dorstenieae	0.148936	Ficeae	0.626168	One	0	One	0	One	0
Artocarpeae	0	Dorstenieae	0.151639	Ficeae	0.509434	One	0	One	0	One	1.16667
Artocarpeae	0	Dorstenieae	0.178466	Ficeae	1.25	One	0.157037	One	0	One	1.16667
Artocarpeae	0	Dorstenieae	0	Ficeae	1.10127	One	0	One	0	One	1.16667
Artocarpeae	0	Dorstenieae	0.270492	Ficeae	0	One	0	One	0	One	0.283019
Artocarpeae	0	Dorstenieae	0.194737	Ficeae	0.509434	One	0	One	0	One	0.5
Artocarpeae	0	Dorstenieae	0.160167	Ficeae	1.25	One	0	One	0	One	0.483516
Artocarpeae	0	Dorstenieae	0.172891	Ficeae	1.0875	One	0	One	0	One	0.42623
Artocarpeae	0	Dorstenieae	0.242647	Ficeae	0.754717	One	0	One	0	One	0.285714
Artocarpeae	0	Dorstenieae	0.181373	Ficeae	1.44304	One	0	One	0	One	1.16667
Artocarpeae	0	Dorstenieae	0.156889	Ficeae	1.26582	One	0	One	0	One	0.57377
Artocarpeae	0	Dorstenieae	0.169607	Ficeae	2.80769	One	0	One	0	One	0.57377
Artocarpeae	0	Dorstenieae	0.259804	Ficeae	2.30769	One	0.321212	One	0	One	0
Artocarpeae	0	Dorstenieae	0.186344	Ficeae	0	One	0	One	0	One	1.73333
Artocarpeae	0	Dorstenieae	0.194915	Ficeae	0	One	0	One	0	One	1.73333
Artocarpeae	0	Dorstenieae	0.162791	Ficeae	0	One	0	One	0	One	1.73333
Artocarpeae	0	Dorstenieae	0.161119	Ficeae	0	One	0	One	0	One	0.448598
Artocarpeae	0	Dorstenieae	0.164412	Ficeae	0	One	0.0290557	One	0	One	0.5
Artocarpeae	0	Dorstenieae	0	Ficeae	0	One	0.032345	One	0	One	0.483516
Artocarpeae	0	Dorstenieae	0.106557	Ficeae	0	One	0.0328084	One	0	One	0.721311
Artocarpeae	0	Dorstenieae	0.106557	Ficeae	0	One	0.0116505	One	0	One	0.0737705
Artocarpeae	0	Dorstenieae	0.142077	Ficeae	0.137681	One	0	One	0	One	0.0588235
Artocarpeae	0	Dorstenieae	0.121118	Ficeae	0	One	0	One	0	One	0.0588235
Artocarpeae	0	Dorstenieae	0.175097	Ficeae	0	One	0	One	0	One	0.285714
Artocarpeae	0	Dorstenieae	0.142857	Ficeae	0	One	0.0240964	One	0	One	0.213115
Artocarpeae	0	Dorstenieae	0.164557	Ficeae	0.0913462	One	0.0263158	One	0	One	0.213115
Artocarpeae	0	Dorstenieae	0.113372	Ficeae	0.268116	One	0.0328084	One	0	One	0.213115
Artocarpeae	0	Dorstenieae	0.113372	Ficeae	0	One	0.0116505	One	0	One	0.110553
Artocarpeae	0	Dorstenieae	0.151163	Ficeae	0.137681	One	0	One	0	One	0.24186
Artocarpeae	0	Dorstenieae	0.13	Ficeae	0	One	0	One	0	One	0.190217
Artocarpeae	0	Dorstenieae	0.191489	Ficeae	0	One	0.0489796	One	0	One	0.111111
Artocarpeae	0	Dorstenieae	0.147518	Ficeae	0	One	0.032345	One	0	One	0.186813
Artocarpeae	0	Dorstenieae	0.169231	Ficeae	0	One	0.0265111	One	0	One	0.186813
Artocarpeae	0	Dorstenieae	0	Ficeae	0	One	0.0116505	One	0	One	1.16667
Artocarpeae	0	Dorstenieae	0.204724	Ficeae	0	One	0	One	0	One	0.583333
Artocarpeae	0	Dorstenieae	0.122642	Ficeae	0	One	0.0418118	One	0	One	0.583333
Artocarpeae	0	Dorstenieae	0.167539	Ficeae	0.137681	One	0.0290557	One	0	One	0.57377
Artocarpeae	0	Dorstenieae	0.191176	Ficeae	0	One	0.0252781	One	0	One	0.218978
Artocarpeae	0	Dorstenieae	0.173333	Ficeae	0	One	0.0121951	One	0	One	0.398693
Artocarpeae	0	Dorstenieae	0.204724	Ficeae	0	One	0.0740741	One	0	One	0.360656
Artocarpeae	0	Dorstenieae	0.122642	Ficeae	0.0913462	One	0.0364742	One	0	One	0.285714
Artocarpeae	0	Dorstenieae	0.167539	Ficeae	0.268116	One	0.0278707	One	0	One	0.139344
Artocarpeae	0	Dorstenieae	0.191176	Ficeae	0	One	0.0134378	One	0	One	0.278689
Artocarpeae	0	Dorstenieae	0.173333	Ficeae	0.137681	One	0.0605327	One	0	One	0.384615
Artocarpeae	0	Dorstenieae	0.183099	Ficeae	0	One	0.0374115	One	0	One	0.384615
Artocarpeae	0	Dorstenieae	0.235602	Ficeae	0	One	0.0242718	One	0	One	0.384615
Artocarpeae	0	Dorstenieae	0.198642	Ficeae	0	One	0.0133779	One	0	One	0.178571
Artocarpeae	0	Dorstenieae	0.191919	Ficeae	0	One	0.0222618	One	0	One	0.331522
Artocarpeae	0	Dorstenieae	0.216216	Ficeae	0	One	0.0292028	One	0	One	0.287582
Artocarpeae	0	Dorstenieae	0.176871	Ficeae	0	One	0.204819	One	0	One	0.213115
Artocarpeae	0	Dorstenieae	0.179063	Ficeae	0	One	0.0573951	One	0	One	0.57377
Artocarpeae	0	Dorstenieae	0.202206	Ficeae	0	One	0.0573951	One	0	One	0.513158
Artocarpeae	0	Dorstenieae	0.199706	Ficeae	0	One	0.0267062	One	0	One	0.513158
Artocarpeae	0	Dorstenieae	0.168207	Ficeae	0	One	0.0245902	One	0	One	0.384615
Artocarpeae	0	Dorstenieae	0.892308	Ficeae	0.275362	One	0.0198675	One	0	One	0.178571
Artocarpeae	0	Dorstenieae	0.683206	Ficeae	0	One	0.0298246	One	0	One	0.331522
Artocarpeae	0	Dorstenieae	0.694656	Ficeae	0	One	0.0246734	One	0	One	0.287582
Artocarpeae	0	Dorstenieae	0.509091	Ficeae	0	One	0.0892116	One	0	One	0.213115
Artocarpeae	0	Dorstenieae	0.552542	Ficeae	0	One	0.0892116	One	0	One	1.73333
Artocarpeae	0	Dorstenieae	0.458824	Ficeae	0	One	0.0710383	One	0	One	1.73333
Artocarpeae	0	Dorstenieae	0.362456	Ficeae	0	One	0.0658228	One	0	One	1.73333
Artocarpeae	0	Dorstenieae	0.403462	Ficeae	0	One	0.0538302	One	0	One	0.45283
Artocarpeae	0	Dorstenieae	0.716667	Ficeae	0	One	0.0565724	One	0	One	0.647541
Artocarpeae	0	Dorstenieae	0.733333	Ficeae	0	One	0.0236111	One	0	One	0.67033
Artocarpeae	0	Dorstenieae	0.512397	Ficeae	0	One	0	One	0	One	0.721311
Artocarpeae	0	Dorstenieae	0.569343	Ficeae	0	One	0.10241	One	0	One	0
Artocarpeae	0	Dorstenieae	0.468553	Ficeae	0	One	0.0871795	One	0	One	0.852459
Artocarpeae	0	Dorstenieae	0.351942	Ficeae	0.275362	One	0.043038	One	0	One	0.350365
Artocarpeae	0	Dorstenieae	0.397805	Ficeae	0	One	0.0434057	One	0	One	0.51634
Artocarpeae	0	Dorstenieae	0	Ficeae	0	One	0.0361613	One	0	One	0.5
Artocarpeae	0	Dorstenieae	0.334661	Ficeae	0	One	0.10241	One	0	One	0.483516
Artocarpeae	0	Dorstenieae	0.42233	Ficeae	0	One	0.0871795	One	0	One	0.852459
Artocarpeae	0	Dorstenieae	0.524017	Ficeae	0	One	0.043038	One	0	One	0.350365
Artocarpeae	0	Dorstenieae	0.387097	Ficeae	0	One	0.0434057	One	0	One	0.51634
Artocarpeae	0	Dorstenieae	0.398293	Ficeae	0	One	0.0361613	One	0	One	0.5
Artocarpeae	0	Dorstenieae	0.348	Ficeae	0	One	0	One	0	One	0.483516
Artocarpeae	0	Dorstenieae	0.441748	Ficeae	0	One	0	One	0	One	0.350365
Artocarpeae	0	Dorstenieae	0.539474	Ficeae	0	One	0.018711	One	0	One	0.51634
Artocarpeae	0	Dorstenieae	0.392473	Ficeae	0	One	0.0158172	One	0	One	0.5
Artocarpeae	0	Dorstenieae	0.404558	Ficeae	0.275362	One	0	One	0	One	0.483516
Artocarpeae	0	Dorstenieae	0.337539	Ficeae	0	One	0.0157895	One	0	One	0.320346
Artocarpeae	0	Dorstenieae	0.429412	Ficeae	0	One	0.0125174	One	0	One	0.286432
Artocarpeae	0	Dorstenieae	0.36153	Ficeae	0	One	0.0136364	One	0	One	0.232143
Artocarpeae	0	Dorstenieae	0.379481	Ficeae	0	One	0.0130624	One	0	One	1.16667
Artocarpeae	0	Dorstenieae	0.366197	Ficeae	0	One	0.0209877	One	0	One	0.380435
Artocarpeae	0	Dorstenieae	0.340992	Ficeae	0	One	0	One	0	One	0.339869
Artocarpeae	0	Dorstenieae	0.350993	Ficeae	0	One	0.0931373	One	0	One	0.62069
Artocarpeae	0	Dorstenieae	0.327423	Ficeae	0	One	0.0496084	One	0	One	1.17241
Artocarpeae	0	Dorstenieae	0.349515	Ficeae	0	One	0	One	0	One	0.965517
Artocarpeae	0	Dorstenieae	0.351992	Ficeae	0	One	0.0217918	One	0	One	1.60345
Artocarpeae	0	Dorstenieae	0.264706	Ficeae	0.275362	One	0.0254958	One	0	One	2.55172
Artocarpeae	0	Dorstenieae	1.88235	Ficeae	0	One	0.0554455	One	0	One	2.55172
Artocarpeae	0	Dorstenieae	1.61765	Ficeae	0	One	0.0589474	One	0	One	2.24138
Artocarpeae	0	Dorstenieae	1.88235	Ficeae	0	One	0.0722433	One	0	One	2.24138
Artocarpeae	0	Dorstenieae	0.531401	Ficeae	0	One	0.0427928	One	0	One	2.24138
Artocarpeae	0	Dorstenieae	0.941176	Ficeae	0	One	0	One	0	One	2.55172
Artocarpeae	0	Dorstenieae	1.41827	Ficeae	0	One	0.0189873	One	0	One	1.93103
Artocarpeae	0	Dorstenieae	1.80583	Ficeae	0	One	0.0217391	One	0	One	2.24138
Artocarpeae	0	Dorstenieae	0	Ficeae	0	One	0.0493827	One	0	One	3.2069
Artocarpeae	0	Dorstenieae	0	Ficeae	0	One	0.0589474	One	0	One	2.08621
Artocarpeae	0	Dorstenieae	0	Ficeae	0.275362	One	0.0538244	One	0	One	1.6092
Artocarpeae	0	Dorstenieae	0.934307	Ficeae	0	One	0.0588235	One	0	One	1.06897
Artocarpeae	0	Dorstenieae	2.16176	Ficeae	0	One	0.0234987	One	0	One	0.87931
Artocarpeae	0	Dorstenieae	2.29197	Ficeae	0	One	0.0234987	One	0	One	0.871795
Artocarpeae	0	Dorstenieae	2.875	Ficeae	0	One	0.0522388	One	0	One	0.850575
Artocarpeae	0	Dorstenieae	0	Ficeae	0	One	0.0928854	One	0	One	1.27586
Artocarpeae	0	Dorstenieae	0	Ficeae	0	One	0.327586	One	0	One	1.27586
Artocarpeae	0	Dorstenieae	0.65942	Ficeae	0	One	0.0441176	One	0	One	1.44828
Artocarpeae	0	Dorstenieae	1.61765	Ficeae	0	One	0.0278638	One	0	One	1.44828
Artocarpeae	0	Dorstenieae	2	Ficeae	0.275362	One	0.0424242	One	0	One	1.44828
Artocarpeae	0	Dorstenieae	2.56934	Ficeae	0	One	0.0679191	One	0	One	1.27586
Artocarpeae	0	Dorstenieae	0	Ficeae	0	One	0.0441176	One	0	One	0.965517
Artocarpeae	0	Dorstenieae	0.532847	Ficeae	0	One	0.0307167	One	0	One	1.12069
Artocarpeae	0.149254	Dorstenieae	1.33824	Ficeae	0	One	0.0445151	One	0	One	1.60345
Artocarpeae	0.149254	Dorstenieae	1.86957	Ficeae	0.275362	One	0.0423601	One	0	One	1.375
Artocarpeae	0.149254	Dorstenieae	2.43796	Ficeae	0.275362	One	0	One	0	One	1.35897
Artocarpeae	0.149254	Dorstenieae	0.65942	Ficeae	0.275362	One	0.0274964	One	0	One	0.632479
Artocarpeae	0	Dorstenieae	1.61765	Ficeae	0.536232	One	0.0524862	One	0.236111	One	0.327586
Artocarpeae	0	Dorstenieae	2	Ficeae	0	One	0.0274566	One	0	One	0.965517
Artocarpeae	0.149254	Dorstenieae	2.56934	Ficeae	0.137681	One	0.0574887	One	0.468966	One	0.793103
Artocarpeae	0.149254	Dorstenieae	0.268293	Ficeae	0	One	0.0753968	One	0	One	0.793103
Artocarpeae	0.149254	Dorstenieae	1.09877	Ficeae	0.275362	One	0	One	0.69863	One	0.965517
Artocarpeae	0.149254	Dorstenieae	1.20578	Ficeae	0	One	0	One	0	One	1.27586
Artocarpeae	0	Dorstenieae	1.33816	Ficeae	0	One	0	One	0	One	0.793103
Artocarpeae	0	Dorstenieae	1.72195	Ficeae	0.137681	One	0.0588235	One	0	One	0.482759
Artocarpeae	0	Dorstenieae	1.61151	Ficeae	0.536232	One	0.0487805	One	0	One	0.793103
Artocarpeae	0	Dorstenieae	0.270833	Ficeae	0	One	0.0418118	One	0	One	0.965517
Artocarpeae	0	Dorstenieae	0.217631	Ficeae	0.275362	One	0	One	0	One	1.12069
Artocarpeae	0	Dorstenieae	0.23062	Ficeae	0	One	0.0190779	One	0	One	1.93103
Artocarpeae	0	Dorstenieae	0.26938	Ficeae	0	One	0	One	0	One	0
Artocarpeae	0	Dorstenieae	0.0870044	Ficeae	0.137681	One	0	One	0	One	0.724138
Artocarpeae	0	Dorstenieae	0.200675	Ficeae	0.536232	One	0.0487805	One	0	One	0.965517
Artocarpeae	0	Dorstenieae	0.346815	Ficeae	0	One	0.0418118	One	0	One	0.793103
Artocarpeae	0	Dorstenieae	0.286719	Ficeae	0.275362	One	0.0364742	One	0.333333	One	0.793103
Artocarpeae	0	Dorstenieae	0.110193	Ficeae	0	One	0	One	0.333333	One	0.637931
Artocarpeae	0	Dorstenieae	0.153101	Ficeae	0.137681	One	0.0178306	One	0.110368	One	0.965517
Artocarpeae	0	Dorstenieae	0.19186	Ficeae	0.536232	One	0	One	0.164589	One	0.793103
Artocarpeae	0	Dorstenieae	0.0429515	Ficeae	0	One	0.0983607	One	0	One	0.793103
Artocarpeae	0	Dorstenieae	0.133221	Ficeae	0.275362	One	0.148148	One	0	One	0.793103
Artocarpeae	0	Dorstenieae	0.363527	Ficeae	0	One	0.0588235	One	0	One	0.965517
Artocarpeae	0	Dorstenieae	0.25066	Ficeae	0.811594	One	0	One	0	One	1.12069
Artocarpeae	0	Dorstenieae	0.273356	Ficeae	0.0913462	One	0.0220588	One	0	One	1.93103
Artocarpeae	0	Dorstenieae	0.342561	Ficeae	0.536232	One	0.0983607	One	0	One	0.965517
Artocarpeae	0	Dorstenieae	0.0598802	Ficeae	0.137681	One	0.148148	One	0	One	0.717949
Artocarpeae	0	Dorstenieae	0.217033	Ficeae	0.268116	One	0.0588235	One	0	One	1.27586
Artocarpeae	0	Dorstenieae	0.334071	Ficeae	0	One	0	One	0	One	1.27586
Artocarpeae	0	Dorstenieae	0.320585	Ficeae	0.536232	One	0.0220588	One	0	One	1.58621
Artocarpeae	0	Dorstenieae	0	Ficeae	0.137681	One	0	One	0	One	2.24138
Artocarpeae	0	Dorstenieae	0.106849	Ficeae	0	One	0.153374	One	0.333333	One	1.93103
Artocarpeae	0	Dorstenieae	0.216438	Ficeae	0.275362	One	0.0363636	One	0.333333	One	1.27586
Artocarpeae	0	Dorstenieae	0.320261	Ficeae	0	One	0	One	0.110368	One	1.27586
Artocarpeae	0	Dorstenieae	0.309005	Ficeae	0	One	0.122549	One	0.164589	One	1.58621
Artocarpeae	0	Dorstenieae	0.161644	Ficeae	0	One	0.0289157	One	0	One	1.93103
Artocarpeae	0	Dorstenieae	0.271233	Ficeae	0	One	0	One	0	One	0
Artocarpeae	0	Dorstenieae	0.338936	Ficeae	0	One	0.0289855	One	0	One	2.89655
Artocarpeae	0	Dorstenieae	0.327962	Ficeae	0	One	0.0426621	One	0	One	0.643678
Artocarpeae	0	Dorstenieae	0.0656566	Ficeae	0	One	0.0157068	One	0	One	0
Artocarpeae	0	Dorstenieae	0.213778	Ficeae	0	One	0	One	0	One	0
Artocarpeae	0	Dorstenieae	0.192282	Ficeae	0	One	0	One	0	One	0
Artocarpeae	0	Dorstenieae	0.346815	Ficeae	0	One	0	One	0	One	0
Artocarpeae	0	Dorstenieae	0.249808	Ficeae	0	One	0	One	0	One	0
Artocarpeae	0	Dorstenieae	0.294828	Ficeae	0	One	0	One	0	One	0
Artocarpeae	0	Dorstenieae	0	Ficeae	0	One	0	One	0.333333	One	0
Artocarpeae	0	Dorstenieae	0.151943	Ficeae	0	One	0	One	0.333333	One	0
Artocarpeae	0	Dorstenieae	0.151943	Ficeae	0	One	0	One	0.110368	One	2.24138
Artocarpeae	0	Dorstenieae	0.151408	Ficeae	0	One	0	One	0.164589	One	1.75862
Chlorophoreae	0	Dorstenieae	0.0616246	Ficeae	0	One	0	One	0	One	0.965517
Chlorophoreae	0.111111	Dorstenieae	0.150877	Ficeae	0	One	0	One	0	One	0
Chlorophoreae	0	Dorstenieae	0.115839	Ficeae	0	One	0	One	0	One	0
Chlorophoreae	0	Dorstenieae	0.2211	Ficeae	0	One	0	One	0	One	0
Chlorophoreae	0	Dorstenieae	0.151943	Ficeae	0	One	0	One	0	One	0
Chlorophoreae	0	Dorstenieae	0.151943	Ficeae	0	One	0	One	0	One	0
Chlorophoreae	0.16	Dorstenieae	0.151408	Ficeae	0	One	0	One	0.333333	One	0
Chlorophoreae	0.333333	Dorstenieae	0.0616246	Ficeae	0	One	0	One	0.333333	One	0
Chlorophoreae	0	Dorstenieae	0.150877	Ficeae	0	One	0	One	0.333333	One	2.24138
Chlorophoreae	0	Dorstenieae	0.115839	Ficeae	0	One	0	One	0.165829	One	1.75862
Chlorophoreae	0	Dorstenieae	0.2211	Ficeae	0	One	0	One	0.165	One	0.965517
Chlorophoreae	0.285714	Dorstenieae	0	Ficeae	0	One	0	One	0.0822943	One	0
Chlorophoreae	0	Dorstenieae	0	Ficeae	0	One	0	One	0.130952	One	0
Chlorophoreae	0	Dorstenieae	0.103774	Ficeae	0	One	0	One	0	One	0
Chlorophoreae	0	Dorstenieae	0.304965	Ficeae	0	One	0	One	0	One	0
Chlorophoreae	0	Dorstenieae	0.0781476	Ficeae	0	One	0	One	0	One	0
Chlorophoreae	0.131944	Dorstenieae	0.268392	Ficeae	0	One	0	One	0	One	0
Chlorophoreae	0	Dorstenieae	0	Ficeae	0	One	0	One	0	One	2.55172
Chlorophoreae	0.15625	Dorstenieae	0.103774	Ficeae	0	One	0	One	0.333333	One	1.60345
Chlorophoreae	0.325444	Dorstenieae	0.304965	Ficeae	0	One	0	One	0.333333	One	1.12069
Chlorophoreae	0	Dorstenieae	0.0781476	Ficeae	0	One	0	One	0.333333	One	0
Chlorophoreae	0	Dorstenieae	0.268392	Ficeae	0	One	0	One	0.165829	One	0
Chlorophoreae	0	Dorstenieae	0.103774	Ficeae	0	One	0	One	0.165	One	0
Chlorophoreae	0	Dorstenieae	0.304965	Ficeae	0	One	0	One	0.0822943	One	0
Chlorophoreae	0	Dorstenieae	0.141618	Ficeae	0	One	0	One	0.130952	One	0
Chlorophoreae	0	Dorstenieae	0.268027	Ficeae	0	One	0	One	0	One	2.55172
Chlorophoreae	0	Dorstenieae	0.103286	Ficeae	0	One	0	One	0	One	1.60345
Chlorophoreae	0	Dorstenieae	0.0988296	Ficeae	0	One	0	One	0	One	1.12069
Chlorophoreae	0	Dorstenieae	0.214988	Ficeae	0	One	0	One	0	One	0
Chlorophoreae	0	Dorstenieae	0.14121	Ficeae	0	One	0	One	0.333333	One	0
Chlorophoreae	0	Dorstenieae	0.266938	Ficeae	0	One	0	One	0.333333	One	0
Chlorophoreae	0	Dorstenieae	0.297297	Ficeae	0	One	0	One	0.333333	One	0
Chlorophoreae	0	Dorstenieae	0	Ficeae	0	One	0	One	0.165829	One	2.89655
Chlorophoreae	0	Dorstenieae	0	Ficeae	0	One	0	One	0.165	One	1.44828
Chlorophoreae	0	Dorstenieae	0	Ficeae	0	One	0	One	0.166667	One	1.12069
Chlorophoreae	0	Dorstenieae	0	Ficeae	0	One	0	One	0.220736	One	0
Chlorophoreae	0	Dorstenieae	0	Ficeae	0	One	0	One	0	One	0
Chlorophoreae	0	Dorstenieae	0	Ficeae	0	One	0	One	0	One	0
Chlorophoreae	0	Dorstenieae	0	Ficeae	0	One	0	One	0	One	2.24138
Chlorophoreae	0	Dorstenieae	0.314607	Ficeae	0	One	0	One	0.333333	One	1.44828
Chlorophoreae	0	Dorstenieae	0	Ficeae	0	One	0	One	0.333333	One	0.965517
Chlorophoreae	0	Dorstenieae	0	Ficeae	0	One	0	One	0.333333	One	0
Chlorophoreae	0	Dorstenieae	0	Ficeae	0	One	0	One	0.165829	One	0
Dorstenieae	0.333333	Dorstenieae	0	Ficeae	0	One	0	One	0.165	One	2.24138
Dorstenieae	0.159817	Dorstenieae	0	Ficeae	0	One	0	One	0.166667	One	1.75862
Dorstenieae	0.0594059	Dorstenieae	0	Ficeae	0	One	0	One	0.220736	One	0.637931
Dorstenieae	0.0501393	Dorstenieae	0.314607	Ficeae	0	One	0	One	0	One	0
Dorstenieae	0.0490566	Dorstenieae	0	Ficeae	0	One	0	One	0	One	2.55172
Dorstenieae	0.0698603	Dorstenieae	0	Ficeae	0	One	0	One	0.333333	One	1.93103
Dorstenieae	0.0948509	Dorstenieae	0	Ficeae	0	One	0	One	0.333333	One	1.12069
Dorstenieae	0.0667506	Dorstenieae	0	Ficeae	0	One	0	One	0.333333	One	1.58621
Dorstenieae	0.159817	Dorstenieae	0	Ficeae	0	One	0	One	0.165829	One	1.44828
Dorstenieae	0.0594059	Dorstenieae	0.314607	Ficeae	0	One	0	One	0.165	One	1.27586
Dorstenieae	0.0501393	Dorstenieae	0	Ficeae	0	One	0	One	0.166667	One	2.55172
Dorstenieae	0.0489642	Dorstenieae	0	Ficeae	0	One	0	One	0.220736	One	1.17241
Dorstenieae	0.0697211	Dorstenieae	0	Ficeae	0	One	0	One	0	One	1.0431
Dorstenieae	0.0716216	Dorstenieae	0	Ficeae	0	One	0	One	0.333333	One	0.284091
Dorstenieae	0.0665829	Dorstenieae	0.314607	Ficeae	0	One	0	One	0.333333	One	0.966292
Dorstenieae	0.0728745	Dorstenieae	0	Ficeae	0	One	0	One	0.333333	One	1.04688
Dorstenieae	0.0594059	Dorstenieae	0	Ficeae	0	One	0	One	0.165829	One	1.04688
Dorstenieae	0.0549683	Dorstenieae	0	Ficeae	0	One	0	One	0.165	One	0.651685
Dorstenieae	0.0788288	Dorstenieae	0.314607	Ficeae	0	One	0	One	0.0822943	One	0.40678
Dorstenieae	0.0985915	Dorstenieae	0	Ficeae	0	One	0	One	0.130952	One	0.444444
Dorstenieae	0.0691906	Dorstenieae	0	Ficeae	0	One	0	One	0	One	0.489796
Dorstenieae	0	Dorstenieae	0.314607	Ficeae	0	One	0	One	0	One	0.459184
Dorstenieae	0.0327273	Dorstenieae	0	Ficeae	0	One	0	One	0	One	0.84058
Dorstenieae	0.0728745	Dorstenieae	0.314607	Ficeae	0	One	0	One	0.666667	One	0.602273
Dorstenieae	0.0717185	Dorstenieae	0.156425	Ficeae	0	One	0	One	0.666667	One	0.56962
Dorstenieae	0.0457516	Dorstenieae	0	Ficeae	0	One	0	One	0.220736	One	1.02899
Dorstenieae	0.0161002	Dorstenieae	0.617925	Ficeae	0	One	0.327869	One	0.249377	One	0.594937
Dorstenieae	0.0339623	Dorstenieae	0.617925	Ficeae	0	One	0.0429492	One	0.333333	One	1.21519
Dorstenieae	0.0616997	Dorstenieae	0.768868	Ficeae	0	One	0	One	0	One	0.632812
Dorstenieae	0.039548	Dorstenieae	0.610329	Ficeae	0	One	0	One	0	One	0.857143
Dorstenieae	0.333333	Dorstenieae	0.358974	Ficeae	0	One	0	One	0.666667	One	0.945946
Dorstenieae	0.0632008	Dorstenieae	0.780738	Ficeae	0	One	0	One	0.220736	One	0.878378
Dorstenieae	0.045082	Dorstenieae	0.2417	Ficeae	0	One	0	One	0.249377	One	0.515152
Dorstenieae	0.0736842	Dorstenieae	0.462264	Ficeae	0	One	0	One	0.333333	One	0.3125
Dorstenieae	0.0560847	Dorstenieae	0.462264	Ficeae	0	One	0.0508044	One	0	One	0.432203
Dorstenieae	0.0651607	Dorstenieae	0.613208	Ficeae	0	One	0	One	0.666667	One	0.444444
Dorstenieae	0.111111	Dorstenieae	0.460094	Ficeae	0	One	0	One	0.220736	One	0.416667
Dorstenieae	0.119205	Dorstenieae	0.298535	Ficeae	0	One	0	One	0.249377	One	0.708861
Dorstenieae	0.089404	Dorstenieae	0.711066	Ficeae	0	One	0	One	0.333333	One	0.520408
Dorstenieae	0.089404	Dorstenieae	0.219124	Ficeae	0	One	0	One	0.33	One	0.539326
Dorstenieae	0.0825688	Dorstenieae	0	Ficeae	0	One	0.0508044	One	0.164589	One	0.924051
Dorstenieae	0.119205	Dorstenieae	0.151659	Ficeae	0	One	0	One	0.198413	One	0.541667
Dorstenieae	0.0567465	Dorstenieae	0.308057	Ficeae	0	One	0	One	0.165829	One	1.06818
Dorstenieae	0.0726846	Dorstenieae	0.203125	Ficeae	0	One	0	One	0.164179	One	0.572464
Dorstenieae	0.0818182	Dorstenieae	0.64876	Ficeae	0	One	0	One	0.197628	One	2.26471
Dorstenieae	0.0545455	Dorstenieae	0.169327	Ficeae	0	One	0.0508044	One	0.165	One	2.11765
Dorstenieae	0.0545455	Dorstenieae	0.151659	Ficeae	0	One	0	One	0.336735	One	0.983051
Dorstenieae	0.0365854	Dorstenieae	0.308057	Ficeae	0	One	0	One	0.166667	One	0.602273
Dorstenieae	0.081571	Dorstenieae	0.203125	Ficeae	0	One	0	One	0.220736	One	0.734177
Dorstenieae	0.0453401	Dorstenieae	0.64876	Ficeae	0	One	0.0508044	One	0	One	0.84058
Dorstenieae	0.061086	Dorstenieae	0.169327	Ficeae	0	One	0	One	0	One	0.811594
Dorstenieae	0	Dorstenieae	0.462264	Ficeae	0	One	0	One	0	One	1.61538
Dorstenieae	0.0985401	Dorstenieae	0.180147	Ficeae	0	One	0.0508044	One	0	One	0.983051
Dorstenieae	0.0656934	Dorstenieae	0.837333	Ficeae	0	One	0.327869	One	0	One	1.04082
Dorstenieae	0.333333	Dorstenieae	0.149347	Ficeae	0	One	0.061792	One	0	One	1.94872
Dorstenieae	0.0547445	Dorstenieae	0.238971	Ficeae	0	One	0.103507	One	0	One	0.537037
Dorstenieae	0.0726846	Dorstenieae	0.644033	Ficeae	0.30137	One	0	One	0	One	2.06122
Dorstenieae	0.0656934	Dorstenieae	0.168558	Ficeae	0	One	0	One	0	One	0.877551
Dorstenieae	0.0328467	Dorstenieae	0.457383	Ficeae	0	One	0	One	0	One	0
Dorstenieae	0.25	Dorstenieae	0.10495	Ficeae	0	One	0	One	0	One	1.44118
Dorstenieae	0.0437956	Dorstenieae	0.285041	Ficeae	0	One	0	One	0	One	0.609375
Dorstenieae	0.063306	Dorstenieae	0	Ficeae	0	One	0	One	0	One	0.722222
Dorstenieae	0.0328467	Dorstenieae	0.0920863	Ficeae	2.16438	One	0	One	0	One	0.886364
Dorstenieae	0.0985401	Dorstenieae	0.0920863	Ficeae	3.10959	One	0	One	0	One	0.840909
Dorstenieae	0.0454545	Dorstenieae	0.0920863	Ficeae	4.05479	One	0	One	0.316239	One	3.26667
Dorstenieae	0.0633803	Dorstenieae	0	Ficeae	5.65753	One	0	One	0	One	1.29412
Dorstenieae	0.0656934	Dorstenieae	0.440273	Ficeae	4.06849	One	0	One	0	One	1.54167
Dorstenieae	0.0368349	Dorstenieae	0.0797011	Ficeae	0	One	0	One	0	One	4.13333
Dorstenieae	0.0613915	Dorstenieae	0.14083	Ficeae	0	One	0	One	0	One	0.825243
Dorstenieae	0.052755	Dorstenieae	0.08	Ficeae	0	One	0	One	0	One	3.54167
Dorstenieae	0.0781841	Dorstenieae	0.08	Ficeae	0	One	0	One	0	One	0.905405
Dorstenieae	0.064781	Dorstenieae	0.08	Ficeae	0	One	0	One	0	One	1.29412
Dorstenieae	0	Dorstenieae	0	Ficeae	0	One	0	One	0	One	0.53125
Dorstenieae	0.143498	Dorstenieae	0.328244	Ficeae	0	One	0	One	0	One	0.722222
Dorstenieae	0.143498	Dorstenieae	0.0703297	Ficeae	0	One	0	One	0	One	0.886364
Dorstenieae	0.881818	Dorstenieae	0.125854	Ficeae	0	One	0	One	0	One	0.840909
Dorstenieae	0.192308	Dorstenieae	0	Ficeae	0	One	0	One	0	One	2.93333
Dorstenieae	0.188791	Dorstenieae	0	Ficeae	0.57377	One	0	One	0	One	1.14706
Dorstenieae	0.214602	Dorstenieae	0.333333	Ficeae	0	One	0	One	0	One	1.54167
Dorstenieae	0.12005	Dorstenieae	0.497449	Ficeae	0	One	0	One	0.316239	One	4.13333
Dorstenieae	0	Dorstenieae	0.114565	Ficeae	0	One	0	One	0	One	0.776699
Dorstenieae	0	Dorstenieae	0.217975	Ficeae	0.384615	One	0	One	0	One	3.33333
Dorstenieae	0.590909	Dorstenieae	0	Ficeae	1.46667	One	0	One	0	One	0.837838
Dorstenieae	0.0949555	Dorstenieae	0.333333	Ficeae	0.721311	One	0	One	0	One	0.224719
Dorstenieae	0.0946746	Dorstenieae	0.497449	Ficeae	0.721311	One	0	One	0	One	0.379747
Dorstenieae	0.144124	Dorstenieae	0.114565	Ficeae	0	One	0	One	0	One	0.434783
Dorstenieae	0.0805452	Dorstenieae	0.217975	Ficeae	2.03333	One	0	One	0	One	0.405797
Dorstenieae	0	Dorstenieae	0.333333	Ficeae	2.03333	One	0	One	0	One	0.897436
Dorstenieae	0.193452	Dorstenieae	0.497449	Ficeae	2.03333	One	0	One	0	One	0.508475
Dorstenieae	0.056042	Dorstenieae	0.114565	Ficeae	0.53271	One	0	One	0	One	0.571429
Dorstenieae	0.0558464	Dorstenieae	0.217975	Ficeae	0.57377	One	0	One	0	One	1.35897
Dorstenieae	0.0944767	Dorstenieae	0.664948	Ficeae	0.571429	One	0	One	0	One	0.554688
Dorstenieae	0.0805452	Dorstenieae	0.0703297	Ficeae	0.852459	One	0	One	0	One	1.4898
Dorstenieae	0.193452	Dorstenieae	0.191799	Ficeae	0	One	0	One	0.316239	One	0.540816
Dorstenieae	0.056042	Dorstenieae	0.27596	Ficeae	0.147541	One	0	One	0	One	0.289855
Dorstenieae	0.0558464	Dorstenieae	0.321725	Ficeae	0.42623	One	0	One	0	One	0.253165
Dorstenieae	0.0944767	Dorstenieae	0.142125	Ficeae	0	One	0	One	0	One	0.227848
Dorstenieae	0.0805452	Dorstenieae	0	Ficeae	0.0989011	One	0	One	0	One	0.362319
Dorstenieae	0.0707965	Dorstenieae	0	Ficeae	0.0737705	One	0	One	0	One	0.408163
Dorstenieae	0.214128	Dorstenieae	0	Ficeae	0.0737705	One	0	One	0	One	0.461538
Dorstenieae	0.19403	Dorstenieae	0	Ficeae	0.42623	One	0	One	0	One	0.623188
Dorstenieae	0.140389	Dorstenieae	0	Ficeae	0.285714	One	0	One	0	One	0.516949
Dorstenieae	0.0923521	Dorstenieae	0.162162	Ficeae	0.285714	One	0	One	0	One	0.797468
Dorstenieae	0.119901	Dorstenieae	0.107143	Ficeae	0.285714	One	0	One	0	One	0.444444
Dorstenieae	0.0820643	Dorstenieae	0.648649	Ficeae	0.130952	One	0	One	0	One	0.224719
Dorstenieae	0.119458	Dorstenieae	0	Ficeae	0.282609	One	0	One	0	One	0.202247
Dorstenieae	0.0817875	Dorstenieae	0	Ficeae	0.228758	One	0	One	0.316239	One	0.508475
Dorstenieae	0.0996169	Dorstenieae	0	Ficeae	0.139344	One	0	One	0	One	0.641026
Dorstenieae	0	Dorstenieae	0	Ficeae	0	One	0	One	0	One	0.62069
Dorstenieae	0.109283	Dorstenieae	0.162162	Ficeae	0	One	0	One	0	One	0.728814
Dorstenieae	0.158703	Dorstenieae	0.107143	Ficeae	0	One	0	One	0	One	0.445946
Dorstenieae	0.173848	Dorstenieae	0.648649	Ficeae	0.3	One	0	One	0	One	0.985507
Dorstenieae	0.186	Dorstenieae	0	Ficeae	0.147541	One	0	One	0	One	0.449153
Dorstenieae	0.139442	Dorstenieae	0	Ficeae	0.147541	One	0	One	0	One	0
Dorstenieae	0.203846	Dorstenieae	0	Ficeae	0	One	0	One	0	One	0.612245
Dorstenieae	0.184602	Dorstenieae	0.327273	Ficeae	0.866667	One	0	One	0	One	0.362319
Dorstenieae	0.109283	Dorstenieae	0.162162	Ficeae	0.866667	One	0	One	0	One	0.305085
Dorstenieae	0.158703	Dorstenieae	1.30909	Ficeae	0.866667	One	0	One	0	One	0.877551
Dorstenieae	0.173848	Dorstenieae	0	Ficeae	0.207547	One	0	One	0.316239	One	0.559322
Dorstenieae	0.186	Dorstenieae	0	Ficeae	0.42623	One	0	One	0	One	1.15254
Dorstenieae	0.139442	Dorstenieae	0	Ficeae	0.384615	One	0	One	0	One	0.602273
Dorstenieae	0.203846	Dorstenieae	0.327273	Ficeae	0.278689	One	0	One	0	One	0.571429
Dorstenieae	0.184602	Dorstenieae	0	Ficeae	0	One	0	One	0	One	0.333333
Dorstenieae	0	Dorstenieae	0	Ficeae	0.0989011	One	0	One	0	One	0.254237
Dorstenieae	0.0345865	Dorstenieae	0	Ficeae	0.566667	One	0	One	0	One	0.816327
Dorstenieae	0.0951417	Dorstenieae	0.327273	Ficeae	0.278689	One	0	One	0	One	0.533898
Dorstenieae	0.104634	Dorstenieae	0	Ficeae	0.278689	One	0	One	0	One	1.11864
Dorstenieae	0.15873	Dorstenieae	0	Ficeae	0	One	0	One	0	One	0.579545
[truncated: 9,246 more rows]
